# Supplementary material for: Extracellular vesicles from type-2 macrophages increase the survival of chronic lymphocytic leukemia cells ex vivo
Source: Cancer Gene Ther. 2024 Jun 25;31(8):1164–76. doi: 10.1038/s41417-024-00802-7 (PMC11327105; doi:10.1038/s41417-024-00802-7)
Supplement: Supplementary file 3 — Supplementary Table 4 [file 41417_2024_802_MOESM3_ESM.xlsx]

## Sheet: n1
Proteins identified in replicate 1 (n=773)
Accession	Description	Score	Coverage	# Proteins	# Unique Peptides	# PSMs	# AAs	MW [kDa]
P01024	Complement C3 OS=Homo sapiens GN=C3 PE=1 SV=2 - [CO3_HUMAN]	4911.53	17.68	1	23	158	1663	187.03
P02649	Apolipoprotein E OS=Homo sapiens GN=APOE PE=1 SV=1 - [APOE_HUMAN]	3532.26	63.72	1	18	76	317	36.1318
P14780	Matrix metalloproteinase-9 OS=Homo sapiens GN=MMP9 PE=1 SV=3 - [MMP9_HUMAN]	3392.25	57.85	1	32	111	707	78.4084
P14618	Pyruvate kinase PKM OS=Homo sapiens GN=PKM PE=1 SV=4 - [KPYM_HUMAN]	2147.19	51.98	1	22	53	531	57.9
P07437	Tubulin beta chain OS=Homo sapiens GN=TUBB PE=1 SV=2 - [TBB5_HUMAN]	2136.86	68.92	2	4	56	444	49.639
P11142	Heat shock cognate 71 kDa protein OS=Homo sapiens GN=HSPA8 PE=1 SV=1 - [HSP7C_HUMAN]	2129.24	53.87	2	25	58	646	70.8542
P68371	Tubulin beta-4B chain OS=Homo sapiens GN=TUBB4B PE=1 SV=1 - [TBB4B_HUMAN]	2019.16	68.76	3	1	52	445	49.799
P04350	Tubulin beta-4A chain OS=Homo sapiens GN=TUBB4A PE=1 SV=2 - [TBB4A_HUMAN]	1819.83	67.12	3	2	47	444	49.5539
P04406	Glyceraldehyde-3-phosphate dehydrogenase OS=Homo sapiens GN=GAPDH PE=1 SV=3 - [G3P_HUMAN]	1803.06	67.76	1	14	56	335	36.0304
P60709	Actin, cytoplasmic 1 OS=Homo sapiens GN=ACTB PE=1 SV=1 - [ACTB_HUMAN]	1751.51	76.27	3	7	55	375	41.7097
P08670	Vimentin OS=Homo sapiens GN=VIM PE=1 SV=4 - [VIME_HUMAN]	1708.64	59.44	6	29	48	466	53.6191
Q71U36	Tubulin alpha-1A chain OS=Homo sapiens GN=TUBA1A PE=1 SV=1 - [TBA1A_HUMAN]	1648.63	58.31	3	6	39	451	50.1036
P04004	Vitronectin OS=Homo sapiens GN=VTN PE=1 SV=1 - [VTNC_HUMAN]	1645	3.14	1	1	44	478	54.2712
P12814	Alpha-actinin-1 OS=Homo sapiens GN=ACTN1 PE=1 SV=2 - [ACTN1_HUMAN]	1625	44.73	3	18	48	892	102.993
Q01518	Adenylyl cyclase-associated protein 1 OS=Homo sapiens GN=CAP1 PE=1 SV=5 - [CAP1_HUMAN]	1619.67	43.58	2	18	42	475	51.8687
Q13885	Tubulin beta-2A chain OS=Homo sapiens GN=TUBB2A PE=1 SV=1 - [TBB2A_HUMAN]	1608.39	47.19	2	1	41	445	49.875
O43707	Alpha-actinin-4 OS=Homo sapiens GN=ACTN4 PE=1 SV=2 - [ACTN4_HUMAN]	1594.79	46.54	2	18	48	911	104.788
P68366	Tubulin alpha-4A chain OS=Homo sapiens GN=TUBA4A PE=1 SV=1 - [TBA4A_HUMAN]	1551.66	65.63	3	8	40	448	49.8924
P21333	Filamin-A OS=Homo sapiens GN=FLNA PE=1 SV=4 - [FLNA_HUMAN]	1319.12	23.57	3	41	48	2647	280.564
P08238	Heat shock protein HSP 90-beta OS=Homo sapiens GN=HSP90AB1 PE=1 SV=4 - [HS90B_HUMAN]	1245.51	44.75	5	17	42	724	83.2121
Q13509	Tubulin beta-3 chain OS=Homo sapiens GN=TUBB3 PE=1 SV=2 - [TBB3_HUMAN]	1214.35	41.33	1	1	35	450	50.4003
Q9Y490	Talin-1 OS=Homo sapiens GN=TLN1 PE=1 SV=3 - [TLN1_HUMAN]	1195.2	17.39	2	27	37	2541	269.599
P06396	Gelsolin OS=Homo sapiens GN=GSN PE=1 SV=1 - [GELS_HUMAN]	1194.49	36.32	1	17	33	782	85.6442
P01031	Complement C5 OS=Homo sapiens GN=C5 PE=1 SV=4 - [CO5_HUMAN]	1171.39	5.73	1	7	32	1676	188.186
P07900	Heat shock protein HSP 90-alpha OS=Homo sapiens GN=HSP90AA1 PE=1 SV=5 - [HS90A_HUMAN]	1128.9	31.97	4	9	30	732	84.6067
Q15582	Transforming growth factor-beta-induced protein ig-h3 OS=Homo sapiens GN=TGFBI PE=1 SV=1 - [BGH3_HUMAN]	1126.51	46.71	1	20	35	683	74.634
P13639	Elongation factor 2 OS=Homo sapiens GN=EEF2 PE=1 SV=4 - [EF2_HUMAN]	1082.24	37.18	1	26	39	858	95.277
Q15063	Periostin OS=Homo sapiens GN=POSTN PE=1 SV=2 - [POSTN_HUMAN]	1073.1	23.09	1	16	30	836	93.2553
P23526	Adenosylhomocysteinase OS=Homo sapiens GN=AHCY PE=1 SV=4 - [SAHH_HUMAN]	1029.16	36.11	3	15	26	432	47.6852
P23142	Fibulin-1 OS=Homo sapiens GN=FBLN1 PE=1 SV=4 - [FBLN1_HUMAN]	974.523	17.5	1	11	44	703	77.1624
P00734	Prothrombin OS=Homo sapiens GN=F2 PE=1 SV=2 - [THRB_HUMAN]	944.809	8.04	1	6	20	622	69.9921
P55072	Transitional endoplasmic reticulum ATPase OS=Homo sapiens GN=VCP PE=1 SV=4 - [TERA_HUMAN]	941.407	35.98	2	21	30	806	89.2657
Q9BUF5	Tubulin beta-6 chain OS=Homo sapiens GN=TUBB6 PE=1 SV=1 - [TBB6_HUMAN]	921.246	38.57	1	3	27	446	49.825
P68104	Elongation factor 1-alpha 1 OS=Homo sapiens GN=EEF1A1 PE=1 SV=1 - [EF1A1_HUMAN]	918.611	47.4	3	13	29	462	50.1091
P21980	Protein-glutamine gamma-glutamyltransferase 2 OS=Homo sapiens GN=TGM2 PE=1 SV=2 - [TGM2_HUMAN]	856.372	28.24	1	12	20	687	77.2797
P0DMV8	Heat shock 70 kDa protein 1A OS=Homo sapiens GN=HSPA1A PE=1 SV=1 - [HS71A_HUMAN]	801.559	24.34	3	11	22	641	70.009
P12259	Coagulation factor V OS=Homo sapiens GN=F5 PE=1 SV=4 - [FA5_HUMAN]	787.781	4.9	1	11	22	2224	251.546
P08758	Annexin A5 OS=Homo sapiens GN=ANXA5 PE=1 SV=2 - [ANXA5_HUMAN]	768.018	42.19	1	10	17	320	35.9144
Q16555	Dihydropyrimidinase-related protein 2 OS=Homo sapiens GN=DPYSL2 PE=1 SV=1 - [DPYL2_HUMAN]	743.186	46.85	1	15	21	572	62.2546
P13796	Plastin-2 OS=Homo sapiens GN=LCP1 PE=1 SV=6 - [PLSL_HUMAN]	718.742	36.68	3	15	17	627	70.2439
P07355	Annexin A2 OS=Homo sapiens GN=ANXA2 PE=1 SV=2 - [ANXA2_HUMAN]	711.852	33.63	2	10	16	339	38.5798
P06733	Alpha-enolase OS=Homo sapiens GN=ENO1 PE=1 SV=2 - [ENOA_HUMAN]	709.717	42.17	3	12	16	434	47.1393
P68032	Actin, alpha cardiac muscle 1 OS=Homo sapiens GN=ACTC1 PE=1 SV=1 - [ACTC_HUMAN]	706.317	42.18	4	2	27	377	41.9919
Q6S8J3	POTE ankyrin domain family member E OS=Homo sapiens GN=POTEE PE=2 SV=3 - [POTEE_HUMAN]	699.263	8.56	12	1	18	1075	121.286
P29350	Tyrosine-protein phosphatase non-receptor type 6 OS=Homo sapiens GN=PTPN6 PE=1 SV=1 - [PTN6_HUMAN]	671.89	29.58	1	14	20	595	67.5191
P36222	Chitinase-3-like protein 1 OS=Homo sapiens GN=CHI3L1 PE=1 SV=2 - [CH3L1_HUMAN]	638.662	47.78	1	13	19	383	42.5984
P02545	Prelamin-A/C OS=Homo sapiens GN=LMNA PE=1 SV=1 - [LMNA_HUMAN]	625.135	33.58	1	19	20	664	74.0947
Q9BXJ4	Complement C1q tumor necrosis factor-related protein 3 OS=Homo sapiens GN=C1QTNF3 PE=1 SV=1 - [C1QT3_HUMAN]	602.49	15.85	1	3	22	246	26.9768
Q86UX7	Fermitin family homolog 3 OS=Homo sapiens GN=FERMT3 PE=1 SV=1 - [URP2_HUMAN]	579.591	31.48	1	17	20	667	75.905
P51884	Lumican OS=Homo sapiens GN=LUM PE=1 SV=2 - [LUM_HUMAN]	572.903	18.05	1	4	14	338	38.4048
P35579	Myosin-9 OS=Homo sapiens GN=MYH9 PE=1 SV=4 - [MYH9_HUMAN]	545.049	11.33	4	15	15	1960	226.392
P78371	T-complex protein 1 subunit beta OS=Homo sapiens GN=CCT2 PE=1 SV=4 - [TCPB_HUMAN]	540.937	37.57	1	13	15	535	57.4521
Q9Y240	C-type lectin domain family 11 member A OS=Homo sapiens GN=CLEC11A PE=1 SV=1 - [CLC11_HUMAN]	523.679	35.29	1	9	14	323	35.6725
P00966	Argininosuccinate synthase OS=Homo sapiens GN=ASS1 PE=1 SV=2 - [ASSY_HUMAN]	521.791	34.47	1	10	16	412	46.501
P0C0L4	Complement C4-A OS=Homo sapiens GN=C4A PE=1 SV=2 - [CO4A_HUMAN]	518.715	6.31	2	11	19	1744	192.664
P02751	Fibronectin OS=Homo sapiens GN=FN1 PE=1 SV=4 - [FINC_HUMAN]	517.639	7.25	1	11	13	2386	262.46
Q08380	Galectin-3-binding protein OS=Homo sapiens GN=LGALS3BP PE=1 SV=1 - [LG3BP_HUMAN]	514.443	19.49	1	9	13	585	65.2893
P19823	Inter-alpha-trypsin inhibitor heavy chain H2 OS=Homo sapiens GN=ITIH2 PE=1 SV=2 - [ITIH2_HUMAN]	508.143	7.29	1	5	13	946	106.397
P12109	Collagen alpha-1(VI) chain OS=Homo sapiens GN=COL6A1 PE=1 SV=3 - [CO6A1_HUMAN]	505.022	21.98	1	15	21	1028	108.462
P14625	Endoplasmin OS=Homo sapiens GN=HSP90B1 PE=1 SV=1 - [ENPL_HUMAN]	502.509	17.31	2	10	14	803	92.4113
P27348	14-3-3 protein theta OS=Homo sapiens GN=YWHAQ PE=1 SV=1 - [1433T_HUMAN]	482.357	37.96	2	7	10	245	27.7468
P61224	Ras-related protein Rap-1b OS=Homo sapiens GN=RAP1B PE=1 SV=1 - [RAP1B_HUMAN]	469.917	45.11	2	2	13	184	20.8116
P36871	Phosphoglucomutase-1 OS=Homo sapiens GN=PGM1 PE=1 SV=3 - [PGM1_HUMAN]	463.362	37.19	1	13	14	562	61.4105
Q9NZN3	EH domain-containing protein 3 OS=Homo sapiens GN=EHD3 PE=1 SV=2 - [EHD3_HUMAN]	454.557	37.94	2	4	17	535	60.8487
Q9H4B7	Tubulin beta-1 chain OS=Homo sapiens GN=TUBB1 PE=1 SV=1 - [TBB1_HUMAN]	450.956	19.96	1	4	17	451	50.2946
P08865	40S ribosomal protein SA OS=Homo sapiens GN=RPSA PE=1 SV=4 - [RSSA_HUMAN]	441.939	26.78	1	5	8	295	32.8334
P40227	T-complex protein 1 subunit zeta OS=Homo sapiens GN=CCT6A PE=1 SV=3 - [TCPZ_HUMAN]	440.735	33.33	2	10	12	531	57.9876
P69905	Hemoglobin subunit alpha OS=Homo sapiens GN=HBA1 PE=1 SV=2 - [HBA_HUMAN]	440.485	42.96	2	6	19	142	15.2479
Q9H4M9	EH domain-containing protein 1 OS=Homo sapiens GN=EHD1 PE=1 SV=2 - [EHD1_HUMAN]	436.888	32.4	2	4	15	534	60.5887
P62834	Ras-related protein Rap-1A OS=Homo sapiens GN=RAP1A PE=1 SV=1 - [RAP1A_HUMAN]	436.779	44.02	1	1	11	184	20.9737
P62805	Histone H4 OS=Homo sapiens GN=HIST1H4A PE=1 SV=2 - [H4_HUMAN]	435.396	52.43	1	7	13	103	11.3604
P63104	14-3-3 protein zeta/delta OS=Homo sapiens GN=YWHAZ PE=1 SV=1 - [1433Z_HUMAN]	434.144	41.63	1	7	11	245	27.7277
P46940	Ras GTPase-activating-like protein IQGAP1 OS=Homo sapiens GN=IQGAP1 PE=1 SV=1 - [IQGA1_HUMAN]	433.629	10.14	1	10	11	1657	189.134
P10909	Clusterin OS=Homo sapiens GN=CLU PE=1 SV=1 - [CLUS_HUMAN]	429.83	30.29	1	10	12	449	52.461
P61158	Actin-related protein 3 OS=Homo sapiens GN=ACTR3 PE=1 SV=3 - [ARP3_HUMAN]	423.779	46.17	3	12	15	418	47.341
P61160	Actin-related protein 2 OS=Homo sapiens GN=ACTR2 PE=1 SV=1 - [ARP2_HUMAN]	422.58	27.41	1	8	10	394	44.7322
P48643	T-complex protein 1 subunit epsilon OS=Homo sapiens GN=CCT5 PE=1 SV=1 - [TCPE_HUMAN]	422.388	27.73	1	11	12	541	59.6328
P25787	Proteasome subunit alpha type-2 OS=Homo sapiens GN=PSMA2 PE=1 SV=2 - [PSA2_HUMAN]	414.261	40.17	1	7	10	234	25.8823
P02768	Serum albumin OS=Homo sapiens GN=ALB PE=1 SV=2 - [ALBU_HUMAN]	413.874	5.25	1	4	12	609	69.3215
O15144	Actin-related protein 2/3 complex subunit 2 OS=Homo sapiens GN=ARPC2 PE=1 SV=1 - [ARPC2_HUMAN]	412.071	47.67	1	10	12	300	34.3115
P62826	GTP-binding nuclear protein Ran OS=Homo sapiens GN=RAN PE=1 SV=3 - [RAN_HUMAN]	395.355	39.35	1	8	12	216	24.4076
P06737	Glycogen phosphorylase, liver form OS=Homo sapiens GN=PYGL PE=1 SV=4 - [PYGL_HUMAN]	384.375	16.29	2	7	12	847	97.087
P01008	Antithrombin-III OS=Homo sapiens GN=SERPINC1 PE=1 SV=1 - [ANT3_HUMAN]	382.134	10.34	1	4	14	464	52.5689
P50395	Rab GDP dissociation inhibitor beta OS=Homo sapiens GN=GDI2 PE=1 SV=2 - [GDIB_HUMAN]	380.277	23.6	1	5	12	445	50.6309
Q562R1	Beta-actin-like protein 2 OS=Homo sapiens GN=ACTBL2 PE=1 SV=2 - [ACTBL_HUMAN]	375.105	23.14	1	1	11	376	41.976
P37802	Transgelin-2 OS=Homo sapiens GN=TAGLN2 PE=1 SV=3 - [TAGL2_HUMAN]	373.378	48.74	1	8	11	199	22.3772
P25786	Proteasome subunit alpha type-1 OS=Homo sapiens GN=PSMA1 PE=1 SV=1 - [PSA1_HUMAN]	358.625	33.08	1	8	12	263	29.5369
P11413	Glucose-6-phosphate 1-dehydrogenase OS=Homo sapiens GN=G6PD PE=1 SV=4 - [G6PD_HUMAN]	347.479	29.9	1	12	13	515	59.219
P50990	T-complex protein 1 subunit theta OS=Homo sapiens GN=CCT8 PE=1 SV=4 - [TCPQ_HUMAN]	346.357	19.53	1	9	11	548	59.5825
P31946	14-3-3 protein beta/alpha OS=Homo sapiens GN=YWHAB PE=1 SV=3 - [1433B_HUMAN]	343.533	41.87	2	5	9	246	28.0648
P41250	Glycine--tRNA ligase OS=Homo sapiens GN=GARS PE=1 SV=3 - [SYG_HUMAN]	336.171	22.19	1	11	11	739	83.1126
P07996	Thrombospondin-1 OS=Homo sapiens GN=THBS1 PE=1 SV=2 - [TSP1_HUMAN]	327.774	10.77	2	10	10	1170	129.3
P06858	Lipoprotein lipase OS=Homo sapiens GN=LPL PE=1 SV=1 - [LIPL_HUMAN]	318.452	15.37	1	5	7	475	53.1289
P13010	X-ray repair cross-complementing protein 5 OS=Homo sapiens GN=XRCC5 PE=1 SV=3 - [XRCC5_HUMAN]	317.049	18.44	1	9	10	732	82.6523
P62820	Ras-related protein Rab-1A OS=Homo sapiens GN=RAB1A PE=1 SV=3 - [RAB1A_HUMAN]	314.969	38.05	16	2	8	205	22.6634
P26641	Elongation factor 1-gamma OS=Homo sapiens GN=EEF1G PE=1 SV=3 - [EF1G_HUMAN]	314.756	36.38	1	9	13	437	50.0871
P38606	V-type proton ATPase catalytic subunit A OS=Homo sapiens GN=ATP6V1A PE=1 SV=2 - [VATA_HUMAN]	313.896	11.35	1	5	9	617	68.2605
P35443	Thrombospondin-4 OS=Homo sapiens GN=THBS4 PE=1 SV=2 - [TSP4_HUMAN]	313.258	7.28	1	4	8	961	105.802
Q9H0U4	Ras-related protein Rab-1B OS=Homo sapiens GN=RAB1B PE=1 SV=1 - [RAB1B_HUMAN]	311.429	43.28	17	2	8	201	22.1572
P09211	Glutathione S-transferase P OS=Homo sapiens GN=GSTP1 PE=1 SV=2 - [GSTP1_HUMAN]	309.48	23.81	1	3	7	210	23.341
P17980	26S protease regulatory subunit 6A OS=Homo sapiens GN=PSMC3 PE=1 SV=3 - [PRS6A_HUMAN]	304.157	23.69	1	6	10	439	49.1725
P12956	X-ray repair cross-complementing protein 6 OS=Homo sapiens GN=XRCC6 PE=1 SV=2 - [XRCC6_HUMAN]	301.69	23.81	1	9	10	609	69.7991
O00429	Dynamin-1-like protein OS=Homo sapiens GN=DNM1L PE=1 SV=2 - [DNM1L_HUMAN]	301.212	12.5	1	4	5	736	81.8261
O00299	Chloride intracellular channel protein 1 OS=Homo sapiens GN=CLIC1 PE=1 SV=4 - [CLIC1_HUMAN]	298.563	51.87	1	9	10	241	26.9057
P31146	Coronin-1A OS=Homo sapiens GN=CORO1A PE=1 SV=4 - [COR1A_HUMAN]	298.544	21.69	1	7	8	461	50.9938
P00558	Phosphoglycerate kinase 1 OS=Homo sapiens GN=PGK1 PE=1 SV=3 - [PGK1_HUMAN]	293.315	18.94	2	6	8	417	44.5861
P31939	Bifunctional purine biosynthesis protein PURH OS=Homo sapiens GN=ATIC PE=1 SV=3 - [PUR9_HUMAN]	289.762	18.92	1	8	8	592	64.5753
Q9NRN5	Olfactomedin-like protein 3 OS=Homo sapiens GN=OLFML3 PE=2 SV=1 - [OLFL3_HUMAN]	287.933	19.7	1	8	9	406	45.9813
P60842	Eukaryotic initiation factor 4A-I OS=Homo sapiens GN=EIF4A1 PE=1 SV=1 - [IF4A1_HUMAN]	286.184	24.38	2	7	9	406	46.1246
Q16851	UTP--glucose-1-phosphate uridylyltransferase OS=Homo sapiens GN=UGP2 PE=1 SV=5 - [UGPA_HUMAN]	285.937	20.08	1	6	7	508	56.9047
Q9UNM6	26S proteasome non-ATPase regulatory subunit 13 OS=Homo sapiens GN=PSMD13 PE=1 SV=2 - [PSD13_HUMAN]	285.425	24.73	1	7	8	376	42.9181
P23921	Ribonucleoside-diphosphate reductase large subunit OS=Homo sapiens GN=RRM1 PE=1 SV=1 - [RIR1_HUMAN]	285.12	11.11	1	6	7	792	90.0125
P62195	26S protease regulatory subunit 8 OS=Homo sapiens GN=PSMC5 PE=1 SV=1 - [PRS8_HUMAN]	284.248	16.26	1	5	5	406	45.5971
P50991	T-complex protein 1 subunit delta OS=Homo sapiens GN=CCT4 PE=1 SV=4 - [TCPD_HUMAN]	284.123	14.84	1	4	6	539	57.8878
P05107	Integrin beta-2 OS=Homo sapiens GN=ITGB2 PE=1 SV=2 - [ITB2_HUMAN]	282.371	17.04	3	11	12	769	84.7261
P07195	L-lactate dehydrogenase B chain OS=Homo sapiens GN=LDHB PE=1 SV=2 - [LDHB_HUMAN]	279.099	16.47	1	5	8	334	36.6151
Q16401	26S proteasome non-ATPase regulatory subunit 5 OS=Homo sapiens GN=PSMD5 PE=1 SV=3 - [PSMD5_HUMAN]	278.884	13.1	1	5	6	504	56.1604
P06748	Nucleophosmin OS=Homo sapiens GN=NPM1 PE=1 SV=2 - [NPM_HUMAN]	278.004	28.91	1	6	8	294	32.5548
Q13231	Chitotriosidase-1 OS=Homo sapiens GN=CHIT1 PE=1 SV=1 - [CHIT1_HUMAN]	277.99	10.94	1	3	5	466	51.6484
O75083	WD repeat-containing protein 1 OS=Homo sapiens GN=WDR1 PE=1 SV=4 - [WDR1_HUMAN]	276.468	21.95	1	8	8	606	66.1519
P07858	Cathepsin B OS=Homo sapiens GN=CTSB PE=1 SV=3 - [CATB_HUMAN]	276.237	29.2	1	6	10	339	37.7968
Q16658	Fascin OS=Homo sapiens GN=FSCN1 PE=1 SV=3 - [FSCN1_HUMAN]	275.646	13.39	1	5	7	493	54.4961
O75487	Glypican-4 OS=Homo sapiens GN=GPC4 PE=1 SV=4 - [GPC4_HUMAN]	271.2	19.78	3	8	8	556	62.3717
P31150	Rab GDP dissociation inhibitor alpha OS=Homo sapiens GN=GDI1 PE=1 SV=2 - [GDIA_HUMAN]	270.444	14.54	1	1	7	447	50.5501
P50552	Vasodilator-stimulated phosphoprotein OS=Homo sapiens GN=VASP PE=1 SV=3 - [VASP_HUMAN]	268.047	16.84	1	5	7	380	39.8051
P52209	6-phosphogluconate dehydrogenase, decarboxylating OS=Homo sapiens GN=PGD PE=1 SV=3 - [6PGD_HUMAN]	266.613	16.98	1	6	8	483	53.106
Q99832	T-complex protein 1 subunit eta OS=Homo sapiens GN=CCT7 PE=1 SV=2 - [TCPH_HUMAN]	266.533	17.13	1	6	8	543	59.3289
O00232	26S proteasome non-ATPase regulatory subunit 12 OS=Homo sapiens GN=PSMD12 PE=1 SV=3 - [PSD12_HUMAN]	262.6	25	1	8	8	456	52.8706
P04745	Alpha-amylase 1 OS=Homo sapiens GN=AMY1A PE=1 SV=2 - [AMY1_HUMAN]	260.245	11.35	3	5	7	511	57.7309
Q10567	AP-1 complex subunit beta-1 OS=Homo sapiens GN=AP1B1 PE=1 SV=2 - [AP1B1_HUMAN]	259.973	7.27	2	4	6	949	104.57
P28161	Glutathione S-transferase Mu 2 OS=Homo sapiens GN=GSTM2 PE=1 SV=2 - [GSTM2_HUMAN]	259.855	17.89	1	2	5	218	25.728
P21399	Cytoplasmic aconitate hydratase OS=Homo sapiens GN=ACO1 PE=1 SV=3 - [ACOC_HUMAN]	256.997	11.14	1	6	9	889	98.3366
Q15555	Microtubule-associated protein RP/EB family member 2 OS=Homo sapiens GN=MAPRE2 PE=1 SV=1 - [MARE2_HUMAN]	254.388	20.18	1	5	8	327	37.0082
P61978	Heterogeneous nuclear ribonucleoprotein K OS=Homo sapiens GN=HNRNPK PE=1 SV=1 - [HNRPK_HUMAN]	253.975	25.27	1	8	8	463	50.9444
P61106	Ras-related protein Rab-14 OS=Homo sapiens GN=RAB14 PE=1 SV=4 - [RAB14_HUMAN]	252.389	26.51	13	4	6	215	23.8819
P02748	Complement component C9 OS=Homo sapiens GN=C9 PE=1 SV=2 - [CO9_HUMAN]	252.313	9.48	1	3	6	559	63.1327
P04222	HLA class I histocompatibility antigen, Cw-3 alpha chain OS=Homo sapiens GN=HLA-C PE=1 SV=2 - [1C03_HUMAN]	250.804	16.67	14	0	7	366	40.8353
O15143	Actin-related protein 2/3 complex subunit 1B OS=Homo sapiens GN=ARPC1B PE=1 SV=3 - [ARC1B_HUMAN]	248.993	18.01	1	5	6	372	40.9234
P49591	Serine--tRNA ligase, cytoplasmic OS=Homo sapiens GN=SARS PE=1 SV=3 - [SYSC_HUMAN]	248.09	20.82	1	6	6	514	58.7401
Q01813	ATP-dependent 6-phosphofructokinase, platelet type OS=Homo sapiens GN=PFKP PE=1 SV=2 - [PFKAP_HUMAN]	245.872	7.65	2	3	5	784	85.5415
P11021	78 kDa glucose-regulated protein OS=Homo sapiens GN=HSPA5 PE=1 SV=2 - [GRP78_HUMAN]	245.299	16.36	2	8	10	654	72.2884
P02647	Apolipoprotein A-I OS=Homo sapiens GN=APOA1 PE=1 SV=1 - [APOA1_HUMAN]	242.86	5.99	1	1	10	267	30.7589
P06744	Glucose-6-phosphate isomerase OS=Homo sapiens GN=GPI PE=1 SV=4 - [G6PI_HUMAN]	240.53	7.35	1	3	4	558	63.1072
P48740	Mannan-binding lectin serine protease 1 OS=Homo sapiens GN=MASP1 PE=1 SV=3 - [MASP1_HUMAN]	240.076	9.73	1	5	7	699	79.1952
Q15019	Septin-2 OS=Homo sapiens GN=SEPT2 PE=1 SV=1 - [SEPT2_HUMAN]	238.784	18.56	1	4	6	361	41.4613
P30153	Serine/threonine-protein phosphatase 2A 65 kDa regulatory subunit A alpha isoform OS=Homo sapiens GN=PPP2R1A PE=1 SV=4 - [2AAA_HUMAN]	236.387	16.81	2	7	8	589	65.2669
P01023	Alpha-2-macroglobulin OS=Homo sapiens GN=A2M PE=1 SV=3 - [A2MG_HUMAN]	234.47	2.92	1	2	9	1474	163.188
P26038	Moesin OS=Homo sapiens GN=MSN PE=1 SV=3 - [MOES_HUMAN]	234.39	15.77	2	6	10	577	67.7778
P62191	26S protease regulatory subunit 4 OS=Homo sapiens GN=PSMC1 PE=1 SV=1 - [PRS4_HUMAN]	232.551	15.68	1	5	5	440	49.1537
P60174	Triosephosphate isomerase OS=Homo sapiens GN=TPI1 PE=1 SV=3 - [TPIS_HUMAN]	232.025	32.17	1	7	8	286	30.7717
P52907	F-actin-capping protein subunit alpha-1 OS=Homo sapiens GN=CAPZA1 PE=1 SV=3 - [CAZA1_HUMAN]	231.67	35.31	1	5	6	286	32.9023
P15169	Carboxypeptidase N catalytic chain OS=Homo sapiens GN=CPN1 PE=1 SV=1 - [CBPN_HUMAN]	230.356	8.52	1	3	6	458	52.2533
P51665	26S proteasome non-ATPase regulatory subunit 7 OS=Homo sapiens GN=PSMD7 PE=1 SV=2 - [PSMD7_HUMAN]	230.247	20.99	1	4	6	324	37.0025
Q96QK1	Vacuolar protein sorting-associated protein 35 OS=Homo sapiens GN=VPS35 PE=1 SV=2 - [VPS35_HUMAN]	230.017	9.67	1	5	6	796	91.6489
P14550	Alcohol dehydrogenase [NADP(+)] OS=Homo sapiens GN=AKR1A1 PE=1 SV=3 - [AK1A1_HUMAN]	229.961	23.69	2	6	10	325	36.5499
P62258	14-3-3 protein epsilon OS=Homo sapiens GN=YWHAE PE=1 SV=1 - [1433E_HUMAN]	229.296	15.29	1	3	6	255	29.1554
P61026	Ras-related protein Rab-10 OS=Homo sapiens GN=RAB10 PE=1 SV=1 - [RAB10_HUMAN]	227.215	17	16	1	6	200	22.5266
Q12805	EGF-containing fibulin-like extracellular matrix protein 1 OS=Homo sapiens GN=EFEMP1 PE=1 SV=2 - [FBLN3_HUMAN]	225.812	11.76	1	4	6	493	54.6042
Q15907	Ras-related protein Rab-11B OS=Homo sapiens GN=RAB11B PE=1 SV=4 - [RB11B_HUMAN]	225.088	40.37	3	8	8	218	24.4735
P49368	T-complex protein 1 subunit gamma OS=Homo sapiens GN=CCT3 PE=1 SV=4 - [TCPG_HUMAN]	223.969	20	1	7	7	545	60.4953
P02765	Alpha-2-HS-glycoprotein OS=Homo sapiens GN=AHSG PE=1 SV=1 - [FETUA_HUMAN]	219.163	3.54	1	2	5	367	39.2997
P53396	ATP-citrate synthase OS=Homo sapiens GN=ACLY PE=1 SV=3 - [ACLY_HUMAN]	219.042	6.45	1	5	6	1101	120.762
P02656	Apolipoprotein C-III OS=Homo sapiens GN=APOC3 PE=1 SV=1 - [APOC3_HUMAN]	218.851	16.16	1	1	2	99	10.8455
Q9UBS4	DnaJ homolog subfamily B member 11 OS=Homo sapiens GN=DNAJB11 PE=1 SV=1 - [DJB11_HUMAN]	217.817	14.25	1	4	4	358	40.4886
P19801	Amiloride-sensitive amine oxidase [copper-containing] OS=Homo sapiens GN=AOC1 PE=1 SV=4 - [AOC1_HUMAN]	215.913	13.05	1	7	7	751	85.3237
Q96KK5	Histone H2A type 1-H OS=Homo sapiens GN=HIST1H2AH PE=1 SV=3 - [H2A1H_HUMAN]	214.893	37.5	10	1	5	128	13.8978
Q8WUM4	Programmed cell death 6-interacting protein OS=Homo sapiens GN=PDCD6IP PE=1 SV=1 - [PDC6I_HUMAN]	214.304	8.76	1	7	7	868	95.9631
P30464	HLA class I histocompatibility antigen, B-15 alpha chain OS=Homo sapiens GN=HLA-B PE=1 SV=2 - [1B15_HUMAN]	214.137	21.55	33	0	6	362	40.363
Q15493	Regucalcin OS=Homo sapiens GN=RGN PE=1 SV=1 - [RGN_HUMAN]	211.193	5.69	1	1	2	299	33.2314
P10319	HLA class I histocompatibility antigen, B-58 alpha chain OS=Homo sapiens GN=HLA-B PE=1 SV=1 - [1B58_HUMAN]	205.676	18.51	21	0	7	362	40.312
Q9HBI1	Beta-parvin OS=Homo sapiens GN=PARVB PE=1 SV=1 - [PARVB_HUMAN]	204.629	18.13	1	5	8	364	41.6881
P48735	Isocitrate dehydrogenase [NADP], mitochondrial OS=Homo sapiens GN=IDH2 PE=1 SV=2 - [IDHP_HUMAN]	202.544	19.69	1	7	9	452	50.8769
P23381	Tryptophan--tRNA ligase, cytoplasmic OS=Homo sapiens GN=WARS PE=1 SV=2 - [SYWC_HUMAN]	201.38	12.95	1	4	5	471	53.1316
P62937	Peptidyl-prolyl cis-trans isomerase A OS=Homo sapiens GN=PPIA PE=1 SV=2 - [PPIA_HUMAN]	201.335	29.09	6	4	8	165	18.0009
O75390	Citrate synthase, mitochondrial OS=Homo sapiens GN=CS PE=1 SV=2 - [CISY_HUMAN]	195.237	12.45	1	6	8	466	51.6795
P18206	Vinculin OS=Homo sapiens GN=VCL PE=1 SV=4 - [VINC_HUMAN]	195.18	5.29	1	4	5	1134	123.722
P69891	Hemoglobin subunit gamma-1 OS=Homo sapiens GN=HBG1 PE=1 SV=2 - [HBG1_HUMAN]	194.36	21.77	3	2	8	147	16.1303
P07339	Cathepsin D OS=Homo sapiens GN=CTSD PE=1 SV=1 - [CATD_HUMAN]	193.777	13.35	1	4	6	412	44.5236
P21281	V-type proton ATPase subunit B, brain isoform OS=Homo sapiens GN=ATP6V1B2 PE=1 SV=3 - [VATB2_HUMAN]	193.473	18.59	2	7	7	511	56.4649
P61586	Transforming protein RhoA OS=Homo sapiens GN=RHOA PE=1 SV=1 - [RHOA_HUMAN]	193.073	46.11	2	4	7	193	21.7541
P00488	Coagulation factor XIII A chain OS=Homo sapiens GN=F13A1 PE=1 SV=4 - [F13A_HUMAN]	191.767	7.38	1	4	6	732	83.2146
P55209	Nucleosome assembly protein 1-like 1 OS=Homo sapiens GN=NAP1L1 PE=1 SV=1 - [NP1L1_HUMAN]	191.57	12.53	1	3	5	391	45.3459
P50995	Annexin A11 OS=Homo sapiens GN=ANXA11 PE=1 SV=1 - [ANX11_HUMAN]	190.935	20	2	9	9	505	54.3551
P31949	Protein S100-A11 OS=Homo sapiens GN=S100A11 PE=1 SV=2 - [S10AB_HUMAN]	190.462	42.86	1	4	5	105	11.7328
P16152	Carbonyl reductase [NADPH] 1 OS=Homo sapiens GN=CBR1 PE=1 SV=3 - [CBR1_HUMAN]	190.35	24.19	2	5	5	277	30.3559
P11216	Glycogen phosphorylase, brain form OS=Homo sapiens GN=PYGB PE=1 SV=5 - [PYGB_HUMAN]	190.129	8.9	2	3	6	843	96.6345
P40306	Proteasome subunit beta type-10 OS=Homo sapiens GN=PSMB10 PE=1 SV=1 - [PSB10_HUMAN]	189.76	7.33	1	1	3	273	28.9181
P09651	Heterogeneous nuclear ribonucleoprotein A1 OS=Homo sapiens GN=HNRNPA1 PE=1 SV=5 - [ROA1_HUMAN]	189.35	9.14	2	2	2	372	38.7231
Q13126	S-methyl-5'-thioadenosine phosphorylase OS=Homo sapiens GN=MTAP PE=1 SV=2 - [MTAP_HUMAN]	188.545	12.72	1	3	5	283	31.2158
O43242	26S proteasome non-ATPase regulatory subunit 3 OS=Homo sapiens GN=PSMD3 PE=1 SV=2 - [PSMD3_HUMAN]	188.33	14.23	1	6	7	534	60.9395
P17987	T-complex protein 1 subunit alpha OS=Homo sapiens GN=TCP1 PE=1 SV=1 - [TCPA_HUMAN]	187.877	13.13	1	5	6	556	60.3056
Q16181	Septin-7 OS=Homo sapiens GN=SEPT7 PE=1 SV=2 - [SEPT7_HUMAN]	187.623	17.62	3	4	7	437	50.648
P15311	Ezrin OS=Homo sapiens GN=EZR PE=1 SV=4 - [EZRI_HUMAN]	187.281	14.51	2	4	11	586	69.3697
P61204	ADP-ribosylation factor 3 OS=Homo sapiens GN=ARF3 PE=1 SV=2 - [ARF3_HUMAN]	187.183	24.31	2	3	7	181	20.5877
P04075	Fructose-bisphosphate aldolase A OS=Homo sapiens GN=ALDOA PE=1 SV=2 - [ALDOA_HUMAN]	186.874	15.93	1	4	5	364	39.3953
P60900	Proteasome subunit alpha type-6 OS=Homo sapiens GN=PSMA6 PE=1 SV=1 - [PSA6_HUMAN]	186.324	24.8	1	5	5	246	27.3818
P38919	Eukaryotic initiation factor 4A-III OS=Homo sapiens GN=EIF4A3 PE=1 SV=4 - [IF4A3_HUMAN]	185.54	17.52	1	7	8	411	46.8412
P04040	Catalase OS=Homo sapiens GN=CAT PE=1 SV=3 - [CATA_HUMAN]	184.23	9.87	1	3	4	527	59.7188
Q99733	Nucleosome assembly protein 1-like 4 OS=Homo sapiens GN=NAP1L4 PE=1 SV=1 - [NP1L4_HUMAN]	183.74	13.33	1	3	5	375	42.7969
P17858	ATP-dependent 6-phosphofructokinase, liver type OS=Homo sapiens GN=PFKL PE=1 SV=6 - [PFKAL_HUMAN]	182.33	7.69	2	2	4	780	84.9642
Q58FF6	Putative heat shock protein HSP 90-beta 4 OS=Homo sapiens GN=HSP90AB4P PE=5 SV=1 - [H90B4_HUMAN]	180.825	10.1	1	1	7	505	58.2276
P01892	HLA class I histocompatibility antigen, A-2 alpha chain OS=Homo sapiens GN=HLA-A PE=1 SV=1 - [1A02_HUMAN]	180.323	19.45	8	2	6	365	40.8962
P02042	Hemoglobin subunit delta OS=Homo sapiens GN=HBD PE=1 SV=2 - [HBD_HUMAN]	179.903	12.93	2	1	7	147	16.0453
Q00839	Heterogeneous nuclear ribonucleoprotein U OS=Homo sapiens GN=HNRNPU PE=1 SV=6 - [HNRPU_HUMAN]	174.519	8.12	1	4	4	825	90.528
Q06481	Amyloid-like protein 2 OS=Homo sapiens GN=APLP2 PE=1 SV=2 - [APLP2_HUMAN]	173.75	12.98	1	6	6	763	86.9002
P61006	Ras-related protein Rab-8A OS=Homo sapiens GN=RAB8A PE=1 SV=1 - [RAB8A_HUMAN]	173.404	16.43	16	1	5	207	23.6532
P50570	Dynamin-2 OS=Homo sapiens GN=DNM2 PE=1 SV=2 - [DYN2_HUMAN]	173.046	7.24	3	5	5	870	98.0032
A6NHL2	Tubulin alpha chain-like 3 OS=Homo sapiens GN=TUBAL3 PE=1 SV=2 - [TBAL3_HUMAN]	169.772	6.28	1	1	4	446	49.8767
P63244	Receptor of activated protein C kinase 1 OS=Homo sapiens GN=RACK1 PE=1 SV=3 - [RACK1_HUMAN]	169.137	26.81	1	7	7	317	35.0546
P00338	L-lactate dehydrogenase A chain OS=Homo sapiens GN=LDHA PE=1 SV=2 - [LDHA_HUMAN]	168.72	16.87	2	4	6	332	36.6654
P49736	DNA replication licensing factor MCM2 OS=Homo sapiens GN=MCM2 PE=1 SV=4 - [MCM2_HUMAN]	168.21	6.31	1	4	4	904	101.832
P35998	26S protease regulatory subunit 7 OS=Homo sapiens GN=PSMC2 PE=1 SV=3 - [PRS7_HUMAN]	167.335	10.16	1	4	4	433	48.6031
P28838	Cytosol aminopeptidase OS=Homo sapiens GN=LAP3 PE=1 SV=3 - [AMPL_HUMAN]	165.488	12.91	1	5	5	519	56.1308
Q13418	Integrin-linked protein kinase OS=Homo sapiens GN=ILK PE=1 SV=2 - [ILK_HUMAN]	164.886	18.36	1	6	6	452	51.3859
P50454	Serpin H1 OS=Homo sapiens GN=SERPINH1 PE=1 SV=2 - [SERPH_HUMAN]	162.279	15.55	1	4	4	418	46.4112
P60660	Myosin light polypeptide 6 OS=Homo sapiens GN=MYL6 PE=1 SV=2 - [MYL6_HUMAN]	159.92	29.8	4	4	5	151	16.9191
Q9Y696	Chloride intracellular channel protein 4 OS=Homo sapiens GN=CLIC4 PE=1 SV=4 - [CLIC4_HUMAN]	159.095	18.18	1	3	3	253	28.7537
P61981	14-3-3 protein gamma OS=Homo sapiens GN=YWHAG PE=1 SV=2 - [1433G_HUMAN]	158.97	16.6	2	2	4	247	28.2849
P51148	Ras-related protein Rab-5C OS=Homo sapiens GN=RAB5C PE=1 SV=2 - [RAB5C_HUMAN]	158.89	12.04	1	2	4	216	23.4678
Q14194	Dihydropyrimidinase-related protein 1 OS=Homo sapiens GN=CRMP1 PE=1 SV=1 - [DPYL1_HUMAN]	157.74	6.29	2	1	4	572	62.1447
P38571	Lysosomal acid lipase/cholesteryl ester hydrolase OS=Homo sapiens GN=LIPA PE=1 SV=2 - [LICH_HUMAN]	156.533	17.79	1	3	6	399	45.3897
P02786	Transferrin receptor protein 1 OS=Homo sapiens GN=TFRC PE=1 SV=2 - [TFR1_HUMAN]	153.877	5.53	1	4	4	760	84.8179
P09237	Matrilysin OS=Homo sapiens GN=MMP7 PE=1 SV=1 - [MMP7_HUMAN]	153.599	28.09	1	5	7	267	29.6579
Q15436	Protein transport protein Sec23A OS=Homo sapiens GN=SEC23A PE=1 SV=2 - [SC23A_HUMAN]	153.305	5.1	2	3	3	765	86.1053
Q99542	Matrix metalloproteinase-19 OS=Homo sapiens GN=MMP19 PE=1 SV=1 - [MMP19_HUMAN]	152.25	11.42	1	3	4	508	57.3208
P18085	ADP-ribosylation factor 4 OS=Homo sapiens GN=ARF4 PE=1 SV=3 - [ARF4_HUMAN]	151.768	14.44	1	1	4	180	20.4977
P45974	Ubiquitin carboxyl-terminal hydrolase 5 OS=Homo sapiens GN=USP5 PE=1 SV=2 - [UBP5_HUMAN]	151.75	10.02	1	6	6	858	95.7253
P20774	Mimecan OS=Homo sapiens GN=OGN PE=1 SV=1 - [MIME_HUMAN]	151.267	14.43	1	5	6	298	33.9009
P38646	Stress-70 protein, mitochondrial OS=Homo sapiens GN=HSPA9 PE=1 SV=2 - [GRP75_HUMAN]	150.5	7.22	1	4	4	679	73.6348
Q14974	Importin subunit beta-1 OS=Homo sapiens GN=KPNB1 PE=1 SV=2 - [IMB1_HUMAN]	150.28	6.51	1	4	5	876	97.108
P05388	60S acidic ribosomal protein P0 OS=Homo sapiens GN=RPLP0 PE=1 SV=1 - [RLA0_HUMAN]	149.388	21.14	2	4	5	317	34.2518
O60749	Sorting nexin-2 OS=Homo sapiens GN=SNX2 PE=1 SV=2 - [SNX2_HUMAN]	149.055	9.25	2	4	4	519	58.4347
P40121	Macrophage-capping protein OS=Homo sapiens GN=CAPG PE=1 SV=2 - [CAPG_HUMAN]	148.97	11.49	1	3	4	348	38.4745
Q16777	Histone H2A type 2-C OS=Homo sapiens GN=HIST2H2AC PE=1 SV=4 - [H2A2C_HUMAN]	148.357	37.21	2	1	4	129	13.9798
P34896	Serine hydroxymethyltransferase, cytosolic OS=Homo sapiens GN=SHMT1 PE=1 SV=1 - [GLYC_HUMAN]	147.353	6.63	1	1	3	483	53.049
P02788	Lactotransferrin OS=Homo sapiens GN=LTF PE=1 SV=6 - [TRFL_HUMAN]	146.98	2.96	1	2	4	710	78.1319
Q7KZF4	Staphylococcal nuclease domain-containing protein 1 OS=Homo sapiens GN=SND1 PE=1 SV=1 - [SND1_HUMAN]	146.76	10.44	1	7	7	910	101.934
P02675	Fibrinogen beta chain OS=Homo sapiens GN=FGB PE=1 SV=2 - [FIBB_HUMAN]	145.799	5.3	1	3	5	491	55.8923
Q9Y3Z3	Deoxynucleoside triphosphate triphosphohydrolase SAMHD1 OS=Homo sapiens GN=SAMHD1 PE=1 SV=2 - [SAMH1_HUMAN]	143.662	7.35	1	3	3	626	72.1548
P60953	Cell division control protein 42 homolog OS=Homo sapiens GN=CDC42 PE=1 SV=2 - [CDC42_HUMAN]	142.69	25.65	1	3	5	191	21.245
P49747	Cartilage oligomeric matrix protein OS=Homo sapiens GN=COMP PE=1 SV=2 - [COMP_HUMAN]	142.499	9.25	1	5	6	757	82.8076
P25788	Proteasome subunit alpha type-3 OS=Homo sapiens GN=PSMA3 PE=1 SV=2 - [PSA3_HUMAN]	141.77	10.2	1	3	5	255	28.4151
P08567	Pleckstrin OS=Homo sapiens GN=PLEK PE=1 SV=3 - [PLEK_HUMAN]	141.1	7.43	1	2	4	350	40.0994
O60701	UDP-glucose 6-dehydrogenase OS=Homo sapiens GN=UGDH PE=1 SV=1 - [UGDH_HUMAN]	139.835	13.36	1	5	5	494	54.9893
P30039	Phenazine biosynthesis-like domain-containing protein OS=Homo sapiens GN=PBLD PE=1 SV=2 - [PBLD_HUMAN]	139.58	9.03	1	2	2	288	31.7652
P29401	Transketolase OS=Homo sapiens GN=TKT PE=1 SV=3 - [TKT_HUMAN]	138.78	4.17	1	2	2	623	67.8347
P04114	Apolipoprotein B-100 OS=Homo sapiens GN=APOB PE=1 SV=2 - [APOB_HUMAN]	137.2	1.21	1	5	5	4563	515.283
Q06830	Peroxiredoxin-1 OS=Homo sapiens GN=PRDX1 PE=1 SV=1 - [PRDX1_HUMAN]	136.966	46.73	3	9	9	199	22.0963
P51149	Ras-related protein Rab-7a OS=Homo sapiens GN=RAB7A PE=1 SV=1 - [RAB7A_HUMAN]	136.54	26.09	1	4	4	207	23.4748
P22105	Tenascin-X OS=Homo sapiens GN=TNXB PE=1 SV=4 - [TENX_HUMAN]	136.04	1.44	1	4	4	4242	457.932
P55263	Adenosine kinase OS=Homo sapiens GN=ADK PE=1 SV=2 - [ADK_HUMAN]	135.298	14.92	1	6	6	362	40.5197
O43505	Beta-1,4-glucuronyltransferase 1 OS=Homo sapiens GN=B4GAT1 PE=1 SV=1 - [B4GA1_HUMAN]	135.266	20	1	5	7	415	47.0889
P13674	Prolyl 4-hydroxylase subunit alpha-1 OS=Homo sapiens GN=P4HA1 PE=1 SV=2 - [P4HA1_HUMAN]	135.15	9.36	1	4	4	534	61.011
Q86YZ3	Hornerin OS=Homo sapiens GN=HRNR PE=1 SV=2 - [HORN_HUMAN]	134.663	6.21	1	3	4	2850	282.228
P20742	Pregnancy zone protein OS=Homo sapiens GN=PZP PE=1 SV=4 - [PZP_HUMAN]	134.256	2.29	1	1	6	1482	163.76
P54136	Arginine--tRNA ligase, cytoplasmic OS=Homo sapiens GN=RARS PE=1 SV=2 - [SYRC_HUMAN]	133.732	10	1	4	4	660	75.3309
P62136	Serine/threonine-protein phosphatase PP1-alpha catalytic subunit OS=Homo sapiens GN=PPP1CA PE=1 SV=1 - [PP1A_HUMAN]	132.86	18.18	3	4	4	330	37.4878
O00160	Unconventional myosin-If OS=Homo sapiens GN=MYO1F PE=1 SV=3 - [MYO1F_HUMAN]	132.84	5.46	2	4	4	1098	124.766
P78417	Glutathione S-transferase omega-1 OS=Homo sapiens GN=GSTO1 PE=1 SV=2 - [GSTO1_HUMAN]	131.794	22.41	1	5	6	241	27.548
O14786	Neuropilin-1 OS=Homo sapiens GN=NRP1 PE=1 SV=3 - [NRP1_HUMAN]	131.484	2.93	1	2	2	923	103.069
P07737	Profilin-1 OS=Homo sapiens GN=PFN1 PE=1 SV=2 - [PROF1_HUMAN]	131.474	33.57	1	4	6	140	15.0446
P49915	GMP synthase [glutamine-hydrolyzing] OS=Homo sapiens GN=GMPS PE=1 SV=1 - [GUAA_HUMAN]	129.58	13.13	1	6	8	693	76.667
P04899	Guanine nucleotide-binding protein G(i) subunit alpha-2 OS=Homo sapiens GN=GNAI2 PE=1 SV=3 - [GNAI2_HUMAN]	128.613	20.28	1	4	4	355	40.4251
Q9NRW1	Ras-related protein Rab-6B OS=Homo sapiens GN=RAB6B PE=1 SV=1 - [RAB6B_HUMAN]	128.48	21.15	14	3	5	208	23.4469
Q96TA1	Niban-like protein 1 OS=Homo sapiens GN=FAM129B PE=1 SV=3 - [NIBL1_HUMAN]	127.715	13.67	1	6	6	746	84.0847
P62879	Guanine nucleotide-binding protein G(I)/G(S)/G(T) subunit beta-2 OS=Homo sapiens GN=GNB2 PE=1 SV=3 - [GBB2_HUMAN]	127.483	9.71	3	1	3	340	37.3071
P23396	40S ribosomal protein S3 OS=Homo sapiens GN=RPS3 PE=1 SV=2 - [RS3_HUMAN]	125.507	13.99	1	3	3	243	26.6714
Q99798	Aconitate hydratase, mitochondrial OS=Homo sapiens GN=ACO2 PE=1 SV=2 - [ACON_HUMAN]	125.434	5.64	1	3	3	780	85.3719
P37235	Hippocalcin-like protein 1 OS=Homo sapiens GN=HPCAL1 PE=1 SV=3 - [HPCL1_HUMAN]	124.632	23.83	3	4	4	193	22.299
P18669	Phosphoglycerate mutase 1 OS=Homo sapiens GN=PGAM1 PE=1 SV=2 - [PGAM1_HUMAN]	124.06	16.54	2	2	3	254	28.7858
P27797	Calreticulin OS=Homo sapiens GN=CALR PE=1 SV=1 - [CALR_HUMAN]	123.874	15.83	1	3	4	417	48.1118
O14818	Proteasome subunit alpha type-7 OS=Homo sapiens GN=PSMA7 PE=1 SV=1 - [PSA7_HUMAN]	122.52	18.95	2	3	3	248	27.8696
P15559	NAD(P)H dehydrogenase [quinone] 1 OS=Homo sapiens GN=NQO1 PE=1 SV=1 - [NQO1_HUMAN]	121.87	21.17	1	3	4	274	30.848
P28074	Proteasome subunit beta type-5 OS=Homo sapiens GN=PSMB5 PE=1 SV=3 - [PSB5_HUMAN]	121.547	12.17	1	3	3	263	28.4622
O15145	Actin-related protein 2/3 complex subunit 3 OS=Homo sapiens GN=ARPC3 PE=1 SV=3 - [ARPC3_HUMAN]	120.93	19.66	1	3	6	178	20.5334
O75608	Acyl-protein thioesterase 1 OS=Homo sapiens GN=LYPLA1 PE=1 SV=1 - [LYPA1_HUMAN]	120.753	21.74	1	3	3	230	24.6535
P46459	Vesicle-fusing ATPase OS=Homo sapiens GN=NSF PE=1 SV=3 - [NSF_HUMAN]	120.707	4.97	1	3	3	744	82.5421
Q9NR45	Sialic acid synthase OS=Homo sapiens GN=NANS PE=1 SV=2 - [SIAS_HUMAN]	120.64	3.9	1	1	2	359	40.2815
P28066	Proteasome subunit alpha type-5 OS=Homo sapiens GN=PSMA5 PE=1 SV=3 - [PSA5_HUMAN]	120.537	21.16	1	3	3	241	26.3942
Q13200	26S proteasome non-ATPase regulatory subunit 2 OS=Homo sapiens GN=PSMD2 PE=1 SV=3 - [PSMD2_HUMAN]	120.479	7.93	1	5	5	908	100.136
P33176	Kinesin-1 heavy chain OS=Homo sapiens GN=KIF5B PE=1 SV=1 - [KINH_HUMAN]	120.385	4.26	3	3	3	963	109.617
P05534	HLA class I histocompatibility antigen, A-24 alpha chain OS=Homo sapiens GN=HLA-A PE=1 SV=2 - [1A24_HUMAN]	120.16	18.36	9	1	5	365	40.663
P07954	Fumarate hydratase, mitochondrial OS=Homo sapiens GN=FH PE=1 SV=3 - [FUMH_HUMAN]	119.958	12.75	1	4	4	510	54.6022
Q13617	Cullin-2 OS=Homo sapiens GN=CUL2 PE=1 SV=2 - [CUL2_HUMAN]	119.51	7.65	1	4	4	745	86.9268
P84085	ADP-ribosylation factor 5 OS=Homo sapiens GN=ARF5 PE=1 SV=2 - [ARF5_HUMAN]	119.095	10.56	1	1	4	180	20.5166
Q15008	26S proteasome non-ATPase regulatory subunit 6 OS=Homo sapiens GN=PSMD6 PE=1 SV=1 - [PSMD6_HUMAN]	118.593	8.74	1	3	3	389	45.5023
P34897	Serine hydroxymethyltransferase, mitochondrial OS=Homo sapiens GN=SHMT2 PE=1 SV=3 - [GLYM_HUMAN]	118.577	6.15	1	1	3	504	55.9577
P08134	Rho-related GTP-binding protein RhoC OS=Homo sapiens GN=RHOC PE=1 SV=1 - [RHOC_HUMAN]	116.64	31.09	2	1	4	193	21.9923
P56537	Eukaryotic translation initiation factor 6 OS=Homo sapiens GN=EIF6 PE=1 SV=1 - [IF6_HUMAN]	116.388	21.63	1	3	3	245	26.5822
P04083	Annexin A1 OS=Homo sapiens GN=ANXA1 PE=1 SV=2 - [ANXA1_HUMAN]	115.87	8.38	1	2	2	346	38.69
P23246	Splicing factor, proline- and glutamine-rich OS=Homo sapiens GN=SFPQ PE=1 SV=2 - [SFPQ_HUMAN]	114.46	3.25	1	1	2	707	76.1016
P19105	Myosin regulatory light chain 12A OS=Homo sapiens GN=MYL12A PE=1 SV=2 - [ML12A_HUMAN]	114.334	22.81	3	3	3	171	19.7815
Q93099	Homogentisate 1,2-dioxygenase OS=Homo sapiens GN=HGD PE=1 SV=2 - [HGD_HUMAN]	113.823	10.56	1	2	2	445	49.9316
Q96RQ9	L-amino-acid oxidase OS=Homo sapiens GN=IL4I1 PE=1 SV=1 - [OXLA_HUMAN]	112.633	8.64	1	3	3	567	62.8417
Q9NVA2	Septin-11 OS=Homo sapiens GN=SEPT11 PE=1 SV=3 - [SEP11_HUMAN]	112.3	6.53	3	1	4	429	49.3672
P15880	40S ribosomal protein S2 OS=Homo sapiens GN=RPS2 PE=1 SV=2 - [RS2_HUMAN]	112.28	25.26	1	6	6	293	31.3046
Q06210	Glutamine--fructose-6-phosphate aminotransferase [isomerizing] 1 OS=Homo sapiens GN=GFPT1 PE=1 SV=3 - [GFPT1_HUMAN]	111.703	6.44	2	4	4	699	78.7563
P21266	Glutathione S-transferase Mu 3 OS=Homo sapiens GN=GSTM3 PE=1 SV=3 - [GSTM3_HUMAN]	111.634	7.11	1	1	3	225	26.5421
O60814	Histone H2B type 1-K OS=Homo sapiens GN=HIST1H2BK PE=1 SV=3 - [H2B1K_HUMAN]	111.25	11.9	14	1	2	126	13.8816
P22314	Ubiquitin-like modifier-activating enzyme 1 OS=Homo sapiens GN=UBA1 PE=1 SV=3 - [UBA1_HUMAN]	110.997	5.58	1	4	4	1058	117.774
O95747	Serine/threonine-protein kinase OSR1 OS=Homo sapiens GN=OXSR1 PE=1 SV=1 - [OXSR1_HUMAN]	109.714	5.88	1	2	2	527	57.9861
P25325	3-mercaptopyruvate sulfurtransferase OS=Homo sapiens GN=MPST PE=1 SV=3 - [THTM_HUMAN]	108.894	8.42	1	2	2	297	33.1576
P62714	Serine/threonine-protein phosphatase 2A catalytic subunit beta isoform OS=Homo sapiens GN=PPP2CB PE=1 SV=1 - [PP2AB_HUMAN]	108.29	18.12	2	4	4	309	35.5523
P46439	Glutathione S-transferase Mu 5 OS=Homo sapiens GN=GSTM5 PE=1 SV=3 - [GSTM5_HUMAN]	108.287	11.93	1	1	3	218	25.6582
P62263	40S ribosomal protein S14 OS=Homo sapiens GN=RPS14 PE=1 SV=3 - [RS14_HUMAN]	107.85	15.89	1	2	2	151	16.2625
P84243	Histone H3.3 OS=Homo sapiens GN=H3F3A PE=1 SV=2 - [H33_HUMAN]	107.446	28.68	5	2	3	136	15.3185
P12110	Collagen alpha-2(VI) chain OS=Homo sapiens GN=COL6A2 PE=1 SV=4 - [CO6A2_HUMAN]	107.29	6.08	1	4	4	1019	108.512
P22626	Heterogeneous nuclear ribonucleoproteins A2/B1 OS=Homo sapiens GN=HNRNPA2B1 PE=1 SV=2 - [ROA2_HUMAN]	106.99	9.07	1	3	3	353	37.4067
Q01081	Splicing factor U2AF 35 kDa subunit OS=Homo sapiens GN=U2AF1 PE=1 SV=3 - [U2AF1_HUMAN]	106.62	5.42	1	1	1	240	27.8545
P02774	Vitamin D-binding protein OS=Homo sapiens GN=GC PE=1 SV=1 - [VTDB_HUMAN]	106.351	8.23	1	2	2	474	52.929
P05062	Fructose-bisphosphate aldolase B OS=Homo sapiens GN=ALDOB PE=1 SV=2 - [ALDOB_HUMAN]	105.311	8.24	1	3	3	364	39.4481
P62158	Calmodulin OS=Homo sapiens GN=CALM1 PE=1 SV=2 - [CALM_HUMAN]	104.39	11.41	1	1	2	149	16.8268
P00747	Plasminogen OS=Homo sapiens GN=PLG PE=1 SV=2 - [PLMN_HUMAN]	103.924	2.96	1	2	2	810	90.5102
P13804	Electron transfer flavoprotein subunit alpha, mitochondrial OS=Homo sapiens GN=ETFA PE=1 SV=1 - [ETFA_HUMAN]	103.59	10.21	1	2	2	333	35.0576
Q14103	Heterogeneous nuclear ribonucleoprotein D0 OS=Homo sapiens GN=HNRNPD PE=1 SV=1 - [HNRPD_HUMAN]	103.311	20	2	5	5	355	38.4103
P10643	Complement component C7 OS=Homo sapiens GN=C7 PE=1 SV=2 - [CO7_HUMAN]	102.685	5.34	1	5	7	843	93.4573
P62873	Guanine nucleotide-binding protein G(I)/G(S)/G(T) subunit beta-1 OS=Homo sapiens GN=GNB1 PE=1 SV=3 - [GBB1_HUMAN]	102.68	13.24	3	1	3	340	37.353
Q01581	Hydroxymethylglutaryl-CoA synthase, cytoplasmic OS=Homo sapiens GN=HMGCS1 PE=1 SV=2 - [HMCS1_HUMAN]	102.288	7.5	1	3	3	520	57.2574
P04792	Heat shock protein beta-1 OS=Homo sapiens GN=HSPB1 PE=1 SV=2 - [HSPB1_HUMAN]	102.227	29.76	1	5	6	205	22.7685
Q14152	Eukaryotic translation initiation factor 3 subunit A OS=Homo sapiens GN=EIF3A PE=1 SV=1 - [EIF3A_HUMAN]	102.21	4.63	1	3	3	1382	166.468
Q15435	Protein phosphatase 1 regulatory subunit 7 OS=Homo sapiens GN=PPP1R7 PE=1 SV=1 - [PP1R7_HUMAN]	101.987	10.28	1	3	3	360	41.5385
O43776	Asparagine--tRNA ligase, cytoplasmic OS=Homo sapiens GN=NARS PE=1 SV=1 - [SYNC_HUMAN]	101.657	6.93	1	3	3	548	62.9025
P07203	Glutathione peroxidase 1 OS=Homo sapiens GN=GPX1 PE=1 SV=4 - [GPX1_HUMAN]	101.6	13.79	1	2	2	203	22.0751
P32754	4-hydroxyphenylpyruvate dioxygenase OS=Homo sapiens GN=HPD PE=1 SV=2 - [HPPD_HUMAN]	100.581	11.7	1	3	3	393	44.9059
P09417	Dihydropteridine reductase OS=Homo sapiens GN=QDPR PE=1 SV=2 - [DHPR_HUMAN]	100.47	7.38	1	1	1	244	25.773
O00231	26S proteasome non-ATPase regulatory subunit 11 OS=Homo sapiens GN=PSMD11 PE=1 SV=3 - [PSD11_HUMAN]	100.36	15.88	1	5	5	422	47.434
Q8IZ83	Aldehyde dehydrogenase family 16 member A1 OS=Homo sapiens GN=ALDH16A1 PE=1 SV=2 - [A16A1_HUMAN]	99.5126	4.24	1	2	2	802	85.0737
P10809	60 kDa heat shock protein, mitochondrial OS=Homo sapiens GN=HSPD1 PE=1 SV=2 - [CH60_HUMAN]	99.3402	9.08	1	3	3	573	61.0164
Q9NQW7	Xaa-Pro aminopeptidase 1 OS=Homo sapiens GN=XPNPEP1 PE=1 SV=3 - [XPP1_HUMAN]	99.25	6.9	1	2	2	623	69.8732
Q9BT78	COP9 signalosome complex subunit 4 OS=Homo sapiens GN=COPS4 PE=1 SV=1 - [CSN4_HUMAN]	99.1363	8.87	1	2	3	406	46.2397
P59998	Actin-related protein 2/3 complex subunit 4 OS=Homo sapiens GN=ARPC4 PE=1 SV=3 - [ARPC4_HUMAN]	99.0931	22.62	1	4	4	168	19.6543
O00303	Eukaryotic translation initiation factor 3 subunit F OS=Homo sapiens GN=EIF3F PE=1 SV=1 - [EIF3F_HUMAN]	99.07	4.76	1	1	1	357	37.5402
Q9NQC3	Reticulon-4 OS=Homo sapiens GN=RTN4 PE=1 SV=2 - [RTN4_HUMAN]	98.8395	2.1	1	2	2	1192	129.851
P15153	Ras-related C3 botulinum toxin substrate 2 OS=Homo sapiens GN=RAC2 PE=1 SV=1 - [RAC2_HUMAN]	97.6832	12.5	2	1	2	192	21.4151
Q8N0Y7	Probable phosphoglycerate mutase 4 OS=Homo sapiens GN=PGAM4 PE=3 SV=1 - [PGAM4_HUMAN]	97.67	9.84	1	1	2	254	28.7588
O43175	D-3-phosphoglycerate dehydrogenase OS=Homo sapiens GN=PHGDH PE=1 SV=4 - [SERA_HUMAN]	96.18	6.57	1	3	3	533	56.6144
O43488	Aflatoxin B1 aldehyde reductase member 2 OS=Homo sapiens GN=AKR7A2 PE=1 SV=3 - [ARK72_HUMAN]	96.0574	16.99	3	5	5	359	39.5637
P61163	Alpha-centractin OS=Homo sapiens GN=ACTR1A PE=1 SV=1 - [ACTZ_HUMAN]	95.3167	11.7	1	2	3	376	42.5869
P26639	Threonine--tRNA ligase, cytoplasmic OS=Homo sapiens GN=TARS PE=1 SV=3 - [SYTC_HUMAN]	95.2106	7.61	1	5	5	723	83.3819
P10768	S-formylglutathione hydrolase OS=Homo sapiens GN=ESD PE=1 SV=2 - [ESTD_HUMAN]	95.2	26.24	1	4	5	282	31.4425
P02679	Fibrinogen gamma chain OS=Homo sapiens GN=FGG PE=1 SV=3 - [FIBG_HUMAN]	94.7684	5.96	1	2	4	453	51.4789
Q01432	AMP deaminase 3 OS=Homo sapiens GN=AMPD3 PE=1 SV=1 - [AMPD3_HUMAN]	93.8177	5.22	1	3	4	767	88.7556
Q9Y3I0	tRNA-splicing ligase RtcB homolog OS=Homo sapiens GN=RTCB PE=1 SV=1 - [RTCB_HUMAN]	93.28	7.72	1	3	3	505	55.1749
P36955	Pigment epithelium-derived factor OS=Homo sapiens GN=SERPINF1 PE=1 SV=4 - [PEDF_HUMAN]	93.2	3.35	1	1	1	418	46.2833
P15121	Aldose reductase OS=Homo sapiens GN=AKR1B1 PE=1 SV=3 - [ALDR_HUMAN]	93.1927	6.65	1	1	3	316	35.8305
P17612	cAMP-dependent protein kinase catalytic subunit alpha OS=Homo sapiens GN=PRKACA PE=1 SV=2 - [KAPCA_HUMAN]	93.0362	10.26	2	2	2	351	40.564
P31943	Heterogeneous nuclear ribonucleoprotein H OS=Homo sapiens GN=HNRNPH1 PE=1 SV=4 - [HNRH1_HUMAN]	92.57	7.57	3	2	2	449	49.1984
P30419	Glycylpeptide N-tetradecanoyltransferase 1 OS=Homo sapiens GN=NMT1 PE=1 SV=2 - [NMT1_HUMAN]	92.49	6.65	2	2	2	496	56.7699
P07814	Bifunctional glutamate/proline--tRNA ligase OS=Homo sapiens GN=EPRS PE=1 SV=5 - [SYEP_HUMAN]	92.46	1.19	1	1	1	1512	170.483
Q9Y3F4	Serine-threonine kinase receptor-associated protein OS=Homo sapiens GN=STRAP PE=1 SV=1 - [STRAP_HUMAN]	91.6746	14.86	1	4	4	350	38.414
P47755	F-actin-capping protein subunit alpha-2 OS=Homo sapiens GN=CAPZA2 PE=1 SV=3 - [CAZA2_HUMAN]	91.5292	14.34	1	2	3	286	32.9286
P43686	26S protease regulatory subunit 6B OS=Homo sapiens GN=PSMC4 PE=1 SV=2 - [PRS6B_HUMAN]	91.3772	12.68	1	3	3	418	47.3365
Q16698	2,4-dienoyl-CoA reductase, mitochondrial OS=Homo sapiens GN=DECR1 PE=1 SV=1 - [DECR_HUMAN]	91.04	10.45	1	2	2	335	36.0448
P63000	Ras-related C3 botulinum toxin substrate 1 OS=Homo sapiens GN=RAC1 PE=1 SV=1 - [RAC1_HUMAN]	90.97	12.5	2	1	2	192	21.4362
P67936	Tropomyosin alpha-4 chain OS=Homo sapiens GN=TPM4 PE=1 SV=3 - [TPM4_HUMAN]	90.9237	12.1	1	2	2	248	28.5045
O00148	ATP-dependent RNA helicase DDX39A OS=Homo sapiens GN=DDX39A PE=1 SV=2 - [DX39A_HUMAN]	89.3477	9.13	2	4	4	427	49.098
Q15185	Prostaglandin E synthase 3 OS=Homo sapiens GN=PTGES3 PE=1 SV=1 - [TEBP_HUMAN]	89.04	13.75	1	2	2	160	18.6854
Q13093	Platelet-activating factor acetylhydrolase OS=Homo sapiens GN=PLA2G7 PE=1 SV=1 - [PAFA_HUMAN]	88.84	7.03	1	2	3	441	50.0453
Q8NC51	Plasminogen activator inhibitor 1 RNA-binding protein OS=Homo sapiens GN=SERBP1 PE=1 SV=2 - [PAIRB_HUMAN]	87.99	6.62	1	2	2	408	44.9385
Q15046	Lysine--tRNA ligase OS=Homo sapiens GN=KARS PE=1 SV=3 - [SYK_HUMAN]	87.8367	5.19	1	3	3	597	68.0046
Q9UHG3	Prenylcysteine oxidase 1 OS=Homo sapiens GN=PCYOX1 PE=1 SV=3 - [PCYOX_HUMAN]	87.53	2.57	1	1	2	505	56.6037
Q9ULV4	Coronin-1C OS=Homo sapiens GN=CORO1C PE=1 SV=1 - [COR1C_HUMAN]	87.17	4.85	1	2	2	474	53.2151
Q96D15	Reticulocalbin-3 OS=Homo sapiens GN=RCN3 PE=1 SV=1 - [RCN3_HUMAN]	87.1427	7.62	1	2	2	328	37.47
P18754	Regulator of chromosome condensation OS=Homo sapiens GN=RCC1 PE=1 SV=1 - [RCC1_HUMAN]	87.1339	6.89	1	2	2	421	44.9406
P05198	Eukaryotic translation initiation factor 2 subunit 1 OS=Homo sapiens GN=EIF2S1 PE=1 SV=3 - [IF2A_HUMAN]	86.99	6.67	1	2	2	315	36.0894
P17812	CTP synthase 1 OS=Homo sapiens GN=CTPS1 PE=1 SV=2 - [PYRG1_HUMAN]	85.9367	4.4	1	2	3	591	66.648
O43684	Mitotic checkpoint protein BUB3 OS=Homo sapiens GN=BUB3 PE=1 SV=1 - [BUB3_HUMAN]	85.78	10.06	1	2	2	328	37.1312
P61019	Ras-related protein Rab-2A OS=Homo sapiens GN=RAB2A PE=1 SV=1 - [RAB2A_HUMAN]	85.76	17.45	2	3	3	212	23.5308
Q13332	Receptor-type tyrosine-protein phosphatase S OS=Homo sapiens GN=PTPRS PE=1 SV=3 - [PTPRS_HUMAN]	85.65	1.75	1	2	2	1948	216.905
Q02818	Nucleobindin-1 OS=Homo sapiens GN=NUCB1 PE=1 SV=4 - [NUCB1_HUMAN]	85.29	8.24	1	2	2	461	53.8463
P28062	Proteasome subunit beta type-8 OS=Homo sapiens GN=PSMB8 PE=1 SV=3 - [PSB8_HUMAN]	85.2	10.14	1	2	2	276	30.3346
Q16772	Glutathione S-transferase A3 OS=Homo sapiens GN=GSTA3 PE=1 SV=3 - [GSTA3_HUMAN]	85.11	11.71	1	1	3	222	25.2855
P18031	Tyrosine-protein phosphatase non-receptor type 1 OS=Homo sapiens GN=PTPN1 PE=1 SV=1 - [PTN1_HUMAN]	84.57	5.06	1	2	2	435	49.9348
P21926	CD9 antigen OS=Homo sapiens GN=CD9 PE=1 SV=4 - [CD9_HUMAN]	84.4352	9.65	1	3	3	228	25.399
P51153	Ras-related protein Rab-13 OS=Homo sapiens GN=RAB13 PE=1 SV=1 - [RAB13_HUMAN]	84.3587	10.84	1	1	3	203	22.7597
P13747	HLA class I histocompatibility antigen, alpha chain E OS=Homo sapiens GN=HLA-E PE=1 SV=3 - [HLAE_HUMAN]	84.2167	10.61	3	1	3	358	40.1318
P05455	Lupus La protein OS=Homo sapiens GN=SSB PE=1 SV=2 - [LA_HUMAN]	83.93	3.43	1	1	1	408	46.8082
Q9Y5C1	Angiopoietin-related protein 3 OS=Homo sapiens GN=ANGPTL3 PE=1 SV=1 - [ANGL3_HUMAN]	83.9108	7.17	1	3	3	460	53.6042
Q9Y316	Protein MEMO1 OS=Homo sapiens GN=MEMO1 PE=1 SV=1 - [MEMO1_HUMAN]	83.7937	17.51	1	3	3	297	33.7115
P62241	40S ribosomal protein S8 OS=Homo sapiens GN=RPS8 PE=1 SV=2 - [RS8_HUMAN]	83.7	16.35	1	3	3	208	24.1902
P30041	Peroxiredoxin-6 OS=Homo sapiens GN=PRDX6 PE=1 SV=3 - [PRDX6_HUMAN]	83.471	12.05	1	3	3	224	25.0192
P11215	Integrin alpha-M OS=Homo sapiens GN=ITGAM PE=1 SV=2 - [ITAM_HUMAN]	82.57	1.13	1	1	1	1152	127.099
P20849	Collagen alpha-1(IX) chain OS=Homo sapiens GN=COL9A1 PE=1 SV=3 - [CO9A1_HUMAN]	82.52	2.93	1	2	2	921	91.8125
Q15084	Protein disulfide-isomerase A6 OS=Homo sapiens GN=PDIA6 PE=1 SV=1 - [PDIA6_HUMAN]	82.51	11.59	1	3	3	440	48.0913
O00764	Pyridoxal kinase OS=Homo sapiens GN=PDXK PE=1 SV=1 - [PDXK_HUMAN]	82.49	5.45	1	1	1	312	35.0799
Q02878	60S ribosomal protein L6 OS=Homo sapiens GN=RPL6 PE=1 SV=3 - [RL6_HUMAN]	82.42	5.21	1	1	1	288	32.7076
P11586	C-1-tetrahydrofolate synthase, cytoplasmic OS=Homo sapiens GN=MTHFD1 PE=1 SV=3 - [C1TC_HUMAN]	82.0896	4.6	1	4	4	935	101.495
Q92841	Probable ATP-dependent RNA helicase DDX17 OS=Homo sapiens GN=DDX17 PE=1 SV=2 - [DDX17_HUMAN]	81.7567	5.08	1	3	3	729	80.222
O60506	Heterogeneous nuclear ribonucleoprotein Q OS=Homo sapiens GN=SYNCRIP PE=1 SV=2 - [HNRPQ_HUMAN]	81.31	4.82	1	2	2	623	69.5596
P12111	Collagen alpha-3(VI) chain OS=Homo sapiens GN=COL6A3 PE=1 SV=5 - [CO6A3_HUMAN]	81.08	0.66	1	2	2	3177	343.457
O00487	26S proteasome non-ATPase regulatory subunit 14 OS=Homo sapiens GN=PSMD14 PE=1 SV=1 - [PSDE_HUMAN]	81.0731	20.97	1	3	3	310	34.5546
Q08188	Protein-glutamine gamma-glutamyltransferase E OS=Homo sapiens GN=TGM3 PE=1 SV=4 - [TGM3_HUMAN]	80.9619	2.89	1	2	2	693	76.5836
Q96N76	Urocanate hydratase OS=Homo sapiens GN=UROC1 PE=1 SV=1 - [HUTU_HUMAN]	80.84	3.4	1	2	2	676	74.7826
P54578	Ubiquitin carboxyl-terminal hydrolase 14 OS=Homo sapiens GN=USP14 PE=1 SV=3 - [UBP14_HUMAN]	80.63	5.26	1	2	2	494	56.033
Q9NSD9	Phenylalanine--tRNA ligase beta subunit OS=Homo sapiens GN=FARSB PE=1 SV=3 - [SYFB_HUMAN]	80.35	7.13	1	4	4	589	66.0735
O43252	Bifunctional 3'-phosphoadenosine 5'-phosphosulfate synthase 1 OS=Homo sapiens GN=PAPSS1 PE=1 SV=2 - [PAPS1_HUMAN]	80.32	7.21	1	3	3	624	70.7876
Q9UMS4	Pre-mRNA-processing factor 19 OS=Homo sapiens GN=PRPF19 PE=1 SV=1 - [PRP19_HUMAN]	80.02	7.14	1	3	3	504	55.1463
Q05209	Tyrosine-protein phosphatase non-receptor type 12 OS=Homo sapiens GN=PTPN12 PE=1 SV=3 - [PTN12_HUMAN]	79.54	1.92	1	1	1	780	88.0514
P07237	Protein disulfide-isomerase OS=Homo sapiens GN=P4HB PE=1 SV=3 - [PDIA1_HUMAN]	79.5113	9.25	1	3	3	508	57.0807
Q5D862	Filaggrin-2 OS=Homo sapiens GN=FLG2 PE=1 SV=1 - [FILA2_HUMAN]	79.43	0.46	1	1	1	2391	247.928
O76094	Signal recognition particle subunit SRP72 OS=Homo sapiens GN=SRP72 PE=1 SV=3 - [SRP72_HUMAN]	79.2833	7.45	1	3	3	671	74.56
Q12996	Cleavage stimulation factor subunit 3 OS=Homo sapiens GN=CSTF3 PE=1 SV=1 - [CSTF3_HUMAN]	79.19	1.81	1	1	1	717	82.8687
Q15057	Arf-GAP with coiled-coil, ANK repeat and PH domain-containing protein 2 OS=Homo sapiens GN=ACAP2 PE=1 SV=3 - [ACAP2_HUMAN]	79.18	1.8	1	1	1	778	87.9732
O00560	Syntenin-1 OS=Homo sapiens GN=SDCBP PE=1 SV=1 - [SDCB1_HUMAN]	78.9	7.72	1	1	1	298	32.4239
P49720	Proteasome subunit beta type-3 OS=Homo sapiens GN=PSMB3 PE=1 SV=2 - [PSB3_HUMAN]	78.7707	20.98	1	3	4	205	22.9335
Q16394	Exostosin-1 OS=Homo sapiens GN=EXT1 PE=1 SV=2 - [EXT1_HUMAN]	78.0867	3.62	2	3	3	746	86.1998
P20702	Integrin alpha-X OS=Homo sapiens GN=ITGAX PE=1 SV=3 - [ITAX_HUMAN]	78.0574	3.35	1	2	2	1163	127.749
Q13619	Cullin-4A OS=Homo sapiens GN=CUL4A PE=1 SV=3 - [CUL4A_HUMAN]	77.5349	3.03	2	2	2	759	87.6244
P30101	Protein disulfide-isomerase A3 OS=Homo sapiens GN=PDIA3 PE=1 SV=4 - [PDIA3_HUMAN]	77.48	9.11	1	4	4	505	56.7468
Q9Y265	RuvB-like 1 OS=Homo sapiens GN=RUVBL1 PE=1 SV=1 - [RUVB1_HUMAN]	77.42	5.26	1	2	2	456	50.1963
Q92599	Septin-8 OS=Homo sapiens GN=SEPT8 PE=1 SV=4 - [SEPT8_HUMAN]	77.01	4.14	3	1	4	483	55.7211
Q9H223	EH domain-containing protein 4 OS=Homo sapiens GN=EHD4 PE=1 SV=1 - [EHD4_HUMAN]	76.6655	5.73	1	1	3	541	61.1365
P52566	Rho GDP-dissociation inhibitor 2 OS=Homo sapiens GN=ARHGDIB PE=1 SV=3 - [GDIR2_HUMAN]	76.4867	22.89	1	3	3	201	22.9736
Q9NTK5	Obg-like ATPase 1 OS=Homo sapiens GN=OLA1 PE=1 SV=2 - [OLA1_HUMAN]	76.0323	6.06	1	2	2	396	44.7153
P09960	Leukotriene A-4 hydrolase OS=Homo sapiens GN=LTA4H PE=1 SV=2 - [LKHA4_HUMAN]	75.59	4.42	1	2	2	611	69.2412
Q9NR31	GTP-binding protein SAR1a OS=Homo sapiens GN=SAR1A PE=1 SV=1 - [SAR1A_HUMAN]	75.1933	20.2	1	3	3	198	22.3525
Q00266	S-adenosylmethionine synthase isoform type-1 OS=Homo sapiens GN=MAT1A PE=1 SV=2 - [METK1_HUMAN]	73.99	3.8	1	1	1	395	43.62
O75191	Xylulose kinase OS=Homo sapiens GN=XYLB PE=1 SV=3 - [XYLB_HUMAN]	73.95	2.99	1	1	1	536	58.3449
Q04917	14-3-3 protein eta OS=Homo sapiens GN=YWHAH PE=1 SV=4 - [1433F_HUMAN]	73.2095	8.13	2	1	2	246	28.201
Q8TDZ2	[F-actin]-methionine sulfoxide oxidase MICAL1 OS=Homo sapiens GN=MICAL1 PE=1 SV=2 - [MICA1_HUMAN]	72.89	3.37	1	2	2	1067	117.801
P14598	Neutrophil cytosol factor 1 OS=Homo sapiens GN=NCF1 PE=1 SV=3 - [NCF1_HUMAN]	72.8891	4.62	3	2	2	390	44.6239
P13861	cAMP-dependent protein kinase type II-alpha regulatory subunit OS=Homo sapiens GN=PRKAR2A PE=1 SV=2 - [KAP2_HUMAN]	72.58	11.88	2	4	4	404	45.49
Q06828	Fibromodulin OS=Homo sapiens GN=FMOD PE=1 SV=2 - [FMOD_HUMAN]	71.5415	5.05	1	2	3	376	43.1515
P51570	Galactokinase OS=Homo sapiens GN=GALK1 PE=1 SV=1 - [GALK1_HUMAN]	71.5	6.12	1	2	2	392	42.2456
Q12874	Splicing factor 3A subunit 3 OS=Homo sapiens GN=SF3A3 PE=1 SV=1 - [SF3A3_HUMAN]	71.4114	4.19	1	2	2	501	58.8123
O95372	Acyl-protein thioesterase 2 OS=Homo sapiens GN=LYPLA2 PE=1 SV=1 - [LYPA2_HUMAN]	71.22	11.26	1	1	1	231	24.7207
Q00005	Serine/threonine-protein phosphatase 2A 55 kDa regulatory subunit B beta isoform OS=Homo sapiens GN=PPP2R2B PE=1 SV=1 - [2ABB_HUMAN]	71.12	3.16	3	1	1	443	51.6776
P30043	Flavin reductase (NADPH) OS=Homo sapiens GN=BLVRB PE=1 SV=3 - [BLVRB_HUMAN]	71	7.28	1	1	1	206	22.1054
P08697	Alpha-2-antiplasmin OS=Homo sapiens GN=SERPINF2 PE=1 SV=3 - [A2AP_HUMAN]	70.92	2.24	1	1	2	491	54.5311
Q99536	Synaptic vesicle membrane protein VAT-1 homolog OS=Homo sapiens GN=VAT1 PE=1 SV=2 - [VAT1_HUMAN]	70.06	4.58	1	1	1	393	41.8934
Q16539	Mitogen-activated protein kinase 14 OS=Homo sapiens GN=MAPK14 PE=1 SV=3 - [MK14_HUMAN]	69.913	6.39	10	1	3	360	41.267
P12004	Proliferating cell nuclear antigen OS=Homo sapiens GN=PCNA PE=1 SV=1 - [PCNA_HUMAN]	69.7014	10.34	1	2	2	261	28.7503
P19320	Vascular cell adhesion protein 1 OS=Homo sapiens GN=VCAM1 PE=1 SV=1 - [VCAM1_HUMAN]	69.65	2.3	1	2	2	739	81.2243
Q9BXX0	EMILIN-2 OS=Homo sapiens GN=EMILIN2 PE=1 SV=3 - [EMIL2_HUMAN]	69.4349	4.56	1	3	3	1053	115.615
P31153	S-adenosylmethionine synthase isoform type-2 OS=Homo sapiens GN=MAT2A PE=1 SV=1 - [METK2_HUMAN]	69.4	6.84	1	2	2	395	43.6333
Q9Y6W5	Wiskott-Aldrich syndrome protein family member 2 OS=Homo sapiens GN=WASF2 PE=1 SV=3 - [WASF2_HUMAN]	68.96	3.82	1	1	1	498	54.2504
Q96FW1	Ubiquitin thioesterase OTUB1 OS=Homo sapiens GN=OTUB1 PE=1 SV=2 - [OTUB1_HUMAN]	68.87	9.23	1	2	2	271	31.2644
P54709	Sodium/potassium-transporting ATPase subunit beta-3 OS=Homo sapiens GN=ATP1B3 PE=1 SV=1 - [AT1B3_HUMAN]	68.77	5.38	1	1	1	279	31.4921
O14773	Tripeptidyl-peptidase 1 OS=Homo sapiens GN=TPP1 PE=1 SV=2 - [TPP1_HUMAN]	68.4	3.2	1	1	1	563	61.2096
P62330	ADP-ribosylation factor 6 OS=Homo sapiens GN=ARF6 PE=1 SV=2 - [ARF6_HUMAN]	68.26	6.29	1	1	1	175	20.0694
P08263	Glutathione S-transferase A1 OS=Homo sapiens GN=GSTA1 PE=1 SV=3 - [GSTA1_HUMAN]	68.1033	8.11	2	1	3	222	25.6147
P33908	Mannosyl-oligosaccharide 1,2-alpha-mannosidase IA OS=Homo sapiens GN=MAN1A1 PE=1 SV=3 - [MA1A1_HUMAN]	67.9	1.68	1	1	1	653	72.9223
P62269	40S ribosomal protein S18 OS=Homo sapiens GN=RPS18 PE=1 SV=3 - [RS18_HUMAN]	67.76	7.24	1	1	1	152	17.7079
P02749	Beta-2-glycoprotein 1 OS=Homo sapiens GN=APOH PE=1 SV=3 - [APOH_HUMAN]	66.9785	5.22	1	2	2	345	38.2727
P26599	Polypyrimidine tract-binding protein 1 OS=Homo sapiens GN=PTBP1 PE=1 SV=1 - [PTBP1_HUMAN]	66.85	4.33	1	1	1	531	57.1856
Q9H2M3	S-methylmethionine--homocysteine S-methyltransferase BHMT2 OS=Homo sapiens GN=BHMT2 PE=1 SV=1 - [BHMT2_HUMAN]	66.78	6.89	1	1	2	363	40.3282
Q9Y285	Phenylalanine--tRNA ligase alpha subunit OS=Homo sapiens GN=FARSA PE=1 SV=3 - [SYFA_HUMAN]	65.9135	6.1	1	3	3	508	57.5275
P14923	Junction plakoglobin OS=Homo sapiens GN=JUP PE=1 SV=3 - [PLAK_HUMAN]	65.77	1.61	1	1	1	745	81.6927
P18124	60S ribosomal protein L7 OS=Homo sapiens GN=RPL7 PE=1 SV=1 - [RL7_HUMAN]	65.4245	12.1	1	3	3	248	29.2072
P06576	ATP synthase subunit beta, mitochondrial OS=Homo sapiens GN=ATP5B PE=1 SV=3 - [ATPB_HUMAN]	65.04	2.46	1	1	1	529	56.5246
P11940	Polyadenylate-binding protein 1 OS=Homo sapiens GN=PABPC1 PE=1 SV=2 - [PABP1_HUMAN]	64.9975	3.77	3	2	2	636	70.6259
P23528	Cofilin-1 OS=Homo sapiens GN=CFL1 PE=1 SV=3 - [COF1_HUMAN]	64.84	16.87	2	2	2	166	18.4907
Q14914	Prostaglandin reductase 1 OS=Homo sapiens GN=PTGR1 PE=1 SV=2 - [PTGR1_HUMAN]	64.68	4.26	1	1	2	329	35.8467
P00374	Dihydrofolate reductase OS=Homo sapiens GN=DHFR PE=1 SV=2 - [DYR_HUMAN]	64.4954	12.3	1	1	2	187	21.439
P48960	CD97 antigen OS=Homo sapiens GN=CD97 PE=1 SV=4 - [CD97_HUMAN]	64.24	1.92	1	1	1	835	91.8091
P49189	4-trimethylaminobutyraldehyde dehydrogenase OS=Homo sapiens GN=ALDH9A1 PE=1 SV=3 - [AL9A1_HUMAN]	64.17	2.23	1	1	1	494	53.767
P12268	Inosine-5'-monophosphate dehydrogenase 2 OS=Homo sapiens GN=IMPDH2 PE=1 SV=2 - [IMDH2_HUMAN]	63.9776	4.47	1	2	2	514	55.7696
Q9UL46	Proteasome activator complex subunit 2 OS=Homo sapiens GN=PSME2 PE=1 SV=4 - [PSME2_HUMAN]	63.77	9.21	1	1	1	239	27.3843
P35613	Basigin OS=Homo sapiens GN=BSG PE=1 SV=2 - [BASI_HUMAN]	63.7033	11.95	1	3	3	385	42.1741
P43034	Platelet-activating factor acetylhydrolase IB subunit alpha OS=Homo sapiens GN=PAFAH1B1 PE=1 SV=2 - [LIS1_HUMAN]	63.5833	8.54	1	3	3	410	46.6082
P51857	3-oxo-5-beta-steroid 4-dehydrogenase OS=Homo sapiens GN=AKR1D1 PE=1 SV=1 - [AK1D1_HUMAN]	63.51	5.83	1	1	1	326	37.3532
Q9UBW8	COP9 signalosome complex subunit 7a OS=Homo sapiens GN=COPS7A PE=1 SV=1 - [CSN7A_HUMAN]	63.13	5.82	1	1	1	275	30.258
Q14847	LIM and SH3 domain protein 1 OS=Homo sapiens GN=LASP1 PE=1 SV=2 - [LASP1_HUMAN]	63.11	7.66	1	2	2	261	29.6982
P52565	Rho GDP-dissociation inhibitor 1 OS=Homo sapiens GN=ARHGDIA PE=1 SV=3 - [GDIR1_HUMAN]	62.6	7.84	1	1	1	204	23.1927
Q15018	BRISC complex subunit Abraxas 2 OS=Homo sapiens GN=ABRAXAS2 PE=1 SV=2 - [ABRX2_HUMAN]	61.97	5.78	1	2	2	415	46.8719
P40939	Trifunctional enzyme subunit alpha, mitochondrial OS=Homo sapiens GN=HADHA PE=1 SV=2 - [ECHA_HUMAN]	61.97	1.57	1	1	1	763	82.9469
P28072	Proteasome subunit beta type-6 OS=Homo sapiens GN=PSMB6 PE=1 SV=4 - [PSB6_HUMAN]	61.9231	24.69	1	3	3	239	25.3414
P51991	Heterogeneous nuclear ribonucleoprotein A3 OS=Homo sapiens GN=HNRNPA3 PE=1 SV=2 - [ROA3_HUMAN]	61.8034	6.35	1	2	2	378	39.5706
Q92619	Minor histocompatibility protein HA-1 OS=Homo sapiens GN=HMHA1 PE=1 SV=2 - [HMHA1_HUMAN]	61.69	2.38	1	2	2	1136	124.536
O95834	Echinoderm microtubule-associated protein-like 2 OS=Homo sapiens GN=EML2 PE=1 SV=1 - [EMAL2_HUMAN]	61.67	3.7	1	2	2	649	70.6341
O95497	Pantetheinase OS=Homo sapiens GN=VNN1 PE=1 SV=2 - [VNN1_HUMAN]	61.63	3.7	1	1	1	513	56.9751
P49721	Proteasome subunit beta type-2 OS=Homo sapiens GN=PSMB2 PE=1 SV=1 - [PSB2_HUMAN]	61.5956	15.92	1	3	3	201	22.8217
P29692	Elongation factor 1-delta OS=Homo sapiens GN=EEF1D PE=1 SV=5 - [EF1D_HUMAN]	60.83	8.9	1	2	2	281	31.1028
P55060	Exportin-2 OS=Homo sapiens GN=CSE1L PE=1 SV=3 - [XPO2_HUMAN]	60.69	7.62	1	4	4	971	110.346
P40189	Interleukin-6 receptor subunit beta OS=Homo sapiens GN=IL6ST PE=1 SV=2 - [IL6RB_HUMAN]	60.35	1.85	1	1	1	918	103.471
Q9GZS3	WD repeat-containing protein 61 OS=Homo sapiens GN=WDR61 PE=1 SV=1 - [WDR61_HUMAN]	60.24	9.51	1	1	1	305	33.5598
P06730	Eukaryotic translation initiation factor 4E OS=Homo sapiens GN=EIF4E PE=1 SV=2 - [IF4E_HUMAN]	59.9542	11.52	2	3	3	217	25.0815
Q9Y3L5	Ras-related protein Rap-2c OS=Homo sapiens GN=RAP2C PE=1 SV=1 - [RAP2C_HUMAN]	59.63	6.56	1	1	1	183	20.7314
Q13308	Inactive tyrosine-protein kinase 7 OS=Homo sapiens GN=PTK7 PE=1 SV=2 - [PTK7_HUMAN]	59.19	1.12	1	1	1	1070	118.317
P06132	Uroporphyrinogen decarboxylase OS=Homo sapiens GN=UROD PE=1 SV=2 - [DCUP_HUMAN]	59.0767	13.9	1	3	3	367	40.7608
P04180	Phosphatidylcholine-sterol acyltransferase OS=Homo sapiens GN=LCAT PE=1 SV=1 - [LCAT_HUMAN]	59.03	2.5	1	1	1	440	49.5461
Q99873	Protein arginine N-methyltransferase 1 OS=Homo sapiens GN=PRMT1 PE=1 SV=2 - [ANM1_HUMAN]	59.0023	10.25	1	3	3	361	41.4885
O95379	Tumor necrosis factor alpha-induced protein 8 OS=Homo sapiens GN=TNFAIP8 PE=1 SV=1 - [TFIP8_HUMAN]	58.95	10.1	1	1	1	198	22.9889
O00182	Galectin-9 OS=Homo sapiens GN=LGALS9 PE=1 SV=2 - [LEG9_HUMAN]	58.75	3.66	1	1	1	355	39.4929
Q9NY33	Dipeptidyl peptidase 3 OS=Homo sapiens GN=DPP3 PE=1 SV=2 - [DPP3_HUMAN]	58.62	4.88	1	2	2	737	82.5378
P43490	Nicotinamide phosphoribosyltransferase OS=Homo sapiens GN=NAMPT PE=1 SV=1 - [NAMPT_HUMAN]	58.55	9.98	1	2	2	491	55.4866
P49585	Choline-phosphate cytidylyltransferase A OS=Homo sapiens GN=PCYT1A PE=1 SV=2 - [PCY1A_HUMAN]	58.47	4.09	1	1	1	367	41.7048
Q01469	Fatty acid-binding protein, epidermal OS=Homo sapiens GN=FABP5 PE=1 SV=3 - [FABP5_HUMAN]	58.32	6.67	1	1	1	135	15.1546
Q8WYA6	Beta-catenin-like protein 1 OS=Homo sapiens GN=CTNNBL1 PE=1 SV=1 - [CTBL1_HUMAN]	58.182	4.8	1	3	3	563	65.1321
P33993	DNA replication licensing factor MCM7 OS=Homo sapiens GN=MCM7 PE=1 SV=4 - [MCM7_HUMAN]	58.09	1.81	1	1	1	719	81.2566
P48444	Coatomer subunit delta OS=Homo sapiens GN=ARCN1 PE=1 SV=1 - [COPD_HUMAN]	57.81	2.35	1	1	1	511	57.1741
P55884	Eukaryotic translation initiation factor 3 subunit B OS=Homo sapiens GN=EIF3B PE=1 SV=3 - [EIF3B_HUMAN]	57.33	1.72	1	1	1	814	92.4238
Q9UNP9	Peptidyl-prolyl cis-trans isomerase E OS=Homo sapiens GN=PPIE PE=1 SV=1 - [PPIE_HUMAN]	57.32	2.99	1	1	1	301	33.4096
Q9BS26	Endoplasmic reticulum resident protein 44 OS=Homo sapiens GN=ERP44 PE=1 SV=1 - [ERP44_HUMAN]	57.29	2.96	1	1	1	406	46.9414
Q9NP72	Ras-related protein Rab-18 OS=Homo sapiens GN=RAB18 PE=1 SV=1 - [RAB18_HUMAN]	57.06	12.62	1	2	2	206	22.9626
P07225	Vitamin K-dependent protein S OS=Homo sapiens GN=PROS1 PE=1 SV=1 - [PROS_HUMAN]	56.63	1.18	1	1	1	676	75.0739
Q7Z4W1	L-xylulose reductase OS=Homo sapiens GN=DCXR PE=1 SV=2 - [DCXR_HUMAN]	56.6026	8.61	1	2	2	244	25.8966
P30566	Adenylosuccinate lyase OS=Homo sapiens GN=ADSL PE=1 SV=2 - [PUR8_HUMAN]	56.48	6.2	1	2	2	484	54.854
Q15746	Myosin light chain kinase, smooth muscle OS=Homo sapiens GN=MYLK PE=1 SV=4 - [MYLK_HUMAN]	56.433	0.94	10	1	3	1914	210.583
Q13564	NEDD8-activating enzyme E1 regulatory subunit OS=Homo sapiens GN=NAE1 PE=1 SV=1 - [ULA1_HUMAN]	56.24	4.31	1	1	1	534	60.2086
P60228	Eukaryotic translation initiation factor 3 subunit E OS=Homo sapiens GN=EIF3E PE=1 SV=1 - [EIF3E_HUMAN]	56.1633	7.19	1	3	3	445	52.1874
Q9Y2X3	Nucleolar protein 58 OS=Homo sapiens GN=NOP58 PE=1 SV=1 - [NOP58_HUMAN]	56.12	3.4	1	1	1	529	59.5405
Q03167	Transforming growth factor beta receptor type 3 OS=Homo sapiens GN=TGFBR3 PE=1 SV=3 - [TGBR3_HUMAN]	55.56	1.76	1	1	1	851	93.4398
Q02790	Peptidyl-prolyl cis-trans isomerase FKBP4 OS=Homo sapiens GN=FKBP4 PE=1 SV=3 - [FKBP4_HUMAN]	55.4147	4.58	1	2	2	459	51.7721
P46781	40S ribosomal protein S9 OS=Homo sapiens GN=RPS9 PE=1 SV=3 - [RS9_HUMAN]	55.3	4.64	1	1	1	194	22.5776
Q9Y4L1	Hypoxia up-regulated protein 1 OS=Homo sapiens GN=HYOU1 PE=1 SV=1 - [HYOU1_HUMAN]	55.15	2.1	1	1	1	999	111.266
Q9BSJ8	Extended synaptotagmin-1 OS=Homo sapiens GN=ESYT1 PE=1 SV=1 - [ESYT1_HUMAN]	55.07	1	1	1	1	1104	122.78
P09525	Annexin A4 OS=Homo sapiens GN=ANXA4 PE=1 SV=4 - [ANXA4_HUMAN]	54.84	3.45	1	1	1	319	35.8601
Q5ZPR3	CD276 antigen OS=Homo sapiens GN=CD276 PE=1 SV=1 - [CD276_HUMAN]	54.81	4.87	1	1	1	534	57.1995
Q03405	Urokinase plasminogen activator surface receptor OS=Homo sapiens GN=PLAUR PE=1 SV=1 - [UPAR_HUMAN]	54.57	3.88	1	1	1	335	36.9533
P09382	Galectin-1 OS=Homo sapiens GN=LGALS1 PE=1 SV=2 - [LEG1_HUMAN]	54.278	18.52	1	2	2	135	14.7062
O00391	Sulfhydryl oxidase 1 OS=Homo sapiens GN=QSOX1 PE=1 SV=3 - [QSOX1_HUMAN]	54.1	1.74	1	1	1	747	82.5255
P61225	Ras-related protein Rap-2b OS=Homo sapiens GN=RAP2B PE=1 SV=1 - [RAP2B_HUMAN]	54.03	6.56	1	1	1	183	20.4912
P48723	Heat shock 70 kDa protein 13 OS=Homo sapiens GN=HSPA13 PE=1 SV=1 - [HSP13_HUMAN]	53.8782	5.52	1	3	3	471	51.8951
P62249	40S ribosomal protein S16 OS=Homo sapiens GN=RPS16 PE=1 SV=2 - [RS16_HUMAN]	53.64	14.38	1	2	2	146	16.435
Q1KMD3	Heterogeneous nuclear ribonucleoprotein U-like protein 2 OS=Homo sapiens GN=HNRNPUL2 PE=1 SV=1 - [HNRL2_HUMAN]	53.41	2.95	1	1	1	747	85.0522
Q9BR76	Coronin-1B OS=Homo sapiens GN=CORO1B PE=1 SV=1 - [COR1B_HUMAN]	53.38	5.93	1	1	1	489	54.2003
Q02809	Procollagen-lysine,2-oxoglutarate 5-dioxygenase 1 OS=Homo sapiens GN=PLOD1 PE=1 SV=2 - [PLOD1_HUMAN]	53.33	6.46	1	3	3	727	83.4974
P53621	Coatomer subunit alpha OS=Homo sapiens GN=COPA PE=1 SV=2 - [COPA_HUMAN]	53.32	1.88	1	2	2	1224	138.258
Q96CX2	BTB/POZ domain-containing protein KCTD12 OS=Homo sapiens GN=KCTD12 PE=1 SV=1 - [KCD12_HUMAN]	53.15	7.69	1	2	2	325	35.6787
P35813	Protein phosphatase 1A OS=Homo sapiens GN=PPM1A PE=1 SV=1 - [PPM1A_HUMAN]	53.02	4.71	1	1	1	382	42.4207
P31948	Stress-induced-phosphoprotein 1 OS=Homo sapiens GN=STIP1 PE=1 SV=1 - [STIP1_HUMAN]	52.9303	4.97	1	3	3	543	62.5994
Q06033	Inter-alpha-trypsin inhibitor heavy chain H3 OS=Homo sapiens GN=ITIH3 PE=1 SV=2 - [ITIH3_HUMAN]	52.8533	3.6	1	3	3	890	99.7865
P62333	26S protease regulatory subunit 10B OS=Homo sapiens GN=PSMC6 PE=1 SV=1 - [PRS10_HUMAN]	52.79	6.17	1	2	2	389	44.1451
Q96QR8	Transcriptional activator protein Pur-beta OS=Homo sapiens GN=PURB PE=1 SV=3 - [PURB_HUMAN]	52.12	4.17	1	1	1	312	33.2205
P50897	Palmitoyl-protein thioesterase 1 OS=Homo sapiens GN=PPT1 PE=1 SV=1 - [PPT1_HUMAN]	52.11	10.13	1	2	2	306	34.1713
Q9UI12	V-type proton ATPase subunit H OS=Homo sapiens GN=ATP6V1H PE=1 SV=1 - [VATH_HUMAN]	52.0951	8.07	1	2	2	483	55.8471
Q15642	Cdc42-interacting protein 4 OS=Homo sapiens GN=TRIP10 PE=1 SV=3 - [CIP4_HUMAN]	51.96	3.49	1	1	1	601	68.3102
P05543	Thyroxine-binding globulin OS=Homo sapiens GN=SERPINA7 PE=1 SV=2 - [THBG_HUMAN]	51.91	2.41	1	1	2	415	46.2946
P52848	Bifunctional heparan sulfate N-deacetylase/N-sulfotransferase 1 OS=Homo sapiens GN=NDST1 PE=1 SV=1 - [NDST1_HUMAN]	51.83	3.17	1	1	1	882	100.804
P05106	Integrin beta-3 OS=Homo sapiens GN=ITGB3 PE=1 SV=2 - [ITB3_HUMAN]	51.569	2.66	1	2	2	788	87.0004
P35858	Insulin-like growth factor-binding protein complex acid labile subunit OS=Homo sapiens GN=IGFALS PE=1 SV=1 - [ALS_HUMAN]	51.4351	3.64	1	2	2	605	65.9938
P60891	Ribose-phosphate pyrophosphokinase 1 OS=Homo sapiens GN=PRPS1 PE=1 SV=2 - [PRPS1_HUMAN]	51.34	13.52	3	3	3	318	34.8119
P51659	Peroxisomal multifunctional enzyme type 2 OS=Homo sapiens GN=HSD17B4 PE=1 SV=3 - [DHB4_HUMAN]	51.33	1.77	1	1	1	736	79.6363
P17844	Probable ATP-dependent RNA helicase DDX5 OS=Homo sapiens GN=DDX5 PE=1 SV=1 - [DDX5_HUMAN]	50.8733	6.19	1	4	4	614	69.1047
Q7L5N1	COP9 signalosome complex subunit 6 OS=Homo sapiens GN=COPS6 PE=1 SV=1 - [CSN6_HUMAN]	50.48	2.14	1	1	1	327	36.1402
P19827	Inter-alpha-trypsin inhibitor heavy chain H1 OS=Homo sapiens GN=ITIH1 PE=1 SV=3 - [ITIH1_HUMAN]	50.4789	2.74	1	2	2	911	101.326
Q9UBQ0	Vacuolar protein sorting-associated protein 29 OS=Homo sapiens GN=VPS29 PE=1 SV=1 - [VPS29_HUMAN]	50.3579	17.03	1	2	2	182	20.4927
P47756	F-actin-capping protein subunit beta OS=Homo sapiens GN=CAPZB PE=1 SV=4 - [CAPZB_HUMAN]	50.14	5.05	1	1	2	277	31.3308
P36405	ADP-ribosylation factor-like protein 3 OS=Homo sapiens GN=ARL3 PE=1 SV=2 - [ARL3_HUMAN]	50.04	12.09	1	1	1	182	20.4428
Q96RP7	Galactose-3-O-sulfotransferase 4 OS=Homo sapiens GN=GAL3ST4 PE=1 SV=1 - [G3ST4_HUMAN]	49.97	2.47	1	1	1	486	54.1322
P36969	Phospholipid hydroperoxide glutathione peroxidase, mitochondrial OS=Homo sapiens GN=GPX4 PE=1 SV=3 - [GPX4_HUMAN]	49.76	7.11	1	1	1	197	22.161
P49748	Very long-chain specific acyl-CoA dehydrogenase, mitochondrial OS=Homo sapiens GN=ACADVL PE=1 SV=1 - [ACADV_HUMAN]	49.73	1.98	1	1	1	655	70.3454
Q9BXS5	AP-1 complex subunit mu-1 OS=Homo sapiens GN=AP1M1 PE=1 SV=3 - [AP1M1_HUMAN]	49.65	2.6	1	1	1	423	48.5561
Q9Y617	Phosphoserine aminotransferase OS=Homo sapiens GN=PSAT1 PE=1 SV=2 - [SERC_HUMAN]	49.38	2.7	1	1	1	370	40.3968
P42224	Signal transducer and activator of transcription 1-alpha/beta OS=Homo sapiens GN=STAT1 PE=1 SV=2 - [STAT1_HUMAN]	49.32	2.27	1	1	1	750	87.2795
Q9UQ80	Proliferation-associated protein 2G4 OS=Homo sapiens GN=PA2G4 PE=1 SV=3 - [PA2G4_HUMAN]	49.3	7.11	1	2	2	394	43.7592
P13693	Translationally-controlled tumor protein OS=Homo sapiens GN=TPT1 PE=1 SV=1 - [TCTP_HUMAN]	49.1386	34.88	2	2	3	172	19.5826
Q12905	Interleukin enhancer-binding factor 2 OS=Homo sapiens GN=ILF2 PE=1 SV=2 - [ILF2_HUMAN]	49.01	3.08	1	1	1	390	43.0352
P08253	72 kDa type IV collagenase OS=Homo sapiens GN=MMP2 PE=1 SV=2 - [MMP2_HUMAN]	48.98	3.94	2	3	3	660	73.8347
Q15404	Ras suppressor protein 1 OS=Homo sapiens GN=RSU1 PE=1 SV=3 - [RSU1_HUMAN]	48.92	15.52	1	2	2	277	31.5207
P22234	Multifunctional protein ADE2 OS=Homo sapiens GN=PAICS PE=1 SV=3 - [PUR6_HUMAN]	48.56	4.24	1	2	2	425	47.0491
O60884	DnaJ homolog subfamily A member 2 OS=Homo sapiens GN=DNAJA2 PE=1 SV=1 - [DNJA2_HUMAN]	48.53	3.16	1	1	1	412	45.7166
P05109	Protein S100-A8 OS=Homo sapiens GN=S100A8 PE=1 SV=1 - [S10A8_HUMAN]	48.36	11.83	1	1	1	93	10.8276
P34932	Heat shock 70 kDa protein 4 OS=Homo sapiens GN=HSPA4 PE=1 SV=4 - [HSP74_HUMAN]	48.19	1.55	1	1	1	840	94.2712
Q15758	Neutral amino acid transporter B(0) OS=Homo sapiens GN=SLC1A5 PE=1 SV=2 - [AAAT_HUMAN]	47.62	4.62	1	2	2	541	56.5623
Q9NVD7	Alpha-parvin OS=Homo sapiens GN=PARVA PE=1 SV=1 - [PARVA_HUMAN]	47.29	7.26	1	1	2	372	42.2174
Q14624	Inter-alpha-trypsin inhibitor heavy chain H4 OS=Homo sapiens GN=ITIH4 PE=1 SV=4 - [ITIH4_HUMAN]	46.89	1.94	1	2	2	930	103.293
P06727	Apolipoprotein A-IV OS=Homo sapiens GN=APOA4 PE=1 SV=3 - [APOA4_HUMAN]	46.43	2.78	1	1	1	396	45.3715
Q9BZL1	Ubiquitin-like protein 5 OS=Homo sapiens GN=UBL5 PE=1 SV=1 - [UBL5_HUMAN]	46.32	12.33	1	1	1	73	8.54143
P07741	Adenine phosphoribosyltransferase OS=Homo sapiens GN=APRT PE=1 SV=2 - [APT_HUMAN]	46.1233	23.89	1	3	3	180	19.5954
Q99627	COP9 signalosome complex subunit 8 OS=Homo sapiens GN=COPS8 PE=1 SV=1 - [CSN8_HUMAN]	46.12	6.22	1	1	1	209	23.211
Q9UBT2	SUMO-activating enzyme subunit 2 OS=Homo sapiens GN=UBA2 PE=1 SV=2 - [SAE2_HUMAN]	45.95	2.03	1	1	1	640	71.1792
Q9HC38	Glyoxalase domain-containing protein 4 OS=Homo sapiens GN=GLOD4 PE=1 SV=1 - [GLOD4_HUMAN]	45.92	3.51	1	1	1	313	34.7713
Q9GZV4	Eukaryotic translation initiation factor 5A-2 OS=Homo sapiens GN=EIF5A2 PE=1 SV=3 - [IF5A2_HUMAN]	45.77	7.84	3	1	1	153	16.7822
P05160	Coagulation factor XIII B chain OS=Homo sapiens GN=F13B PE=1 SV=3 - [F13B_HUMAN]	45.72	1.21	1	1	1	661	75.4612
P11766	Alcohol dehydrogenase class-3 OS=Homo sapiens GN=ADH5 PE=1 SV=4 - [ADHX_HUMAN]	45.6965	4.55	1	2	3	374	39.6984
P23786	Carnitine O-palmitoyltransferase 2, mitochondrial OS=Homo sapiens GN=CPT2 PE=1 SV=2 - [CPT2_HUMAN]	45.61	3.04	1	2	2	658	73.7304
Q86TG7	Retrotransposon-derived protein PEG10 OS=Homo sapiens GN=PEG10 PE=1 SV=2 - [PEG10_HUMAN]	45.57	2.4	1	2	2	708	80.122
P62280	40S ribosomal protein S11 OS=Homo sapiens GN=RPS11 PE=1 SV=3 - [RS11_HUMAN]	45.23	6.33	1	1	1	158	18.419
Q86XF0	Dihydrofolate reductase 2, mitochondrial OS=Homo sapiens GN=DHFR2 PE=1 SV=1 - [DYR2_HUMAN]	45.1854	8.02	1	1	2	187	21.6062
O95376	E3 ubiquitin-protein ligase ARIH2 OS=Homo sapiens GN=ARIH2 PE=1 SV=1 - [ARI2_HUMAN]	45.18	3.45	1	1	1	493	57.7811
P0CG48	Polyubiquitin-C OS=Homo sapiens GN=UBC PE=1 SV=3 - [UBC_HUMAN]	45.0359	28.91	4	3	4	685	76.9915
Q13907	Isopentenyl-diphosphate Delta-isomerase 1 OS=Homo sapiens GN=IDI1 PE=1 SV=2 - [IDI1_HUMAN]	44.98	5.29	1	1	1	227	26.3025
Q9HB07	UPF0160 protein MYG1, mitochondrial OS=Homo sapiens GN=C12orf10 PE=1 SV=2 - [MYG1_HUMAN]	44.93	2.13	1	1	1	376	42.4224
P27694	Replication protein A 70 kDa DNA-binding subunit OS=Homo sapiens GN=RPA1 PE=1 SV=2 - [RFA1_HUMAN]	44.6746	3.57	1	2	2	616	68.0953
P35590	Tyrosine-protein kinase receptor Tie-1 OS=Homo sapiens GN=TIE1 PE=1 SV=1 - [TIE1_HUMAN]	44.3167	3.34	1	3	3	1138	125.01
Q00535	Cyclin-dependent-like kinase 5 OS=Homo sapiens GN=CDK5 PE=1 SV=3 - [CDK5_HUMAN]	44.3097	5.48	23	1	2	292	33.2832
P24534	Elongation factor 1-beta OS=Homo sapiens GN=EEF1B2 PE=1 SV=3 - [EF1B_HUMAN]	44.13	5.78	1	1	1	225	24.7483
P48506	Glutamate--cysteine ligase catalytic subunit OS=Homo sapiens GN=GCLC PE=1 SV=2 - [GSH1_HUMAN]	43.99	1.41	1	1	1	637	72.7193
Q15113	Procollagen C-endopeptidase enhancer 1 OS=Homo sapiens GN=PCOLCE PE=1 SV=2 - [PCOC1_HUMAN]	43.9132	4.9	1	2	2	449	47.942
Q04637	Eukaryotic translation initiation factor 4 gamma 1 OS=Homo sapiens GN=EIF4G1 PE=1 SV=4 - [IF4G1_HUMAN]	43.8314	1.44	1	2	2	1599	175.382
P07948	Tyrosine-protein kinase Lyn OS=Homo sapiens GN=LYN PE=1 SV=3 - [LYN_HUMAN]	43.8135	4.49	27	2	3	512	58.5368
P57737	Coronin-7 OS=Homo sapiens GN=CORO7 PE=1 SV=2 - [CORO7_HUMAN]	43.8	1.95	1	1	1	925	100.542
P14543	Nidogen-1 OS=Homo sapiens GN=NID1 PE=1 SV=3 - [NID1_HUMAN]	43.78	0.72	1	1	1	1247	136.291
Q13098	COP9 signalosome complex subunit 1 OS=Homo sapiens GN=GPS1 PE=1 SV=4 - [CSN1_HUMAN]	43.67	4.68	1	2	2	491	55.5012
Q96KP4	Cytosolic non-specific dipeptidase OS=Homo sapiens GN=CNDP2 PE=1 SV=2 - [CNDP2_HUMAN]	43.63	3.58	1	1	1	475	52.8449
Q8NBZ7	UDP-glucuronic acid decarboxylase 1 OS=Homo sapiens GN=UXS1 PE=1 SV=1 - [UXS1_HUMAN]	43.34	5.95	1	1	1	420	47.5467
P17931	Galectin-3 OS=Homo sapiens GN=LGALS3 PE=1 SV=5 - [LEG3_HUMAN]	42.75	12.4	1	3	3	250	26.1361
Q9UJ68	Mitochondrial peptide methionine sulfoxide reductase OS=Homo sapiens GN=MSRA PE=1 SV=1 - [MSRA_HUMAN]	42.72	7.66	1	1	1	235	26.1157
O14744	Protein arginine N-methyltransferase 5 OS=Homo sapiens GN=PRMT5 PE=1 SV=4 - [ANM5_HUMAN]	42.57	1.57	1	1	1	637	72.6376
P08133	Annexin A6 OS=Homo sapiens GN=ANXA6 PE=1 SV=3 - [ANXA6_HUMAN]	42.26	4.01	1	2	2	673	75.8256
O76003	Glutaredoxin-3 OS=Homo sapiens GN=GLRX3 PE=1 SV=2 - [GLRX3_HUMAN]	42.25	3.88	1	1	1	335	37.4082
Q00796	Sorbitol dehydrogenase OS=Homo sapiens GN=SORD PE=1 SV=4 - [DHSO_HUMAN]	42.24	2.52	1	1	1	357	38.2998
P15531	Nucleoside diphosphate kinase A OS=Homo sapiens GN=NME1 PE=1 SV=1 - [NDKA_HUMAN]	41.87	20.39	3	2	2	152	17.1377
Q02750	Dual specificity mitogen-activated protein kinase kinase 1 OS=Homo sapiens GN=MAP2K1 PE=1 SV=2 - [MP2K1_HUMAN]	41.7938	7.89	2	3	3	393	43.4113
P08195	4F2 cell-surface antigen heavy chain OS=Homo sapiens GN=SLC3A2 PE=1 SV=3 - [4F2_HUMAN]	41.58	1.9	1	1	1	630	67.9517
O95394	Phosphoacetylglucosamine mutase OS=Homo sapiens GN=PGM3 PE=1 SV=1 - [AGM1_HUMAN]	41.56	1.85	1	1	1	542	59.8143
Q01433	AMP deaminase 2 OS=Homo sapiens GN=AMPD2 PE=1 SV=2 - [AMPD2_HUMAN]	41.5389	1.82	1	1	2	879	100.624
Q8IV08	Phospholipase D3 OS=Homo sapiens GN=PLD3 PE=1 SV=1 - [PLD3_HUMAN]	41.49	5.31	1	1	1	490	54.6705
Q99983	Osteomodulin OS=Homo sapiens GN=OMD PE=1 SV=1 - [OMD_HUMAN]	41.478	1.66	1	1	2	421	49.4602
P31689	DnaJ homolog subfamily A member 1 OS=Homo sapiens GN=DNAJA1 PE=1 SV=2 - [DNJA1_HUMAN]	41.45	3.78	1	1	1	397	44.8395
O43286	Beta-1,4-galactosyltransferase 5 OS=Homo sapiens GN=B4GALT5 PE=2 SV=1 - [B4GT5_HUMAN]	41.31	2.06	2	1	1	388	45.0897
P52272	Heterogeneous nuclear ribonucleoprotein M OS=Homo sapiens GN=HNRNPM PE=1 SV=3 - [HNRPM_HUMAN]	41.3	3.15	1	1	1	730	77.4643
Q8TD55	Pleckstrin homology domain-containing family O member 2 OS=Homo sapiens GN=PLEKHO2 PE=1 SV=1 - [PKHO2_HUMAN]	41.22	2.45	1	1	1	490	53.3171
Q14108	Lysosome membrane protein 2 OS=Homo sapiens GN=SCARB2 PE=1 SV=2 - [SCRB2_HUMAN]	40.62	3.97	1	1	1	478	54.2555
Q93088	Betaine--homocysteine S-methyltransferase 1 OS=Homo sapiens GN=BHMT PE=1 SV=2 - [BHMT1_HUMAN]	40.15	6.16	1	1	2	406	44.9699
P14868	Aspartate--tRNA ligase, cytoplasmic OS=Homo sapiens GN=DARS PE=1 SV=2 - [SYDC_HUMAN]	40.08	2.59	1	1	1	501	57.1
P52888	Thimet oligopeptidase OS=Homo sapiens GN=THOP1 PE=1 SV=2 - [THOP1_HUMAN]	39.92	1.89	1	1	1	689	78.7895
P24666	Low molecular weight phosphotyrosine protein phosphatase OS=Homo sapiens GN=ACP1 PE=1 SV=3 - [PPAC_HUMAN]	39.87	5.7	1	1	1	158	18.0308
P62701	40S ribosomal protein S4, X isoform OS=Homo sapiens GN=RPS4X PE=1 SV=2 - [RS4X_HUMAN]	39.79	3.42	1	1	1	263	29.5791
Q16822	Phosphoenolpyruvate carboxykinase [GTP], mitochondrial OS=Homo sapiens GN=PCK2 PE=1 SV=3 - [PCKGM_HUMAN]	39.73	4.69	1	2	2	640	70.6846
P61313	60S ribosomal protein L15 OS=Homo sapiens GN=RPL15 PE=1 SV=2 - [RL15_HUMAN]	39.67	13.73	1	2	2	204	24.1311
Q9Y315	Deoxyribose-phosphate aldolase OS=Homo sapiens GN=DERA PE=1 SV=2 - [DEOC_HUMAN]	39.64	7.86	1	2	2	318	35.2085
Q13642	Four and a half LIM domains protein 1 OS=Homo sapiens GN=FHL1 PE=1 SV=4 - [FHL1_HUMAN]	39.46	3.41	1	1	1	323	36.2386
Q8NF50	Dedicator of cytokinesis protein 8 OS=Homo sapiens GN=DOCK8 PE=1 SV=3 - [DOCK8_HUMAN]	39.45	0.62	1	1	1	2099	238.377
O94973	AP-2 complex subunit alpha-2 OS=Homo sapiens GN=AP2A2 PE=1 SV=2 - [AP2A2_HUMAN]	39.36	0.96	2	1	1	939	103.895
Q32P28	Prolyl 3-hydroxylase 1 OS=Homo sapiens GN=P3H1 PE=1 SV=2 - [P3H1_HUMAN]	39.34	1.77	1	1	1	736	83.3411
Q9BUJ2	Heterogeneous nuclear ribonucleoprotein U-like protein 1 OS=Homo sapiens GN=HNRNPUL1 PE=1 SV=2 - [HNRL1_HUMAN]	39.28	1.52	1	1	1	856	95.6793
Q07866	Kinesin light chain 1 OS=Homo sapiens GN=KLC1 PE=1 SV=2 - [KLC1_HUMAN]	39.25	2.62	1	1	1	573	65.2689
P40926	Malate dehydrogenase, mitochondrial OS=Homo sapiens GN=MDH2 PE=1 SV=3 - [MDHM_HUMAN]	39.12	4.73	1	1	1	338	35.4807
Q9Y371	Endophilin-B1 OS=Homo sapiens GN=SH3GLB1 PE=1 SV=1 - [SHLB1_HUMAN]	39.0924	10.41	1	2	2	365	40.7708
Q9UJ70	N-acetyl-D-glucosamine kinase OS=Homo sapiens GN=NAGK PE=1 SV=4 - [NAGK_HUMAN]	39.08	2.03	1	1	1	344	37.3519
O75874	Isocitrate dehydrogenase [NADP] cytoplasmic OS=Homo sapiens GN=IDH1 PE=1 SV=2 - [IDHC_HUMAN]	39.02	7.97	1	2	3	414	46.6295
Q9C0H2	Protein tweety homolog 3 OS=Homo sapiens GN=TTYH3 PE=1 SV=3 - [TTYH3_HUMAN]	38.91	3.06	1	1	1	523	57.5079
P02671	Fibrinogen alpha chain OS=Homo sapiens GN=FGA PE=1 SV=2 - [FIBA_HUMAN]	38.87	1.04	1	1	1	866	94.9144
P27105	Erythrocyte band 7 integral membrane protein OS=Homo sapiens GN=STOM PE=1 SV=3 - [STOM_HUMAN]	38.76	3.47	1	1	1	288	31.7107
P61201	COP9 signalosome complex subunit 2 OS=Homo sapiens GN=COPS2 PE=1 SV=1 - [CSN2_HUMAN]	38.71	2.26	1	1	1	443	51.5641
Q7RTV2	Glutathione S-transferase A5 OS=Homo sapiens GN=GSTA5 PE=1 SV=1 - [GSTA5_HUMAN]	38.68	6.76	1	1	2	222	25.7056
P46777	60S ribosomal protein L5 OS=Homo sapiens GN=RPL5 PE=1 SV=3 - [RL5_HUMAN]	38.64	7.41	1	2	2	297	34.3407
O95428	Papilin OS=Homo sapiens GN=PAPLN PE=2 SV=4 - [PPN_HUMAN]	38.11	1.64	1	1	1	1278	137.612
P26447	Protein S100-A4 OS=Homo sapiens GN=S100A4 PE=1 SV=1 - [S10A4_HUMAN]	38.01	19.8	1	2	2	101	11.7207
Q07020	60S ribosomal protein L18 OS=Homo sapiens GN=RPL18 PE=1 SV=2 - [RL18_HUMAN]	38	5.85	1	1	1	188	21.6211
O95967	EGF-containing fibulin-like extracellular matrix protein 2 OS=Homo sapiens GN=EFEMP2 PE=1 SV=3 - [FBLN4_HUMAN]	37.98	5.64	1	1	1	443	49.3723
P46783	40S ribosomal protein S10 OS=Homo sapiens GN=RPS10 PE=1 SV=1 - [RS10_HUMAN]	37.95	5.45	1	1	1	165	18.8859
Q13347	Eukaryotic translation initiation factor 3 subunit I OS=Homo sapiens GN=EIF3I PE=1 SV=1 - [EIF3I_HUMAN]	37.908	6.46	1	2	2	325	36.4786
Q15349	Ribosomal protein S6 kinase alpha-2 OS=Homo sapiens GN=RPS6KA2 PE=1 SV=2 - [KS6A2_HUMAN]	37.86	4.09	11	3	3	733	83.1861
P62081	40S ribosomal protein S7 OS=Homo sapiens GN=RPS7 PE=1 SV=1 - [RS7_HUMAN]	37.69	11.34	1	1	1	194	22.1133
P25705	ATP synthase subunit alpha, mitochondrial OS=Homo sapiens GN=ATP5A1 PE=1 SV=1 - [ATPA_HUMAN]	37.67	3.98	1	1	1	553	59.7136
Q9HB40	Retinoid-inducible serine carboxypeptidase OS=Homo sapiens GN=SCPEP1 PE=1 SV=1 - [RISC_HUMAN]	37.52	2.43	1	1	1	452	50.7977
P39023	60S ribosomal protein L3 OS=Homo sapiens GN=RPL3 PE=1 SV=2 - [RL3_HUMAN]	37.51	2.98	1	1	1	403	46.0798
P08397	Porphobilinogen deaminase OS=Homo sapiens GN=HMBS PE=1 SV=2 - [HEM3_HUMAN]	37.49	3.05	1	1	1	361	39.3056
P22352	Glutathione peroxidase 3 OS=Homo sapiens GN=GPX3 PE=1 SV=2 - [GPX3_HUMAN]	37.38	8.41	1	2	3	226	25.5369
P02461	Collagen alpha-1(III) chain OS=Homo sapiens GN=COL3A1 PE=1 SV=4 - [CO3A1_HUMAN]	37.35	0.68	1	1	1	1466	138.479
Q92973	Transportin-1 OS=Homo sapiens GN=TNPO1 PE=1 SV=2 - [TNPO1_HUMAN]	37.33	5.35	1	3	3	898	102.289
O75891	Cytosolic 10-formyltetrahydrofolate dehydrogenase OS=Homo sapiens GN=ALDH1L1 PE=1 SV=2 - [AL1L1_HUMAN]	37.29	3.1	2	2	2	902	98.7666
Q14956	Transmembrane glycoprotein NMB OS=Homo sapiens GN=GPNMB PE=1 SV=2 - [GPNMB_HUMAN]	37.11	3.15	1	1	1	572	63.8819
Q9UIK4	Death-associated protein kinase 2 OS=Homo sapiens GN=DAPK2 PE=1 SV=1 - [DAPK2_HUMAN]	36.81	3.51	1	1	1	370	42.8713
Q9Y2V2	Calcium-regulated heat-stable protein 1 OS=Homo sapiens GN=CARHSP1 PE=1 SV=2 - [CHSP1_HUMAN]	36.73	10.88	1	1	1	147	15.882
Q14980	Nuclear mitotic apparatus protein 1 OS=Homo sapiens GN=NUMA1 PE=1 SV=2 - [NUMA1_HUMAN]	36.67	0.71	1	1	1	2115	238.115
P18440	Arylamine N-acetyltransferase 1 OS=Homo sapiens GN=NAT1 PE=1 SV=2 - [ARY1_HUMAN]	36.54	4.83	1	1	1	290	33.8772
P24941	Cyclin-dependent kinase 2 OS=Homo sapiens GN=CDK2 PE=1 SV=2 - [CDK2_HUMAN]	36.4959	6.04	23	1	2	298	33.908
P06280	Alpha-galactosidase A OS=Homo sapiens GN=GLA PE=1 SV=1 - [AGAL_HUMAN]	35.94	4.2	1	1	1	429	48.7349
Q9NRN7	L-aminoadipate-semialdehyde dehydrogenase-phosphopantetheinyl transferase OS=Homo sapiens GN=AASDHPPT PE=1 SV=2 - [ADPPT_HUMAN]	35.77	4.85	1	1	1	309	35.7531
P61247	40S ribosomal protein S3a OS=Homo sapiens GN=RPS3A PE=1 SV=2 - [RS3A_HUMAN]	35.31	8.33	1	2	2	264	29.9257
P46782	40S ribosomal protein S5 OS=Homo sapiens GN=RPS5 PE=1 SV=4 - [RS5_HUMAN]	35.11	4.41	1	1	1	204	22.8621
Q9NPH2	Inositol-3-phosphate synthase 1 OS=Homo sapiens GN=ISYNA1 PE=1 SV=1 - [INO1_HUMAN]	35.09	1.43	1	1	1	558	61.0291
P51693	Amyloid-like protein 1 OS=Homo sapiens GN=APLP1 PE=1 SV=3 - [APLP1_HUMAN]	35.04	3.38	1	1	1	650	72.1312
P81605	Dermcidin OS=Homo sapiens GN=DCD PE=1 SV=2 - [DCD_HUMAN]	34.81	10	1	1	1	110	11.2768
O60462	Neuropilin-2 OS=Homo sapiens GN=NRP2 PE=1 SV=2 - [NRP2_HUMAN]	34.74	1.18	1	1	1	931	104.792
O15204	ADAM DEC1 OS=Homo sapiens GN=ADAMDEC1 PE=1 SV=2 - [ADEC1_HUMAN]	34.67	2.98	1	1	1	470	52.7415
Q15942	Zyxin OS=Homo sapiens GN=ZYX PE=1 SV=1 - [ZYX_HUMAN]	34.26	4.9	1	2	2	572	61.2382
O00151	PDZ and LIM domain protein 1 OS=Homo sapiens GN=PDLIM1 PE=1 SV=4 - [PDLI1_HUMAN]	34.2	12.77	1	2	2	329	36.049
O95445	Apolipoprotein M OS=Homo sapiens GN=APOM PE=1 SV=2 - [APOM_HUMAN]	34	3.72	1	1	1	188	21.2394
Q9UN86	Ras GTPase-activating protein-binding protein 2 OS=Homo sapiens GN=G3BP2 PE=1 SV=2 - [G3BP2_HUMAN]	33.99	2.7	1	1	1	482	54.0878
Q9NXR7	BRCA1-A complex subunit BRE OS=Homo sapiens GN=BRE PE=1 SV=2 - [BRE_HUMAN]	33.95	3.66	1	1	1	383	43.5238
Q7L2H7	Eukaryotic translation initiation factor 3 subunit M OS=Homo sapiens GN=EIF3M PE=1 SV=1 - [EIF3M_HUMAN]	33.91	5.35	1	1	1	374	42.4758
P37837	Transaldolase OS=Homo sapiens GN=TALDO1 PE=1 SV=2 - [TALDO_HUMAN]	33.84	3.26	1	1	1	337	37.5165
Q16881	Thioredoxin reductase 1, cytoplasmic OS=Homo sapiens GN=TXNRD1 PE=1 SV=3 - [TRXR1_HUMAN]	33.72	1.69	1	1	1	649	70.8622
P07602	Prosaposin OS=Homo sapiens GN=PSAP PE=1 SV=2 - [SAP_HUMAN]	33.69	2.86	1	1	1	524	58.0739
P46779	60S ribosomal protein L28 OS=Homo sapiens GN=RPL28 PE=1 SV=3 - [RL28_HUMAN]	33.57	8.03	1	1	1	137	15.7377
P15086	Carboxypeptidase B OS=Homo sapiens GN=CPB1 PE=1 SV=4 - [CBPB1_HUMAN]	33.56	1.92	2	1	1	417	47.3378
Q96CW1	AP-2 complex subunit mu OS=Homo sapiens GN=AP2M1 PE=1 SV=2 - [AP2M1_HUMAN]	33.17	4.6	1	1	1	435	49.623
P45877	Peptidyl-prolyl cis-trans isomerase C OS=Homo sapiens GN=PPIC PE=1 SV=1 - [PPIC_HUMAN]	32.96	3.77	1	1	1	212	22.7488
P02452	Collagen alpha-1(I) chain OS=Homo sapiens GN=COL1A1 PE=1 SV=5 - [CO1A1_HUMAN]	32.91	0.75	1	1	1	1464	138.857
P00739	Haptoglobin-related protein OS=Homo sapiens GN=HPR PE=2 SV=2 - [HPTR_HUMAN]	32.86	3.45	2	1	1	348	39.0047
Q13155	Aminoacyl tRNA synthase complex-interacting multifunctional protein 2 OS=Homo sapiens GN=AIMP2 PE=1 SV=2 - [AIMP2_HUMAN]	32.81	2.81	1	1	1	320	35.3263
P04275	von Willebrand factor OS=Homo sapiens GN=VWF PE=1 SV=4 - [VWF_HUMAN]	32.62	0.32	1	1	1	2813	309.058
O43294	Transforming growth factor beta-1-induced transcript 1 protein OS=Homo sapiens GN=TGFB1I1 PE=1 SV=2 - [TGFI1_HUMAN]	32.38	1.95	1	1	1	461	49.7818
P54687	Branched-chain-amino-acid aminotransferase, cytosolic OS=Homo sapiens GN=BCAT1 PE=1 SV=3 - [BCAT1_HUMAN]	31.96	5.18	1	1	1	386	42.9385
P48556	26S proteasome non-ATPase regulatory subunit 8 OS=Homo sapiens GN=PSMD8 PE=1 SV=2 - [PSMD8_HUMAN]	31.93	2.29	1	1	1	350	39.5868
O94979	Protein transport protein Sec31A OS=Homo sapiens GN=SEC31A PE=1 SV=3 - [SC31A_HUMAN]	31.64	1.15	1	1	1	1220	132.931
P17405	Sphingomyelin phosphodiesterase OS=Homo sapiens GN=SMPD1 PE=1 SV=4 - [ASM_HUMAN]	31.33	1.27	1	1	1	629	69.7072
Q7L1Q6	Basic leucine zipper and W2 domain-containing protein 1 OS=Homo sapiens GN=BZW1 PE=1 SV=1 - [BZW1_HUMAN]	31.23	1.91	1	1	1	419	48.0127
Q07666	KH domain-containing, RNA-binding, signal transduction-associated protein 1 OS=Homo sapiens GN=KHDRBS1 PE=1 SV=1 - [KHDR1_HUMAN]	31.15	2.26	1	1	1	443	48.1972
P01111	GTPase NRas OS=Homo sapiens GN=NRAS PE=1 SV=1 - [RASN_HUMAN]	31.14	6.35	2	1	1	189	21.2155
P05386	60S acidic ribosomal protein P1 OS=Homo sapiens GN=RPLP1 PE=1 SV=1 - [RLA1_HUMAN]	31	14.04	1	1	1	114	11.5067
Q6UXN9	WD repeat-containing protein 82 OS=Homo sapiens GN=WDR82 PE=1 SV=1 - [WDR82_HUMAN]	30.96	4.47	1	1	1	313	35.0565
Q9UL25	Ras-related protein Rab-21 OS=Homo sapiens GN=RAB21 PE=1 SV=3 - [RAB21_HUMAN]	30.95	12	1	2	2	225	24.3323
P35268	60S ribosomal protein L22 OS=Homo sapiens GN=RPL22 PE=1 SV=2 - [RL22_HUMAN]	30.85	10.16	1	1	1	128	14.7778
P30048	Thioredoxin-dependent peroxide reductase, mitochondrial OS=Homo sapiens GN=PRDX3 PE=1 SV=3 - [PRDX3_HUMAN]	30.66	4.3	1	1	1	256	27.6752
P48426	Phosphatidylinositol 5-phosphate 4-kinase type-2 alpha OS=Homo sapiens GN=PIP4K2A PE=1 SV=2 - [PI42A_HUMAN]	30.63	2.71	1	1	1	406	46.1955
P01591	Immunoglobulin J chain OS=Homo sapiens GN=JCHAIN PE=1 SV=4 - [IGJ_HUMAN]	30.59	6.29	1	1	1	159	18.087
Q9Y6G9	Cytoplasmic dynein 1 light intermediate chain 1 OS=Homo sapiens GN=DYNC1LI1 PE=1 SV=3 - [DC1L1_HUMAN]	30.53	1.34	1	1	1	523	56.544
O00338	Sulfotransferase 1C2 OS=Homo sapiens GN=SULT1C2 PE=1 SV=1 - [ST1C2_HUMAN]	30.47	3.38	1	1	1	296	34.8574
O60568	Procollagen-lysine,2-oxoglutarate 5-dioxygenase 3 OS=Homo sapiens GN=PLOD3 PE=1 SV=1 - [PLOD3_HUMAN]	30.17	2.44	1	1	1	738	84.7315
P27707	Deoxycytidine kinase OS=Homo sapiens GN=DCK PE=1 SV=1 - [DCK_HUMAN]	29.93	5.77	1	1	1	260	30.4991
Q96G03	Phosphoglucomutase-2 OS=Homo sapiens GN=PGM2 PE=1 SV=4 - [PGM2_HUMAN]	29.79	1.63	1	1	1	612	68.2404
P00439	Phenylalanine-4-hydroxylase OS=Homo sapiens GN=PAH PE=1 SV=1 - [PH4H_HUMAN]	29.76	1.99	1	1	1	452	51.8295
Q9UHY1	Nuclear receptor-binding protein OS=Homo sapiens GN=NRBP1 PE=1 SV=1 - [NRBP_HUMAN]	29.74	2.99	1	1	1	535	59.8071
Q86UP2	Kinectin OS=Homo sapiens GN=KTN1 PE=1 SV=1 - [KTN1_HUMAN]	29.48	0.96	1	1	1	1357	156.179
P60981	Destrin OS=Homo sapiens GN=DSTN PE=1 SV=3 - [DEST_HUMAN]	29.25	10.3	1	1	1	165	18.4935
P49411	Elongation factor Tu, mitochondrial OS=Homo sapiens GN=TUFM PE=1 SV=2 - [EFTU_HUMAN]	29.1	6.19	1	2	2	452	49.5102
Q15181	Inorganic pyrophosphatase OS=Homo sapiens GN=PPA1 PE=1 SV=2 - [IPYR_HUMAN]	29.06	7.27	1	1	1	289	32.6392
Q9BUD6	Spondin-2 OS=Homo sapiens GN=SPON2 PE=1 SV=3 - [SPON2_HUMAN]	28.8	5.14	1	2	2	331	35.8238
Q9BXN1	Asporin OS=Homo sapiens GN=ASPN PE=1 SV=2 - [ASPN_HUMAN]	28.57	3.16	1	1	1	380	43.3893
O15523	ATP-dependent RNA helicase DDX3Y OS=Homo sapiens GN=DDX3Y PE=1 SV=2 - [DDX3Y_HUMAN]	28.55	2.58	2	1	1	660	73.1081
Q9Y6K5	2'-5'-oligoadenylate synthase 3 OS=Homo sapiens GN=OAS3 PE=1 SV=3 - [OAS3_HUMAN]	28.49	0.92	1	1	1	1087	121.093
P23284	Peptidyl-prolyl cis-trans isomerase B OS=Homo sapiens GN=PPIB PE=1 SV=2 - [PPIB_HUMAN]	28.42	5.09	1	1	1	216	23.7275
P34913	Bifunctional epoxide hydrolase 2 OS=Homo sapiens GN=EPHX2 PE=1 SV=2 - [HYES_HUMAN]	28.28	2.16	1	1	1	555	62.5747
P07738	Bisphosphoglycerate mutase OS=Homo sapiens GN=BPGM PE=1 SV=2 - [PMGE_HUMAN]	28.02	3.09	1	1	1	259	29.9865
P08648	Integrin alpha-5 OS=Homo sapiens GN=ITGA5 PE=1 SV=2 - [ITA5_HUMAN]	27.93	1.05	1	1	1	1049	114.465
O43708	Maleylacetoacetate isomerase OS=Homo sapiens GN=GSTZ1 PE=1 SV=3 - [MAAI_HUMAN]	27.89	9.26	1	1	1	216	24.1967
Q8WVM8	Sec1 family domain-containing protein 1 OS=Homo sapiens GN=SCFD1 PE=1 SV=4 - [SCFD1_HUMAN]	27.67	2.18	1	1	1	642	72.3341
O43681	ATPase ASNA1 OS=Homo sapiens GN=ASNA1 PE=1 SV=2 - [ASNA_HUMAN]	27.43	2.01	1	1	1	348	38.7674
P53618	Coatomer subunit beta OS=Homo sapiens GN=COPB1 PE=1 SV=3 - [COPB_HUMAN]	27.39	1.47	1	1	1	953	107.074
P09467	Fructose-1,6-bisphosphatase 1 OS=Homo sapiens GN=FBP1 PE=1 SV=5 - [F16P1_HUMAN]	27.2	3.55	1	1	1	338	36.8188
Q9BVJ7	Dual specificity protein phosphatase 23 OS=Homo sapiens GN=DUSP23 PE=1 SV=1 - [DUS23_HUMAN]	26.84	7.33	1	1	1	150	16.5776
Q96BM9	ADP-ribosylation factor-like protein 8A OS=Homo sapiens GN=ARL8A PE=1 SV=1 - [ARL8A_HUMAN]	26.43	12.37	2	1	1	186	21.402
Q9UHD8	Septin-9 OS=Homo sapiens GN=SEPT9 PE=1 SV=2 - [SEPT9_HUMAN]	26.37	1.37	1	1	1	586	65.3608
P36776	Lon protease homolog, mitochondrial OS=Homo sapiens GN=LONP1 PE=1 SV=2 - [LONM_HUMAN]	26.34	1.15	1	1	1	959	106.422
P55212	Caspase-6 OS=Homo sapiens GN=CASP6 PE=1 SV=2 - [CASP6_HUMAN]	26.27	3.75	1	1	1	293	33.2885
P10644	cAMP-dependent protein kinase type I-alpha regulatory subunit OS=Homo sapiens GN=PRKAR1A PE=1 SV=1 - [KAP0_HUMAN]	26.15	11.02	1	2	2	381	42.955
P00742	Coagulation factor X OS=Homo sapiens GN=F10 PE=1 SV=2 - [FA10_HUMAN]	26.09	1.84	1	1	1	488	54.6965
Q96DG6	Carboxymethylenebutenolidase homolog OS=Homo sapiens GN=CMBL PE=1 SV=1 - [CMBL_HUMAN]	25.92	3.27	1	1	1	245	28.0302
Q9BPX5	Actin-related protein 2/3 complex subunit 5-like protein OS=Homo sapiens GN=ARPC5L PE=1 SV=1 - [ARP5L_HUMAN]	25.62	7.84	1	1	1	153	16.9308
Q14314	Fibroleukin OS=Homo sapiens GN=FGL2 PE=1 SV=1 - [FGL2_HUMAN]	25.58	1.82	1	1	1	439	50.1968
Q8IZP2	Putative protein FAM10A4 OS=Homo sapiens GN=ST13P4 PE=5 SV=1 - [ST134_HUMAN]	25.52	5.42	3	1	1	240	27.3897
Q16719	Kynureninase OS=Homo sapiens GN=KYNU PE=1 SV=1 - [KYNU_HUMAN]	25.12	3.23	1	1	1	465	52.3182
P08962	CD63 antigen OS=Homo sapiens GN=CD63 PE=1 SV=2 - [CD63_HUMAN]	24.97	3.36	1	1	1	238	25.6191
O43396	Thioredoxin-like protein 1 OS=Homo sapiens GN=TXNL1 PE=1 SV=3 - [TXNL1_HUMAN]	24.94	3.81	1	1	1	289	32.2307
Q3ZCW2	Galectin-related protein OS=Homo sapiens GN=LGALSL PE=1 SV=2 - [LEGL_HUMAN]	24.9	11.05	1	1	1	172	18.9737
P33151	Cadherin-5 OS=Homo sapiens GN=CDH5 PE=1 SV=5 - [CADH5_HUMAN]	24.72	1.79	1	1	1	784	87.474
Q9UNH7	Sorting nexin-6 OS=Homo sapiens GN=SNX6 PE=1 SV=1 - [SNX6_HUMAN]	24.68	2.46	1	1	1	406	46.6198
P51692	Signal transducer and activator of transcription 5B OS=Homo sapiens GN=STAT5B PE=1 SV=2 - [STA5B_HUMAN]	24.66	1.78	1	1	1	787	89.8096
Q9UFP1	Protein FAM198A OS=Homo sapiens GN=FAM198A PE=1 SV=3 - [F198A_HUMAN]	24.47	2.26	1	1	1	575	63.5975
P41091	Eukaryotic translation initiation factor 2 subunit 3 OS=Homo sapiens GN=EIF2S3 PE=1 SV=3 - [IF2G_HUMAN]	24.08	2.33	2	1	1	472	51.0772
Q59EK9	RUN domain-containing protein 3A OS=Homo sapiens GN=RUNDC3A PE=1 SV=2 - [RUN3A_HUMAN]	24	1.57	1	1	1	446	49.7158
Q15365	Poly(rC)-binding protein 1 OS=Homo sapiens GN=PCBP1 PE=1 SV=2 - [PCBP1_HUMAN]	23.71	3.65	1	1	1	356	37.4739
Q15691	Microtubule-associated protein RP/EB family member 1 OS=Homo sapiens GN=MAPRE1 PE=1 SV=3 - [MARE1_HUMAN]	23.7	3.73	1	1	1	268	29.9802
Q6RI45	Bromodomain and WD repeat-containing protein 3 OS=Homo sapiens GN=BRWD3 PE=1 SV=2 - [BRWD3_HUMAN]	23.68	0.61	1	1	1	1802	203.471
Q6UX71	Plexin domain-containing protein 2 OS=Homo sapiens GN=PLXDC2 PE=1 SV=1 - [PXDC2_HUMAN]	23.25	3.97	1	1	1	529	59.5455
P19113	Histidine decarboxylase OS=Homo sapiens GN=HDC PE=1 SV=2 - [DCHS_HUMAN]	23.23	2.27	1	1	1	662	74.0925
O43143	Pre-mRNA-splicing factor ATP-dependent RNA helicase DHX15 OS=Homo sapiens GN=DHX15 PE=1 SV=2 - [DHX15_HUMAN]	23.08	1.38	1	1	1	795	90.8752
P33991	DNA replication licensing factor MCM4 OS=Homo sapiens GN=MCM4 PE=1 SV=5 - [MCM4_HUMAN]	22.9	0.93	1	1	1	863	96.4976
Q8TAT6	Nuclear protein localization protein 4 homolog OS=Homo sapiens GN=NPLOC4 PE=1 SV=3 - [NPL4_HUMAN]	22.73	1.97	1	1	1	608	68.0769
P14324	Farnesyl pyrophosphate synthase OS=Homo sapiens GN=FDPS PE=1 SV=4 - [FPPS_HUMAN]	22.43	2.15	1	1	1	419	48.2446
P36543	V-type proton ATPase subunit E 1 OS=Homo sapiens GN=ATP6V1E1 PE=1 SV=1 - [VATE1_HUMAN]	22.43	6.19	1	1	1	226	26.1288
Q9Y5P6	Mannose-1-phosphate guanyltransferase beta OS=Homo sapiens GN=GMPPB PE=1 SV=2 - [GMPPB_HUMAN]	22.39	2.78	1	1	1	360	39.8086
P22102	Trifunctional purine biosynthetic protein adenosine-3 OS=Homo sapiens GN=GART PE=1 SV=1 - [PUR2_HUMAN]	22.24	1.29	1	1	1	1010	107.699
P28482	Mitogen-activated protein kinase 1 OS=Homo sapiens GN=MAPK1 PE=1 SV=3 - [MK01_HUMAN]	22.21	5.28	1	1	1	360	41.3632
O95954	Formimidoyltransferase-cyclodeaminase OS=Homo sapiens GN=FTCD PE=1 SV=2 - [FTCD_HUMAN]	22.17	3.88	1	1	1	541	58.8894
Q99436	Proteasome subunit beta type-7 OS=Homo sapiens GN=PSMB7 PE=1 SV=1 - [PSB7_HUMAN]	22.08	3.25	1	1	1	277	29.9462
Q9UK55	Protein Z-dependent protease inhibitor OS=Homo sapiens GN=SERPINA10 PE=1 SV=1 - [ZPI_HUMAN]	22.02	2.25	1	1	1	444	50.6742
P61020	Ras-related protein Rab-5B OS=Homo sapiens GN=RAB5B PE=1 SV=1 - [RAB5B_HUMAN]	21.72	5.58	1	1	1	215	23.6919
P40763	Signal transducer and activator of transcription 3 OS=Homo sapiens GN=STAT3 PE=1 SV=2 - [STAT3_HUMAN]	21.64	1.43	1	1	1	770	88.0114
P53634	Dipeptidyl peptidase 1 OS=Homo sapiens GN=CTSC PE=1 SV=2 - [CATC_HUMAN]	21.62	2.59	1	1	1	463	51.8203
O95865	N(G),N(G)-dimethylarginine dimethylaminohydrolase 2 OS=Homo sapiens GN=DDAH2 PE=1 SV=1 - [DDAH2_HUMAN]	21.61	4.91	1	1	1	285	29.6255
P42357	Histidine ammonia-lyase OS=Homo sapiens GN=HAL PE=1 SV=1 - [HUTH_HUMAN]	21.6	2.13	1	1	1	657	72.6518
P02794	Ferritin heavy chain OS=Homo sapiens GN=FTH1 PE=1 SV=2 - [FRIH_HUMAN]	21.55	7.1	1	1	1	183	21.2123
P04003	C4b-binding protein alpha chain OS=Homo sapiens GN=C4BPA PE=1 SV=2 - [C4BPA_HUMAN]	21.48	1.34	1	1	2	597	66.9894
P11245	Arylamine N-acetyltransferase 2 OS=Homo sapiens GN=NAT2 PE=1 SV=1 - [ARY2_HUMAN]	21.48	5.86	1	1	1	290	33.521
P09455	Retinol-binding protein 1 OS=Homo sapiens GN=RBP1 PE=1 SV=2 - [RET1_HUMAN]	21.31	9.63	1	1	1	135	15.8399
P26572	Alpha-1,3-mannosyl-glycoprotein 2-beta-N-acetylglucosaminyltransferase OS=Homo sapiens GN=MGAT1 PE=1 SV=2 - [MGAT1_HUMAN]	21.3	1.8	1	1	1	445	50.8464
Q14012	Calcium/calmodulin-dependent protein kinase type 1 OS=Homo sapiens GN=CAMK1 PE=1 SV=1 - [KCC1A_HUMAN]	21.16	1.89	2	1	1	370	41.3107
Q9Y5X3	Sorting nexin-5 OS=Homo sapiens GN=SNX5 PE=1 SV=1 - [SNX5_HUMAN]	21.16	3.71	1	1	1	404	46.7872
Q9NZD8	Maspardin OS=Homo sapiens GN=SPG21 PE=1 SV=1 - [SPG21_HUMAN]	21.11	6.17	1	1	1	308	34.9376
P61221	ATP-binding cassette sub-family E member 1 OS=Homo sapiens GN=ABCE1 PE=1 SV=1 - [ABCE1_HUMAN]	21.03	1.17	1	1	1	599	67.271
Q9NUL7	Probable ATP-dependent RNA helicase DDX28 OS=Homo sapiens GN=DDX28 PE=1 SV=2 - [DDX28_HUMAN]	20.88	1.3	1	1	1	540	59.5445
P46778	60S ribosomal protein L21 OS=Homo sapiens GN=RPL21 PE=1 SV=2 - [RL21_HUMAN]	20.85	6.88	1	1	1	160	18.5531
P25789	Proteasome subunit alpha type-4 OS=Homo sapiens GN=PSMA4 PE=1 SV=1 - [PSA4_HUMAN]	20.56	7.28	1	1	1	261	29.4652
P55287	Cadherin-11 OS=Homo sapiens GN=CDH11 PE=2 SV=2 - [CAD11_HUMAN]	20.11	1.13	1	1	1	796	87.9108
P24043	Laminin subunit alpha-2 OS=Homo sapiens GN=LAMA2 PE=1 SV=4 - [LAMA2_HUMAN]	20.11	0.35	1	1	1	3122	343.684

## Sheet: n2
Proteins identified in replicate 2 (n=907)
Accession	Description	Score	Coverage	# Proteins	# Unique Peptides	# PSMs	# AAs	MW [kDa]
P01024	Complement C3 OS=Homo sapiens GN=C3 PE=1 SV=2 - [CO3_HUMAN]	5954.84	17.14	1	25	173	1663	187.03
P14780	Matrix metalloproteinase-9 OS=Homo sapiens GN=MMP9 PE=1 SV=3 - [MMP9_HUMAN]	4604.78	54.31	1	35	160	707	78.4084
P02649	Apolipoprotein E OS=Homo sapiens GN=APOE PE=1 SV=1 - [APOE_HUMAN]	3942.13	68.14	1	21	92	317	36.1318
P14618	Pyruvate kinase PKM OS=Homo sapiens GN=PKM PE=1 SV=4 - [KPYM_HUMAN]	3112.57	63.28	1	26	78	531	57.9
P11142	Heat shock cognate 71 kDa protein OS=Homo sapiens GN=HSPA8 PE=1 SV=1 - [HSP7C_HUMAN]	2951.77	59.29	2	28	80	646	70.8542
P60709	Actin, cytoplasmic 1 OS=Homo sapiens GN=ACTB PE=1 SV=1 - [ACTB_HUMAN]	2806.87	69.07	8	9	72	375	41.7097
P12814	Alpha-actinin-1 OS=Homo sapiens GN=ACTN1 PE=1 SV=2 - [ACTN1_HUMAN]	2778.44	58.52	3	26	81	892	102.993
P07437	Tubulin beta chain OS=Homo sapiens GN=TUBB PE=1 SV=2 - [TBB5_HUMAN]	2701.11	72.97	2	5	79	444	49.639
P68371	Tubulin beta-4B chain OS=Homo sapiens GN=TUBB4B PE=1 SV=1 - [TBB4B_HUMAN]	2610.82	72.58	3	1	75	445	49.799
O43707	Alpha-actinin-4 OS=Homo sapiens GN=ACTN4 PE=1 SV=2 - [ACTN4_HUMAN]	2579.88	54.12	3	22	69	911	104.788
P04406	Glyceraldehyde-3-phosphate dehydrogenase OS=Homo sapiens GN=GAPDH PE=1 SV=3 - [G3P_HUMAN]	2560.69	71.34	1	16	79	335	36.0304
P04350	Tubulin beta-4A chain OS=Homo sapiens GN=TUBB4A PE=1 SV=2 - [TBB4A_HUMAN]	2526.36	71.85	1	3	72	444	49.5539
P23142	Fibulin-1 OS=Homo sapiens GN=FBLN1 PE=1 SV=4 - [FBLN1_HUMAN]	2331.06	23.19	1	13	95	703	77.1624
P08238	Heat shock protein HSP 90-beta OS=Homo sapiens GN=HSP90AB1 PE=1 SV=4 - [HS90B_HUMAN]	2261.14	44.61	6	19	64	724	83.2121
P08670	Vimentin OS=Homo sapiens GN=VIM PE=1 SV=4 - [VIME_HUMAN]	2231.38	66.09	6	29	60	466	53.6191
Q13885	Tubulin beta-2A chain OS=Homo sapiens GN=TUBB2A PE=1 SV=1 - [TBB2A_HUMAN]	2119.11	51.01	2	1	63	445	49.875
P68366	Tubulin alpha-4A chain OS=Homo sapiens GN=TUBA4A PE=1 SV=1 - [TBA4A_HUMAN]	2108.64	63.39	3	6	60	448	49.8924
P07900	Heat shock protein HSP 90-alpha OS=Homo sapiens GN=HSP90AA1 PE=1 SV=5 - [HS90A_HUMAN]	2084.17	48.91	7	19	61	732	84.6067
Q71U36	Tubulin alpha-1A chain OS=Homo sapiens GN=TUBA1A PE=1 SV=1 - [TBA1A_HUMAN]	2019.14	65.41	4	2	60	451	50.1036
P21333	Filamin-A OS=Homo sapiens GN=FLNA PE=1 SV=4 - [FLNA_HUMAN]	1993.04	30.49	3	57	67	2647	280.564
Q01518	Adenylyl cyclase-associated protein 1 OS=Homo sapiens GN=CAP1 PE=1 SV=5 - [CAP1_HUMAN]	1889.75	51.58	2	22	53	475	51.8687
Q15582	Transforming growth factor-beta-induced protein ig-h3 OS=Homo sapiens GN=TGFBI PE=1 SV=1 - [BGH3_HUMAN]	1876.68	58.27	1	26	53	683	74.634
Q13509	Tubulin beta-3 chain OS=Homo sapiens GN=TUBB3 PE=1 SV=2 - [TBB3_HUMAN]	1836.98	48.44	1	3	52	450	50.4003
Q9BQE3	Tubulin alpha-1C chain OS=Homo sapiens GN=TUBA1C PE=1 SV=1 - [TBA1C_HUMAN]	1720.91	55.68	3	1	53	449	49.8635
Q9Y490	Talin-1 OS=Homo sapiens GN=TLN1 PE=1 SV=3 - [TLN1_HUMAN]	1717.73	19.24	2	33	47	2541	269.599
Q15063	Periostin OS=Homo sapiens GN=POSTN PE=1 SV=2 - [POSTN_HUMAN]	1485.23	27.51	1	18	36	836	93.2553
Q9BUF5	Tubulin beta-6 chain OS=Homo sapiens GN=TUBB6 PE=1 SV=1 - [TBB6_HUMAN]	1453.35	42.6	1	5	41	446	49.825
P06396	Gelsolin OS=Homo sapiens GN=GSN PE=1 SV=1 - [GELS_HUMAN]	1442.61	47.19	1	22	43	782	85.6442
P23526	Adenosylhomocysteinase OS=Homo sapiens GN=AHCY PE=1 SV=4 - [SAHH_HUMAN]	1415.31	38.19	3	17	35	432	47.6852
P06733	Alpha-enolase OS=Homo sapiens GN=ENO1 PE=1 SV=2 - [ENOA_HUMAN]	1392.02	58.29	2	14	31	434	47.1393
P00734	Prothrombin OS=Homo sapiens GN=F2 PE=1 SV=2 - [THRB_HUMAN]	1368.78	9.49	1	7	29	622	69.9921
P68032	Actin, alpha cardiac muscle 1 OS=Homo sapiens GN=ACTC1 PE=1 SV=1 - [ACTC_HUMAN]	1360.24	49.6	5	4	46	377	41.9919
P55072	Transitional endoplasmic reticulum ATPase OS=Homo sapiens GN=VCP PE=1 SV=4 - [TERA_HUMAN]	1358	45.66	2	27	40	806	89.2657
P13639	Elongation factor 2 OS=Homo sapiens GN=EEF2 PE=1 SV=4 - [EF2_HUMAN]	1318.21	49.3	2	32	50	858	95.277
P12109	Collagen alpha-1(VI) chain OS=Homo sapiens GN=COL6A1 PE=1 SV=3 - [CO6A1_HUMAN]	1233.89	33.66	1	24	38	1028	108.462
P0DMV8	Heat shock 70 kDa protein 1A OS=Homo sapiens GN=HSPA1A PE=1 SV=1 - [HS71A_HUMAN]	1222.69	39.78	2	18	37	641	70.009
P21980	Protein-glutamine gamma-glutamyltransferase 2 OS=Homo sapiens GN=TGM2 PE=1 SV=2 - [TGM2_HUMAN]	1216.6	44.54	1	20	32	687	77.2797
P07355	Annexin A2 OS=Homo sapiens GN=ANXA2 PE=1 SV=2 - [ANXA2_HUMAN]	1186.53	64.9	2	20	29	339	38.5798
P68104	Elongation factor 1-alpha 1 OS=Homo sapiens GN=EEF1A1 PE=1 SV=1 - [EF1A1_HUMAN]	1122.09	48.92	3	15	41	462	50.1091
Q16555	Dihydropyrimidinase-related protein 2 OS=Homo sapiens GN=DPYSL2 PE=1 SV=1 - [DPYL2_HUMAN]	1076.06	56.12	1	19	31	572	62.2546
Q86UX7	Fermitin family homolog 3 OS=Homo sapiens GN=FERMT3 PE=1 SV=1 - [URP2_HUMAN]	960.272	40.93	1	20	29	667	75.905
Q9H4B7	Tubulin beta-1 chain OS=Homo sapiens GN=TUBB1 PE=1 SV=1 - [TBB1_HUMAN]	954.474	19.96	1	4	28	451	50.2946
P13796	Plastin-2 OS=Homo sapiens GN=LCP1 PE=1 SV=6 - [PLSL_HUMAN]	941.526	51.52	1	18	29	627	70.2439
Q9Y240	C-type lectin domain family 11 member A OS=Homo sapiens GN=CLEC11A PE=1 SV=1 - [CLC11_HUMAN]	940.19	40.56	1	12	24	323	35.6725
P02545	Prelamin-A/C OS=Homo sapiens GN=LMNA PE=1 SV=1 - [LMNA_HUMAN]	907.048	41.87	3	24	29	664	74.0947
P12259	Coagulation factor V OS=Homo sapiens GN=F5 PE=1 SV=4 - [FA5_HUMAN]	872.768	7.1	1	15	26	2224	251.546
P36222	Chitinase-3-like protein 1 OS=Homo sapiens GN=CHI3L1 PE=1 SV=2 - [CH3L1_HUMAN]	865.819	42.3	1	13	23	383	42.5984
P01031	Complement C5 OS=Homo sapiens GN=C5 PE=1 SV=4 - [CO5_HUMAN]	863.406	5.73	1	7	27	1676	188.186
P46940	Ras GTPase-activating-like protein IQGAP1 OS=Homo sapiens GN=IQGAP1 PE=1 SV=1 - [IQGA1_HUMAN]	846.308	17.8	1	21	22	1657	189.134
P0C0L4	Complement C4-A OS=Homo sapiens GN=C4A PE=1 SV=2 - [CO4A_HUMAN]	817.097	7.11	2	11	27	1744	192.664
P29350	Tyrosine-protein phosphatase non-receptor type 6 OS=Homo sapiens GN=PTPN6 PE=1 SV=1 - [PTN6_HUMAN]	816.355	49.58	1	20	24	595	67.5191
P00966	Argininosuccinate synthase OS=Homo sapiens GN=ASS1 PE=1 SV=2 - [ASSY_HUMAN]	800.646	42.96	1	11	22	412	46.501
P08758	Annexin A5 OS=Homo sapiens GN=ANXA5 PE=1 SV=2 - [ANXA5_HUMAN]	793.683	40.94	1	11	19	320	35.9144
P02768	Serum albumin OS=Homo sapiens GN=ALB PE=1 SV=2 - [ALBU_HUMAN]	788.104	9.03	1	7	23	609	69.3215
P00558	Phosphoglycerate kinase 1 OS=Homo sapiens GN=PGK1 PE=1 SV=3 - [PGK1_HUMAN]	750.485	53.72	2	16	24	417	44.5861
O75083	WD repeat-containing protein 1 OS=Homo sapiens GN=WDR1 PE=1 SV=4 - [WDR1_HUMAN]	735.92	39.44	1	15	27	606	66.1519
P51884	Lumican OS=Homo sapiens GN=LUM PE=1 SV=2 - [LUM_HUMAN]	722.523	20.71	1	6	21	338	38.4048
P13929	Beta-enolase OS=Homo sapiens GN=ENO3 PE=1 SV=5 - [ENOB_HUMAN]	708.023	19.12	2	2	13	434	46.9573
P69905	Hemoglobin subunit alpha OS=Homo sapiens GN=HBA1 PE=1 SV=2 - [HBA_HUMAN]	698.135	42.96	2	6	28	142	15.2479
P11021	78 kDa glucose-regulated protein OS=Homo sapiens GN=HSPA5 PE=1 SV=2 - [GRP78_HUMAN]	687.4	31.35	2	14	21	654	72.2884
P50395	Rab GDP dissociation inhibitor beta OS=Homo sapiens GN=GDI2 PE=1 SV=2 - [GDIB_HUMAN]	670.375	26.07	1	5	19	445	50.6309
P35579	Myosin-9 OS=Homo sapiens GN=MYH9 PE=1 SV=4 - [MYH9_HUMAN]	665.859	12.5	4	19	21	1960	226.392
Q08380	Galectin-3-binding protein OS=Homo sapiens GN=LGALS3BP PE=1 SV=1 - [LG3BP_HUMAN]	619.73	20.34	1	10	18	585	65.2893
P61224	Ras-related protein Rap-1b OS=Homo sapiens GN=RAP1B PE=1 SV=1 - [RAP1B_HUMAN]	618.283	72.83	2	4	15	184	20.8116
P36871	Phosphoglucomutase-1 OS=Homo sapiens GN=PGM1 PE=1 SV=3 - [PGM1_HUMAN]	598.698	33.99	1	13	18	562	61.4105
P02751	Fibronectin OS=Homo sapiens GN=FN1 PE=1 SV=4 - [FINC_HUMAN]	587.016	8.76	1	13	16	2386	262.46
Q9BXJ4	Complement C1q tumor necrosis factor-related protein 3 OS=Homo sapiens GN=C1QTNF3 PE=1 SV=1 - [C1QT3_HUMAN]	585.268	23.58	1	5	21	246	26.9768
P55209	Nucleosome assembly protein 1-like 1 OS=Homo sapiens GN=NAP1L1 PE=1 SV=1 - [NP1L1_HUMAN]	579.651	19.69	1	6	13	391	45.3459
P08865	40S ribosomal protein SA OS=Homo sapiens GN=RPSA PE=1 SV=4 - [RSSA_HUMAN]	579.361	52.2	1	10	13	295	32.8334
P78371	T-complex protein 1 subunit beta OS=Homo sapiens GN=CCT2 PE=1 SV=4 - [TCPB_HUMAN]	578.583	40	1	16	17	535	57.4521
P61160	Actin-related protein 2 OS=Homo sapiens GN=ACTR2 PE=1 SV=1 - [ARP2_HUMAN]	572.977	40.36	1	11	16	394	44.7322
P21399	Cytoplasmic aconitate hydratase OS=Homo sapiens GN=ACO1 PE=1 SV=3 - [ACOC_HUMAN]	571.909	16.2	1	9	16	889	98.3366
P40227	T-complex protein 1 subunit zeta OS=Homo sapiens GN=CCT6A PE=1 SV=3 - [TCPZ_HUMAN]	561.707	30.89	2	11	16	531	57.9876
Q9NZN3	EH domain-containing protein 3 OS=Homo sapiens GN=EHD3 PE=1 SV=2 - [EHD3_HUMAN]	555.183	42.99	2	5	19	535	60.8487
P27348	14-3-3 protein theta OS=Homo sapiens GN=YWHAQ PE=1 SV=1 - [1433T_HUMAN]	551.461	42.04	2	6	14	245	27.7468
O00429	Dynamin-1-like protein OS=Homo sapiens GN=DNM1L PE=1 SV=2 - [DNM1L_HUMAN]	547.573	22.96	1	9	11	736	81.8261
P61158	Actin-related protein 3 OS=Homo sapiens GN=ACTR3 PE=1 SV=3 - [ARP3_HUMAN]	547.505	42.34	3	13	21	418	47.341
Q9H4M9	EH domain-containing protein 1 OS=Homo sapiens GN=EHD1 PE=1 SV=2 - [EHD1_HUMAN]	541.591	49.25	2	9	21	534	60.5887
P14625	Endoplasmin OS=Homo sapiens GN=HSP90B1 PE=1 SV=1 - [ENPL_HUMAN]	539.525	22.42	2	15	22	803	92.4113
P50990	T-complex protein 1 subunit theta OS=Homo sapiens GN=CCT8 PE=1 SV=4 - [TCPQ_HUMAN]	536.706	29.93	1	13	15	548	59.5825
P10909	Clusterin OS=Homo sapiens GN=CLU PE=1 SV=1 - [CLUS_HUMAN]	522.285	28.73	1	12	16	449	52.461
Q16658	Fascin OS=Homo sapiens GN=FSCN1 PE=1 SV=3 - [FSCN1_HUMAN]	519.745	31.44	1	11	15	493	54.4961
P38606	V-type proton ATPase catalytic subunit A OS=Homo sapiens GN=ATP6V1A PE=1 SV=2 - [VATA_HUMAN]	513.248	25.45	1	12	15	617	68.2605
P06737	Glycogen phosphorylase, liver form OS=Homo sapiens GN=PYGL PE=1 SV=4 - [PYGL_HUMAN]	502.19	17.59	1	9	16	847	97.087
P63104	14-3-3 protein zeta/delta OS=Homo sapiens GN=YWHAZ PE=1 SV=1 - [1433Z_HUMAN]	500.277	45.71	2	7	14	245	27.7277
P31150	Rab GDP dissociation inhibitor alpha OS=Homo sapiens GN=GDI1 PE=1 SV=2 - [GDIA_HUMAN]	495.459	22.6	1	2	13	447	50.5501
P01008	Antithrombin-III OS=Homo sapiens GN=SERPINC1 PE=1 SV=1 - [ANT3_HUMAN]	494.688	17.89	1	6	19	464	52.5689
P36955	Pigment epithelium-derived factor OS=Homo sapiens GN=SERPINF1 PE=1 SV=4 - [PEDF_HUMAN]	490.612	9.33	1	4	9	418	46.2833
P26038	Moesin OS=Homo sapiens GN=MSN PE=1 SV=3 - [MOES_HUMAN]	481.776	24.61	2	11	19	577	67.7778
O75487	Glypican-4 OS=Homo sapiens GN=GPC4 PE=1 SV=4 - [GPC4_HUMAN]	479.685	25.9	2	8	12	556	62.3717
Q15019	Septin-2 OS=Homo sapiens GN=SEPT2 PE=1 SV=1 - [SEPT2_HUMAN]	476.614	26.04	1	7	11	361	41.4613
P04745	Alpha-amylase 1 OS=Homo sapiens GN=AMY1A PE=1 SV=2 - [AMY1_HUMAN]	471.032	14.87	3	7	13	511	57.7309
P07195	L-lactate dehydrogenase B chain OS=Homo sapiens GN=LDHB PE=1 SV=2 - [LDHB_HUMAN]	470.833	31.14	3	8	13	334	36.6151
P31939	Bifunctional purine biosynthesis protein PURH OS=Homo sapiens GN=ATIC PE=1 SV=3 - [PUR9_HUMAN]	464.151	36.32	1	16	17	592	64.5753
P19801	Amiloride-sensitive amine oxidase [copper-containing] OS=Homo sapiens GN=AOC1 PE=1 SV=4 - [AOC1_HUMAN]	463.948	23.57	1	13	16	751	85.3237
O00299	Chloride intracellular channel protein 1 OS=Homo sapiens GN=CLIC1 PE=1 SV=4 - [CLIC1_HUMAN]	463.743	51.87	1	8	10	241	26.9057
P17980	26S protease regulatory subunit 6A OS=Homo sapiens GN=PSMC3 PE=1 SV=3 - [PRS6A_HUMAN]	462.584	36.45	1	12	14	439	49.1725
P31946	14-3-3 protein beta/alpha OS=Homo sapiens GN=YWHAB PE=1 SV=3 - [1433B_HUMAN]	456.769	45.12	2	5	12	246	28.0648
P52209	6-phosphogluconate dehydrogenase, decarboxylating OS=Homo sapiens GN=PGD PE=1 SV=3 - [6PGD_HUMAN]	451.253	28.78	1	10	12	483	53.106
Q99832	T-complex protein 1 subunit eta OS=Homo sapiens GN=CCT7 PE=1 SV=2 - [TCPH_HUMAN]	446.884	21.92	1	10	12	543	59.3289
Q96QK1	Vacuolar protein sorting-associated protein 35 OS=Homo sapiens GN=VPS35 PE=1 SV=2 - [VPS35_HUMAN]	444.769	17.09	1	10	12	796	91.6489
P11216	Glycogen phosphorylase, brain form OS=Homo sapiens GN=PYGB PE=1 SV=5 - [PYGB_HUMAN]	437.994	18.15	2	9	13	843	96.6345
P04004	Vitronectin OS=Homo sapiens GN=VTN PE=1 SV=1 - [VTNC_HUMAN]	437.135	3.14	1	1	8	478	54.2712
P41250	Glycine--tRNA ligase OS=Homo sapiens GN=GARS PE=1 SV=3 - [SYG_HUMAN]	436.364	28.01	1	14	16	739	83.1126
O15144	Actin-related protein 2/3 complex subunit 2 OS=Homo sapiens GN=ARPC2 PE=1 SV=1 - [ARPC2_HUMAN]	428.661	42.67	1	8	14	300	34.3115
P48643	T-complex protein 1 subunit epsilon OS=Homo sapiens GN=CCT5 PE=1 SV=1 - [TCPE_HUMAN]	424.575	32.35	1	13	16	541	59.6328
P06858	Lipoprotein lipase OS=Homo sapiens GN=LPL PE=1 SV=1 - [LIPL_HUMAN]	422.717	23.37	1	8	12	475	53.1289
P11586	C-1-tetrahydrofolate synthase, cytoplasmic OS=Homo sapiens GN=MTHFD1 PE=1 SV=3 - [C1TC_HUMAN]	422.349	19.04	1	14	16	935	101.495
P23381	Tryptophan--tRNA ligase, cytoplasmic OS=Homo sapiens GN=WARS PE=1 SV=2 - [SYWC_HUMAN]	406.555	30.36	1	10	12	471	53.1316
P60842	Eukaryotic initiation factor 4A-I OS=Homo sapiens GN=EIF4A1 PE=1 SV=1 - [IF4A1_HUMAN]	401.658	31.77	1	4	11	406	46.1246
P62834	Ras-related protein Rap-1A OS=Homo sapiens GN=RAP1A PE=1 SV=1 - [RAP1A_HUMAN]	391.159	50.54	1	1	11	184	20.9737
P17987	T-complex protein 1 subunit alpha OS=Homo sapiens GN=TCP1 PE=1 SV=1 - [TCPA_HUMAN]	389.772	30.94	1	10	10	556	60.3056
O75390	Citrate synthase, mitochondrial OS=Homo sapiens GN=CS PE=1 SV=2 - [CISY_HUMAN]	389.24	33.91	1	10	12	466	51.6795
P50991	T-complex protein 1 subunit delta OS=Homo sapiens GN=CCT4 PE=1 SV=4 - [TCPD_HUMAN]	386.904	24.3	1	9	12	539	57.8878
P51665	26S proteasome non-ATPase regulatory subunit 7 OS=Homo sapiens GN=PSMD7 PE=1 SV=2 - [PSMD7_HUMAN]	386.222	24.07	1	5	10	324	37.0025
P25786	Proteasome subunit alpha type-1 OS=Homo sapiens GN=PSMA1 PE=1 SV=1 - [PSA1_HUMAN]	385.68	57.03	1	12	15	263	29.5369
P62195	26S protease regulatory subunit 8 OS=Homo sapiens GN=PSMC5 PE=1 SV=1 - [PRS8_HUMAN]	384.469	33.74	2	9	11	406	45.5971
P30153	Serine/threonine-protein phosphatase 2A 65 kDa regulatory subunit A alpha isoform OS=Homo sapiens GN=PPP2R1A PE=1 SV=4 - [2AAA_HUMAN]	382.092	25.81	2	10	13	589	65.2669
Q9NRN5	Olfactomedin-like protein 3 OS=Homo sapiens GN=OLFML3 PE=2 SV=1 - [OLFL3_HUMAN]	377.905	23.89	1	10	13	406	45.9813
Q9H0U4	Ras-related protein Rab-1B OS=Homo sapiens GN=RAB1B PE=1 SV=1 - [RAB1B_HUMAN]	377.243	54.73	18	6	12	201	22.1572
P62826	GTP-binding nuclear protein Ran OS=Homo sapiens GN=RAN PE=1 SV=3 - [RAN_HUMAN]	376.427	37.04	1	8	14	216	24.4076
P15169	Carboxypeptidase N catalytic chain OS=Homo sapiens GN=CPN1 PE=1 SV=1 - [CBPN_HUMAN]	371.605	8.52	1	3	10	458	52.2533
P12956	X-ray repair cross-complementing protein 6 OS=Homo sapiens GN=XRCC6 PE=1 SV=2 - [XRCC6_HUMAN]	370.605	31.03	1	12	14	609	69.7991
P48735	Isocitrate dehydrogenase [NADP], mitochondrial OS=Homo sapiens GN=IDH2 PE=1 SV=2 - [IDHP_HUMAN]	369.245	28.54	1	9	15	452	50.8769
Q13418	Integrin-linked protein kinase OS=Homo sapiens GN=ILK PE=1 SV=2 - [ILK_HUMAN]	369.155	36.5	1	14	15	452	51.3859
P61204	ADP-ribosylation factor 3 OS=Homo sapiens GN=ARF3 PE=1 SV=2 - [ARF3_HUMAN]	366.204	54.7	2	4	12	181	20.5877
Q99542	Matrix metalloproteinase-19 OS=Homo sapiens GN=MMP19 PE=1 SV=1 - [MMP19_HUMAN]	363.617	21.85	1	6	8	508	57.3208
P13010	X-ray repair cross-complementing protein 5 OS=Homo sapiens GN=XRCC5 PE=1 SV=3 - [XRCC5_HUMAN]	361.449	21.04	1	11	13	732	82.6523
P35443	Thrombospondin-4 OS=Homo sapiens GN=THBS4 PE=1 SV=2 - [TSP4_HUMAN]	360.596	9.99	1	4	10	961	105.802
P53396	ATP-citrate synthase OS=Homo sapiens GN=ACLY PE=1 SV=3 - [ACLY_HUMAN]	360.449	11.17	1	9	11	1101	120.762
P19823	Inter-alpha-trypsin inhibitor heavy chain H2 OS=Homo sapiens GN=ITIH2 PE=1 SV=2 - [ITIH2_HUMAN]	359.209	9.2	1	7	14	946	106.397
P37802	Transgelin-2 OS=Homo sapiens GN=TAGLN2 PE=1 SV=3 - [TAGL2_HUMAN]	358.862	47.24	2	8	12	199	22.3772
P05107	Integrin beta-2 OS=Homo sapiens GN=ITGB2 PE=1 SV=2 - [ITB2_HUMAN]	357.763	18.47	3	11	12	769	84.7261
Q8WUM4	Programmed cell death 6-interacting protein OS=Homo sapiens GN=PDCD6IP PE=1 SV=1 - [PDC6I_HUMAN]	356.466	17.74	1	11	13	868	95.9631
P62191	26S protease regulatory subunit 4 OS=Homo sapiens GN=PSMC1 PE=1 SV=1 - [PRS4_HUMAN]	355.254	22.95	2	6	10	440	49.1537
P01892	HLA class I histocompatibility antigen, A-2 alpha chain OS=Homo sapiens GN=HLA-A PE=1 SV=1 - [1A02_HUMAN]	337.303	29.32	1	1	8	365	40.8962
P15311	Ezrin OS=Homo sapiens GN=EZR PE=1 SV=4 - [EZRI_HUMAN]	333.955	15.02	2	4	13	586	69.3697
Q16181	Septin-7 OS=Homo sapiens GN=SEPT7 PE=1 SV=2 - [SEPT7_HUMAN]	331.054	23.34	2	7	11	437	50.648
P26641	Elongation factor 1-gamma OS=Homo sapiens GN=EEF1G PE=1 SV=3 - [EF1G_HUMAN]	330.316	39.82	1	10	14	437	50.0871
P25787	Proteasome subunit alpha type-2 OS=Homo sapiens GN=PSMA2 PE=1 SV=2 - [PSA2_HUMAN]	327.456	40.6	1	7	11	234	25.8823
P62805	Histone H4 OS=Homo sapiens GN=HIST1H4A PE=1 SV=2 - [H4_HUMAN]	326.379	42.72	1	6	9	103	11.3604
P62136	Serine/threonine-protein phosphatase PP1-alpha catalytic subunit OS=Homo sapiens GN=PPP1CA PE=1 SV=1 - [PP1A_HUMAN]	326.33	34.85	3	9	11	330	37.4878
P63244	Receptor of activated protein C kinase 1 OS=Homo sapiens GN=RACK1 PE=1 SV=3 - [RACK1_HUMAN]	326.14	41.32	1	9	10	317	35.0546
P01023	Alpha-2-macroglobulin OS=Homo sapiens GN=A2M PE=1 SV=3 - [A2MG_HUMAN]	323.467	5.5	1	4	16	1474	163.188
P07996	Thrombospondin-1 OS=Homo sapiens GN=THBS1 PE=1 SV=2 - [TSP1_HUMAN]	323.456	8.63	2	8	9	1170	129.3
P07858	Cathepsin B OS=Homo sapiens GN=CTSB PE=1 SV=3 - [CATB_HUMAN]	319.88	27.73	1	7	10	339	37.7968
Q15555	Microtubule-associated protein RP/EB family member 2 OS=Homo sapiens GN=MAPRE2 PE=1 SV=1 - [MARE2_HUMAN]	319.793	20.18	1	5	8	327	37.0082
Q13231	Chitotriosidase-1 OS=Homo sapiens GN=CHIT1 PE=1 SV=1 - [CHIT1_HUMAN]	313.875	16.95	1	6	8	466	51.6484
Q16851	UTP--glucose-1-phosphate uridylyltransferase OS=Homo sapiens GN=UGP2 PE=1 SV=5 - [UGPA_HUMAN]	312.932	16.54	1	5	6	508	56.9047
P04040	Catalase OS=Homo sapiens GN=CAT PE=1 SV=3 - [CATA_HUMAN]	312.91	13.85	1	5	6	527	59.7188
P30453	HLA class I histocompatibility antigen, A-34 alpha chain OS=Homo sapiens GN=HLA-A PE=1 SV=1 - [1A34_HUMAN]	311.792	26.3	11	0	8	365	41.0291
P11413	Glucose-6-phosphate 1-dehydrogenase OS=Homo sapiens GN=G6PD PE=1 SV=4 - [G6PD_HUMAN]	311.73	26.99	1	10	11	515	59.219
P49368	T-complex protein 1 subunit gamma OS=Homo sapiens GN=CCT3 PE=1 SV=4 - [TCPG_HUMAN]	310.741	23.49	1	8	9	545	60.4953
P20774	Mimecan OS=Homo sapiens GN=OGN PE=1 SV=1 - [MIME_HUMAN]	309.538	17.79	1	6	10	298	33.9009
P51149	Ras-related protein Rab-7a OS=Homo sapiens GN=RAB7A PE=1 SV=1 - [RAB7A_HUMAN]	307.361	43	1	7	8	207	23.4748
P50552	Vasodilator-stimulated phosphoprotein OS=Homo sapiens GN=VASP PE=1 SV=3 - [VASP_HUMAN]	306.793	21.05	1	6	9	380	39.8051
P43686	26S protease regulatory subunit 6B OS=Homo sapiens GN=PSMC4 PE=1 SV=2 - [PRS6B_HUMAN]	305.179	36.6	1	10	13	418	47.3365
Q9HBI1	Beta-parvin OS=Homo sapiens GN=PARVB PE=1 SV=1 - [PARVB_HUMAN]	304.355	29.12	2	8	12	364	41.6881
P23528	Cofilin-1 OS=Homo sapiens GN=CFL1 PE=1 SV=3 - [COF1_HUMAN]	299.036	57.23	2	7	7	166	18.4907
Q86YZ3	Hornerin OS=Homo sapiens GN=HRNR PE=1 SV=2 - [HORN_HUMAN]	298.738	10.88	1	7	9	2850	282.228
Q10567	AP-1 complex subunit beta-1 OS=Homo sapiens GN=AP1B1 PE=1 SV=2 - [AP1B1_HUMAN]	296.688	8.85	1	2	7	949	104.57
P30479	HLA class I histocompatibility antigen, B-41 alpha chain OS=Homo sapiens GN=HLA-B PE=1 SV=1 - [1B41_HUMAN]	296.377	30.39	27	1	8	362	40.5141
P60174	Triosephosphate isomerase OS=Homo sapiens GN=TPI1 PE=1 SV=3 - [TPIS_HUMAN]	293.963	35.31	1	9	12	286	30.7717
P09211	Glutathione S-transferase P OS=Homo sapiens GN=GSTP1 PE=1 SV=2 - [GSTP1_HUMAN]	292.843	28.57	1	4	6	210	23.341
P06744	Glucose-6-phosphate isomerase OS=Homo sapiens GN=GPI PE=1 SV=4 - [G6PI_HUMAN]	286.212	10.04	1	4	6	558	63.1072
P22314	Ubiquitin-like modifier-activating enzyme 1 OS=Homo sapiens GN=UBA1 PE=1 SV=3 - [UBA1_HUMAN]	285.947	11.44	1	8	8	1058	117.774
Q14240	Eukaryotic initiation factor 4A-II OS=Homo sapiens GN=EIF4A2 PE=1 SV=2 - [IF4A2_HUMAN]	285.537	22.85	1	2	8	407	46.3728
P23921	Ribonucleoside-diphosphate reductase large subunit OS=Homo sapiens GN=RRM1 PE=1 SV=1 - [RIR1_HUMAN]	285.378	9.6	1	5	6	792	90.0125
O15143	Actin-related protein 2/3 complex subunit 1B OS=Homo sapiens GN=ARPC1B PE=1 SV=3 - [ARC1B_HUMAN]	284.911	23.66	1	7	10	372	40.9234
P05388	60S acidic ribosomal protein P0 OS=Homo sapiens GN=RPLP0 PE=1 SV=1 - [RLA0_HUMAN]	284.38	30.91	2	7	8	317	34.2518
P62258	14-3-3 protein epsilon OS=Homo sapiens GN=YWHAE PE=1 SV=1 - [1433E_HUMAN]	282.558	23.92	2	3	9	255	29.1554
P10316	HLA class I histocompatibility antigen, A-69 alpha chain OS=Homo sapiens GN=HLA-A PE=1 SV=2 - [1A69_HUMAN]	282.18	28.49	2	0	8	365	40.9512
P17812	CTP synthase 1 OS=Homo sapiens GN=CTPS1 PE=1 SV=2 - [PYRG1_HUMAN]	276.69	15.57	2	7	8	591	66.648
O60701	UDP-glucose 6-dehydrogenase OS=Homo sapiens GN=UGDH PE=1 SV=1 - [UGDH_HUMAN]	275.753	26.72	1	9	9	494	54.9893
P61586	Transforming protein RhoA OS=Homo sapiens GN=RHOA PE=1 SV=1 - [RHOA_HUMAN]	272.73	47.67	2	3	10	193	21.7541
P50995	Annexin A11 OS=Homo sapiens GN=ANXA11 PE=1 SV=1 - [ANX11_HUMAN]	269.347	20.59	2	10	12	505	54.3551
Q16401	26S proteasome non-ATPase regulatory subunit 5 OS=Homo sapiens GN=PSMD5 PE=1 SV=3 - [PSMD5_HUMAN]	268.767	16.47	1	6	7	504	56.1604
P09237	Matrilysin OS=Homo sapiens GN=MMP7 PE=1 SV=1 - [MMP7_HUMAN]	268.42	34.46	1	6	8	267	29.6579
P04114	Apolipoprotein B-100 OS=Homo sapiens GN=APOB PE=1 SV=2 - [APOB_HUMAN]	268.29	1.45	1	6	10	4563	515.283
P21281	V-type proton ATPase subunit B, brain isoform OS=Homo sapiens GN=ATP6V1B2 PE=1 SV=3 - [VATB2_HUMAN]	266.372	24.85	2	8	9	511	56.4649
P38646	Stress-70 protein, mitochondrial OS=Homo sapiens GN=HSPA9 PE=1 SV=2 - [GRP75_HUMAN]	264.454	13.99	1	7	7	679	73.6348
Q00839	Heterogeneous nuclear ribonucleoprotein U OS=Homo sapiens GN=HNRNPU PE=1 SV=6 - [HNRPU_HUMAN]	264.22	11.15	1	6	6	825	90.528
P04792	Heat shock protein beta-1 OS=Homo sapiens GN=HSPB1 PE=1 SV=2 - [HSPB1_HUMAN]	264.119	39.51	1	6	8	205	22.7685
P61981	14-3-3 protein gamma OS=Homo sapiens GN=YWHAG PE=1 SV=2 - [1433G_HUMAN]	263.35	24.29	2	2	7	247	28.2849
P48723	Heat shock 70 kDa protein 13 OS=Homo sapiens GN=HSPA13 PE=1 SV=1 - [HSP13_HUMAN]	263.106	11.68	1	6	7	471	51.8951
Q7KZF4	Staphylococcal nuclease domain-containing protein 1 OS=Homo sapiens GN=SND1 PE=1 SV=1 - [SND1_HUMAN]	263.05	14.95	1	11	12	910	101.934
P27797	Calreticulin OS=Homo sapiens GN=CALR PE=1 SV=1 - [CALR_HUMAN]	262.369	30.46	1	6	7	417	48.1118
Q13200	26S proteasome non-ATPase regulatory subunit 2 OS=Homo sapiens GN=PSMD2 PE=1 SV=3 - [PSMD2_HUMAN]	259.717	16.74	1	11	12	908	100.136
P54136	Arginine--tRNA ligase, cytoplasmic OS=Homo sapiens GN=RARS PE=1 SV=2 - [SYRC_HUMAN]	259.647	13.79	1	7	7	660	75.3309
P04075	Fructose-bisphosphate aldolase A OS=Homo sapiens GN=ALDOA PE=1 SV=2 - [ALDOA_HUMAN]	257.573	25.55	1	7	8	364	39.3953
P61026	Ras-related protein Rab-10 OS=Homo sapiens GN=RAB10 PE=1 SV=1 - [RAB10_HUMAN]	253.667	20.5	16	2	8	200	22.5266
P14550	Alcohol dehydrogenase [NADP(+)] OS=Homo sapiens GN=AKR1A1 PE=1 SV=3 - [AK1A1_HUMAN]	253.155	16.62	2	5	9	325	36.5499
P16152	Carbonyl reductase [NADPH] 1 OS=Homo sapiens GN=CBR1 PE=1 SV=3 - [CBR1_HUMAN]	253.129	31.05	2	6	6	277	30.3559
Q9UNM6	26S proteasome non-ATPase regulatory subunit 13 OS=Homo sapiens GN=PSMD13 PE=1 SV=2 - [PSD13_HUMAN]	252.6	30.32	1	8	9	376	42.9181
P52907	F-actin-capping protein subunit alpha-1 OS=Homo sapiens GN=CAPZA1 PE=1 SV=3 - [CAZA1_HUMAN]	249.757	35.31	1	5	6	286	32.9023
Q9UMS4	Pre-mRNA-processing factor 19 OS=Homo sapiens GN=PRPF19 PE=1 SV=1 - [PRP19_HUMAN]	249.499	30.16	1	7	7	504	55.1463
P61978	Heterogeneous nuclear ribonucleoprotein K OS=Homo sapiens GN=HNRNPK PE=1 SV=1 - [HNRPK_HUMAN]	249.455	23.11	1	8	8	463	50.9444
P25788	Proteasome subunit alpha type-3 OS=Homo sapiens GN=PSMA3 PE=1 SV=2 - [PSA3_HUMAN]	248.82	22.35	1	6	8	255	28.4151
P30505	HLA class I histocompatibility antigen, Cw-8 alpha chain OS=Homo sapiens GN=HLA-C PE=1 SV=1 - [1C08_HUMAN]	247.669	24.32	9	0	7	366	40.7472
P31146	Coronin-1A OS=Homo sapiens GN=CORO1A PE=1 SV=4 - [COR1A_HUMAN]	246.499	21.69	1	7	8	461	50.9938
P18085	ADP-ribosylation factor 4 OS=Homo sapiens GN=ARF4 PE=1 SV=3 - [ARF4_HUMAN]	246.363	34.44	1	1	8	180	20.4977
P61163	Alpha-centractin OS=Homo sapiens GN=ACTR1A PE=1 SV=1 - [ACTZ_HUMAN]	244.974	27.13	2	6	8	376	42.5869
P49591	Serine--tRNA ligase, cytoplasmic OS=Homo sapiens GN=SARS PE=1 SV=3 - [SYSC_HUMAN]	244.652	14.98	1	6	8	514	58.7401
O43242	26S proteasome non-ATPase regulatory subunit 3 OS=Homo sapiens GN=PSMD3 PE=1 SV=2 - [PSMD3_HUMAN]	242.78	26.03	1	10	10	534	60.9395
Q01813	ATP-dependent 6-phosphofructokinase, platelet type OS=Homo sapiens GN=PFKP PE=1 SV=2 - [PFKAP_HUMAN]	242.705	9.18	1	5	6	784	85.5415
O60749	Sorting nexin-2 OS=Homo sapiens GN=SNX2 PE=1 SV=2 - [SNX2_HUMAN]	242.34	15.99	2	7	7	519	58.4347
Q12805	EGF-containing fibulin-like extracellular matrix protein 1 OS=Homo sapiens GN=EFEMP1 PE=1 SV=2 - [FBLN3_HUMAN]	241.417	15.82	1	6	8	493	54.6042
P10321	HLA class I histocompatibility antigen, Cw-7 alpha chain OS=Homo sapiens GN=HLA-C PE=1 SV=3 - [1C07_HUMAN]	241.231	24.32	1	0	6	366	40.6229
Q9UBS4	DnaJ homolog subfamily B member 11 OS=Homo sapiens GN=DNAJB11 PE=1 SV=1 - [DJB11_HUMAN]	239.866	23.18	1	6	6	358	40.4886
P62333	26S protease regulatory subunit 10B OS=Homo sapiens GN=PSMC6 PE=1 SV=1 - [PRS10_HUMAN]	238.368	20.82	1	5	6	389	44.1451
Q8IZ83	Aldehyde dehydrogenase family 16 member A1 OS=Homo sapiens GN=ALDH16A1 PE=1 SV=2 - [A16A1_HUMAN]	237.946	12.34	1	5	5	802	85.0737
P02765	Alpha-2-HS-glycoprotein OS=Homo sapiens GN=AHSG PE=1 SV=1 - [FETUA_HUMAN]	235.743	5.45	1	3	6	367	39.2997
P48740	Mannan-binding lectin serine protease 1 OS=Homo sapiens GN=MASP1 PE=1 SV=3 - [MASP1_HUMAN]	235.065	11.16	1	6	8	699	79.1952
O00232	26S proteasome non-ATPase regulatory subunit 12 OS=Homo sapiens GN=PSMD12 PE=1 SV=3 - [PSD12_HUMAN]	234.85	20.83	1	8	8	456	52.8706
P61006	Ras-related protein Rab-8A OS=Homo sapiens GN=RAB8A PE=1 SV=1 - [RAB8A_HUMAN]	232.763	21.74	16	2	8	207	23.6532
Q96TA1	Niban-like protein 1 OS=Homo sapiens GN=FAM129B PE=1 SV=3 - [NIBL1_HUMAN]	231.732	13.14	1	6	6	746	84.0847
P06748	Nucleophosmin OS=Homo sapiens GN=NPM1 PE=1 SV=2 - [NPM_HUMAN]	230.429	25.85	1	5	5	294	32.5548
P04899	Guanine nucleotide-binding protein G(i) subunit alpha-2 OS=Homo sapiens GN=GNAI2 PE=1 SV=3 - [GNAI2_HUMAN]	230.022	18.03	3	5	6	355	40.4251
Q96FW1	Ubiquitin thioesterase OTUB1 OS=Homo sapiens GN=OTUB1 PE=1 SV=2 - [OTUB1_HUMAN]	229.654	19.19	1	5	5	271	31.2644
Q04917	14-3-3 protein eta OS=Homo sapiens GN=YWHAH PE=1 SV=4 - [1433F_HUMAN]	229.624	21.95	2	3	7	246	28.201
P04222	HLA class I histocompatibility antigen, Cw-3 alpha chain OS=Homo sapiens GN=HLA-C PE=1 SV=2 - [1C03_HUMAN]	228.109	17.49	1	0	6	366	40.8353
P30504	HLA class I histocompatibility antigen, Cw-4 alpha chain OS=Homo sapiens GN=HLA-C PE=1 SV=1 - [1C04_HUMAN]	227.407	20.77	4	1	7	366	40.9693
P26639	Threonine--tRNA ligase, cytoplasmic OS=Homo sapiens GN=TARS PE=1 SV=3 - [SYTC_HUMAN]	226.306	13.28	2	9	9	723	83.3819
P05062	Fructose-bisphosphate aldolase B OS=Homo sapiens GN=ALDOB PE=1 SV=2 - [ALDOB_HUMAN]	225.78	8.52	1	2	3	364	39.4481
P34897	Serine hydroxymethyltransferase, mitochondrial OS=Homo sapiens GN=SHMT2 PE=1 SV=3 - [GLYM_HUMAN]	222.297	14.29	1	5	6	504	55.9577
Q9Y696	Chloride intracellular channel protein 4 OS=Homo sapiens GN=CLIC4 PE=1 SV=4 - [CLIC4_HUMAN]	220.761	25.69	1	5	6	253	28.7537
Q99733	Nucleosome assembly protein 1-like 4 OS=Homo sapiens GN=NAP1L4 PE=1 SV=1 - [NP1L4_HUMAN]	220.503	17.33	1	4	6	375	42.7969
P02748	Complement component C9 OS=Homo sapiens GN=C9 PE=1 SV=2 - [CO9_HUMAN]	218.59	9.48	1	3	5	559	63.1327
P50570	Dynamin-2 OS=Homo sapiens GN=DNM2 PE=1 SV=2 - [DYN2_HUMAN]	217.833	12.76	3	9	9	870	98.0032
P02679	Fibrinogen gamma chain OS=Homo sapiens GN=FGG PE=1 SV=3 - [FIBG_HUMAN]	216.733	5.96	1	2	5	453	51.4789
Q31612	HLA class I histocompatibility antigen, B-73 alpha chain OS=Homo sapiens GN=HLA-B PE=1 SV=1 - [1B73_HUMAN]	216.404	25.07	1	0	6	363	40.4099
P61106	Ras-related protein Rab-14 OS=Homo sapiens GN=RAB14 PE=1 SV=4 - [RAB14_HUMAN]	215.663	31.63	13	5	7	215	23.8819
Q99536	Synaptic vesicle membrane protein VAT-1 homolog OS=Homo sapiens GN=VAT1 PE=1 SV=2 - [VAT1_HUMAN]	215.386	15.52	1	4	4	393	41.8934
P08567	Pleckstrin OS=Homo sapiens GN=PLEK PE=1 SV=3 - [PLEK_HUMAN]	214.947	15.71	1	4	6	350	40.0994
P16188	HLA class I histocompatibility antigen, A-30 alpha chain OS=Homo sapiens GN=HLA-A PE=1 SV=2 - [1A30_HUMAN]	214.937	23.01	8	1	6	365	40.8792
P29692	Elongation factor 1-delta OS=Homo sapiens GN=EEF1D PE=1 SV=5 - [EF1D_HUMAN]	213.663	21.71	1	4	5	281	31.1028
P00338	L-lactate dehydrogenase A chain OS=Homo sapiens GN=LDHA PE=1 SV=2 - [LDHA_HUMAN]	213.575	21.39	3	5	7	332	36.6654
P20742	Pregnancy zone protein OS=Homo sapiens GN=PZP PE=1 SV=4 - [PZP_HUMAN]	212.909	2.29	1	1	10	1482	163.76
P09651	Heterogeneous nuclear ribonucleoprotein A1 OS=Homo sapiens GN=HNRNPA1 PE=1 SV=5 - [ROA1_HUMAN]	212.855	13.44	2	2	3	372	38.7231
Q15493	Regucalcin OS=Homo sapiens GN=RGN PE=1 SV=1 - [RGN_HUMAN]	212.729	9.03	1	2	4	299	33.2314
P45974	Ubiquitin carboxyl-terminal hydrolase 5 OS=Homo sapiens GN=USP5 PE=1 SV=2 - [UBP5_HUMAN]	211.095	14.8	1	9	9	858	95.7253
Q92930	Ras-related protein Rab-8B OS=Homo sapiens GN=RAB8B PE=1 SV=2 - [RAB8B_HUMAN]	211.078	21.26	16	1	7	207	23.5691
P63010	AP-2 complex subunit beta OS=Homo sapiens GN=AP2B1 PE=1 SV=1 - [AP2B1_HUMAN]	209.254	6.19	1	1	5	937	104.486
Q06830	Peroxiredoxin-1 OS=Homo sapiens GN=PRDX1 PE=1 SV=1 - [PRDX1_HUMAN]	208.068	53.27	1	9	11	199	22.0963
P84085	ADP-ribosylation factor 5 OS=Homo sapiens GN=ARF5 PE=1 SV=2 - [ARF5_HUMAN]	207.742	33.33	1	1	7	180	20.5166
Q9BT78	COP9 signalosome complex subunit 4 OS=Homo sapiens GN=COPS4 PE=1 SV=1 - [CSN4_HUMAN]	206.186	23.89	1	6	7	406	46.2397
P02786	Transferrin receptor protein 1 OS=Homo sapiens GN=TFRC PE=1 SV=2 - [TFR1_HUMAN]	204.12	12.24	1	8	8	760	84.8179
O00487	26S proteasome non-ATPase regulatory subunit 14 OS=Homo sapiens GN=PSMD14 PE=1 SV=1 - [PSDE_HUMAN]	203.473	34.19	1	5	6	310	34.5546
P02675	Fibrinogen beta chain OS=Homo sapiens GN=FGB PE=1 SV=2 - [FIBB_HUMAN]	203.304	6.72	1	4	9	491	55.8923
P02647	Apolipoprotein A-I OS=Homo sapiens GN=APOA1 PE=1 SV=1 - [APOA1_HUMAN]	200.823	5.99	1	1	6	267	30.7589
P07339	Cathepsin D OS=Homo sapiens GN=CTSD PE=1 SV=1 - [CATD_HUMAN]	200.58	12.62	1	4	8	412	44.5236
P08134	Rho-related GTP-binding protein RhoC OS=Homo sapiens GN=RHOC PE=1 SV=1 - [RHOC_HUMAN]	200.135	38.86	2	1	8	193	21.9923
Q14195	Dihydropyrimidinase-related protein 3 OS=Homo sapiens GN=DPYSL3 PE=1 SV=1 - [DPYL3_HUMAN]	199.415	10.35	1	2	7	570	61.9241
P50454	Serpin H1 OS=Homo sapiens GN=SERPINH1 PE=1 SV=2 - [SERPH_HUMAN]	198.516	20.1	1	6	6	418	46.4112
O00231	26S proteasome non-ATPase regulatory subunit 11 OS=Homo sapiens GN=PSMD11 PE=1 SV=3 - [PSD11_HUMAN]	196.49	24.41	1	9	9	422	47.434
P60900	Proteasome subunit alpha type-6 OS=Homo sapiens GN=PSMA6 PE=1 SV=1 - [PSA6_HUMAN]	195.091	21.54	1	4	4	246	27.3818
P07954	Fumarate hydratase, mitochondrial OS=Homo sapiens GN=FH PE=1 SV=3 - [FUMH_HUMAN]	190.64	15.88	1	4	4	510	54.6022
Q9NVA2	Septin-11 OS=Homo sapiens GN=SEPT11 PE=1 SV=3 - [SEP11_HUMAN]	190.004	11.42	2	1	6	429	49.3672
P38919	Eukaryotic initiation factor 4A-III OS=Homo sapiens GN=EIF4A3 PE=1 SV=4 - [IF4A3_HUMAN]	186.953	12.41	1	4	5	411	46.8412
Q9Y3Z3	Deoxynucleoside triphosphate triphosphohydrolase SAMHD1 OS=Homo sapiens GN=SAMHD1 PE=1 SV=2 - [SAMH1_HUMAN]	186.861	12.14	1	6	7	626	72.1548
P13797	Plastin-3 OS=Homo sapiens GN=PLS3 PE=1 SV=4 - [PLST_HUMAN]	186.686	10.32	2	1	7	630	70.7662
Q06210	Glutamine--fructose-6-phosphate aminotransferase [isomerizing] 1 OS=Homo sapiens GN=GFPT1 PE=1 SV=3 - [GFPT1_HUMAN]	184.956	13.45	2	7	7	699	78.7563
P28074	Proteasome subunit beta type-5 OS=Homo sapiens GN=PSMB5 PE=1 SV=3 - [PSB5_HUMAN]	183.524	15.97	1	5	7	263	28.4622
O00303	Eukaryotic translation initiation factor 3 subunit F OS=Homo sapiens GN=EIF3F PE=1 SV=1 - [EIF3F_HUMAN]	181.228	10.08	1	3	3	357	37.5402
P30101	Protein disulfide-isomerase A3 OS=Homo sapiens GN=PDIA3 PE=1 SV=4 - [PDIA3_HUMAN]	180.823	14.65	1	6	6	505	56.7468
O60568	Procollagen-lysine,2-oxoglutarate 5-dioxygenase 3 OS=Homo sapiens GN=PLOD3 PE=1 SV=1 - [PLOD3_HUMAN]	180.283	7.45	1	5	5	738	84.7315
P22626	Heterogeneous nuclear ribonucleoproteins A2/B1 OS=Homo sapiens GN=HNRNPA2B1 PE=1 SV=2 - [ROA2_HUMAN]	179.67	18.13	1	4	5	353	37.4067
Q9NTK5	Obg-like ATPase 1 OS=Homo sapiens GN=OLA1 PE=1 SV=2 - [OLA1_HUMAN]	174.34	13.89	1	5	6	396	44.7153
P56537	Eukaryotic translation initiation factor 6 OS=Homo sapiens GN=EIF6 PE=1 SV=1 - [IF6_HUMAN]	173.424	27.35	1	4	5	245	26.5822
P51148	Ras-related protein Rab-5C OS=Homo sapiens GN=RAB5C PE=1 SV=2 - [RAB5C_HUMAN]	171.62	18.52	1	3	4	216	23.4678
P34896	Serine hydroxymethyltransferase, cytosolic OS=Homo sapiens GN=SHMT1 PE=1 SV=1 - [GLYC_HUMAN]	171.17	11.59	1	3	4	483	53.049
Q06481	Amyloid-like protein 2 OS=Homo sapiens GN=APLP2 PE=1 SV=2 - [APLP2_HUMAN]	171.129	15.6	1	7	7	763	86.9002
P49747	Cartilage oligomeric matrix protein OS=Homo sapiens GN=COMP PE=1 SV=2 - [COMP_HUMAN]	169.627	7.27	1	3	7	757	82.8076
O14818	Proteasome subunit alpha type-7 OS=Homo sapiens GN=PSMA7 PE=1 SV=1 - [PSA7_HUMAN]	168.97	16.13	2	3	3	248	27.8696
P49411	Elongation factor Tu, mitochondrial OS=Homo sapiens GN=TUFM PE=1 SV=2 - [EFTU_HUMAN]	168.89	20.13	1	6	6	452	49.5102
P02788	Lactotransferrin OS=Homo sapiens GN=LTF PE=1 SV=6 - [TRFL_HUMAN]	167.86	4.08	1	3	4	710	78.1319
Q99798	Aconitate hydratase, mitochondrial OS=Homo sapiens GN=ACO2 PE=1 SV=2 - [ACON_HUMAN]	167.727	6.79	1	3	3	780	85.3719
P49736	DNA replication licensing factor MCM2 OS=Homo sapiens GN=MCM2 PE=1 SV=4 - [MCM2_HUMAN]	167.43	6.42	1	4	4	904	101.832
P55263	Adenosine kinase OS=Homo sapiens GN=ADK PE=1 SV=2 - [ADK_HUMAN]	167.176	19.61	1	7	8	362	40.5197
P35998	26S protease regulatory subunit 7 OS=Homo sapiens GN=PSMC2 PE=1 SV=3 - [PRS7_HUMAN]	165.226	16.63	1	6	6	433	48.6031
P07203	Glutathione peroxidase 1 OS=Homo sapiens GN=GPX1 PE=1 SV=4 - [GPX1_HUMAN]	164.857	28.08	1	5	6	203	22.0751
Q9Y265	RuvB-like 1 OS=Homo sapiens GN=RUVBL1 PE=1 SV=1 - [RUVB1_HUMAN]	163.712	13.38	1	4	4	456	50.1963
P07237	Protein disulfide-isomerase OS=Homo sapiens GN=P4HB PE=1 SV=3 - [PDIA1_HUMAN]	163.241	13.78	1	5	6	508	57.0807
P15121	Aldose reductase OS=Homo sapiens GN=AKR1B1 PE=1 SV=3 - [ALDR_HUMAN]	163.071	12.34	1	2	5	316	35.8305
P10809	60 kDa heat shock protein, mitochondrial OS=Homo sapiens GN=HSPD1 PE=1 SV=2 - [CH60_HUMAN]	161.936	16.4	1	6	7	573	61.0164
Q15436	Protein transport protein Sec23A OS=Homo sapiens GN=SEC23A PE=1 SV=2 - [SC23A_HUMAN]	159.851	6.54	1	3	4	765	86.1053
P43490	Nicotinamide phosphoribosyltransferase OS=Homo sapiens GN=NAMPT PE=1 SV=1 - [NAMPT_HUMAN]	158.995	16.7	1	4	5	491	55.4866
O15145	Actin-related protein 2/3 complex subunit 3 OS=Homo sapiens GN=ARPC3 PE=1 SV=3 - [ARPC3_HUMAN]	157.522	19.66	1	3	5	178	20.5334
O43488	Aflatoxin B1 aldehyde reductase member 2 OS=Homo sapiens GN=AKR7A2 PE=1 SV=3 - [ARK72_HUMAN]	157.247	15.88	2	4	5	359	39.5637
Q9NR45	Sialic acid synthase OS=Homo sapiens GN=NANS PE=1 SV=2 - [SIAS_HUMAN]	156.57	10.03	1	3	4	359	40.2815
P02042	Hemoglobin subunit delta OS=Homo sapiens GN=HBD PE=1 SV=2 - [HBD_HUMAN]	156.19	12.93	2	1	6	147	16.0453
P23396	40S ribosomal protein S3 OS=Homo sapiens GN=RPS3 PE=1 SV=2 - [RS3_HUMAN]	155.428	31.69	1	7	7	243	26.6714
Q15907	Ras-related protein Rab-11B OS=Homo sapiens GN=RAB11B PE=1 SV=4 - [RB11B_HUMAN]	155.032	29.82	3	6	6	218	24.4735
Q9UHD8	Septin-9 OS=Homo sapiens GN=SEPT9 PE=1 SV=2 - [SEPT9_HUMAN]	154.413	9.22	1	5	6	586	65.3608
P08962	CD63 antigen OS=Homo sapiens GN=CD63 PE=1 SV=2 - [CD63_HUMAN]	153.49	8.4	1	3	5	238	25.6191
P14868	Aspartate--tRNA ligase, cytoplasmic OS=Homo sapiens GN=DARS PE=1 SV=2 - [SYDC_HUMAN]	153.371	20.56	1	8	8	501	57.1
O00148	ATP-dependent RNA helicase DDX39A OS=Homo sapiens GN=DDX39A PE=1 SV=2 - [DX39A_HUMAN]	153.039	11.01	2	5	5	427	49.098
P38571	Lysosomal acid lipase/cholesteryl ester hydrolase OS=Homo sapiens GN=LIPA PE=1 SV=2 - [LICH_HUMAN]	151.7	17.79	1	3	6	399	45.3897
P32754	4-hydroxyphenylpyruvate dioxygenase OS=Homo sapiens GN=HPD PE=1 SV=2 - [HPPD_HUMAN]	151.598	18.32	1	5	5	393	44.9059
P05198	Eukaryotic translation initiation factor 2 subunit 1 OS=Homo sapiens GN=EIF2S1 PE=1 SV=3 - [IF2A_HUMAN]	151.503	23.17	1	6	6	315	36.0894
P62495	Eukaryotic peptide chain release factor subunit 1 OS=Homo sapiens GN=ETF1 PE=1 SV=3 - [ERF1_HUMAN]	151.207	11.67	1	3	4	437	49.0002
Q15437	Protein transport protein Sec23B OS=Homo sapiens GN=SEC23B PE=1 SV=2 - [SC23B_HUMAN]	151.044	6.13	1	2	3	767	86.4235
Q16394	Exostosin-1 OS=Homo sapiens GN=EXT1 PE=1 SV=2 - [EXT1_HUMAN]	151.019	10.72	1	5	5	746	86.1998
O00560	Syntenin-1 OS=Homo sapiens GN=SDCBP PE=1 SV=1 - [SDCB1_HUMAN]	149.917	26.17	1	3	4	298	32.4239
O43505	Beta-1,4-glucuronyltransferase 1 OS=Homo sapiens GN=B4GAT1 PE=1 SV=1 - [B4GA1_HUMAN]	149.178	17.11	1	4	6	415	47.0889
P62714	Serine/threonine-protein phosphatase 2A catalytic subunit beta isoform OS=Homo sapiens GN=PPP2CB PE=1 SV=1 - [PP2AB_HUMAN]	148.533	28.48	2	6	6	309	35.5523
O43143	Pre-mRNA-splicing factor ATP-dependent RNA helicase DHX15 OS=Homo sapiens GN=DHX15 PE=1 SV=2 - [DHX15_HUMAN]	148.312	12.33	1	7	7	795	90.8752
P60953	Cell division control protein 42 homolog OS=Homo sapiens GN=CDC42 PE=1 SV=2 - [CDC42_HUMAN]	148.19	25.13	1	3	5	191	21.245
P29401	Transketolase OS=Homo sapiens GN=TKT PE=1 SV=3 - [TKT_HUMAN]	147.387	11.24	1	4	4	623	67.8347
P28838	Cytosol aminopeptidase OS=Homo sapiens GN=LAP3 PE=1 SV=3 - [AMPL_HUMAN]	146.325	10.6	1	4	4	519	56.1308
P31153	S-adenosylmethionine synthase isoform type-2 OS=Homo sapiens GN=MAT2A PE=1 SV=1 - [METK2_HUMAN]	144.711	10.63	1	3	4	395	43.6333
P18206	Vinculin OS=Homo sapiens GN=VCL PE=1 SV=4 - [VINC_HUMAN]	143.903	6.08	1	5	6	1134	123.722
P10644	cAMP-dependent protein kinase type I-alpha regulatory subunit OS=Homo sapiens GN=PRKAR1A PE=1 SV=1 - [KAP0_HUMAN]	143.63	18.64	1	5	5	381	42.955
P59998	Actin-related protein 2/3 complex subunit 4 OS=Homo sapiens GN=ARPC4 PE=1 SV=3 - [ARPC4_HUMAN]	142.091	35.71	1	5	6	168	19.6543
O43175	D-3-phosphoglycerate dehydrogenase OS=Homo sapiens GN=PHGDH PE=1 SV=4 - [SERA_HUMAN]	142.09	8.63	1	4	4	533	56.6144
Q9NY33	Dipeptidyl peptidase 3 OS=Homo sapiens GN=DPP3 PE=1 SV=2 - [DPP3_HUMAN]	141.768	8.55	1	4	4	737	82.5378
P10643	Complement component C7 OS=Homo sapiens GN=C7 PE=1 SV=2 - [CO7_HUMAN]	141.562	5.34	1	5	8	843	93.4573
O00764	Pyridoxal kinase OS=Homo sapiens GN=PDXK PE=1 SV=1 - [PDXK_HUMAN]	141.558	12.18	1	2	2	312	35.0799
P18669	Phosphoglycerate mutase 1 OS=Homo sapiens GN=PGAM1 PE=1 SV=2 - [PGAM1_HUMAN]	141.39	31.89	3	6	6	254	28.7858
P00747	Plasminogen OS=Homo sapiens GN=PLG PE=1 SV=2 - [PLMN_HUMAN]	140.933	4.32	1	3	4	810	90.5102
P08253	72 kDa type IV collagenase OS=Homo sapiens GN=MMP2 PE=1 SV=2 - [MMP2_HUMAN]	140.51	7.88	2	5	5	660	73.8347
Q15435	Protein phosphatase 1 regulatory subunit 7 OS=Homo sapiens GN=PPP1R7 PE=1 SV=1 - [PP1R7_HUMAN]	139.764	9.44	1	3	4	360	41.5385
P78417	Glutathione S-transferase omega-1 OS=Homo sapiens GN=GSTO1 PE=1 SV=2 - [GSTO1_HUMAN]	139.604	23.65	1	6	9	241	27.548
P02100	Hemoglobin subunit epsilon OS=Homo sapiens GN=HBE1 PE=1 SV=2 - [HBE_HUMAN]	139.27	12.93	3	1	5	147	16.1925
P31949	Protein S100-A11 OS=Homo sapiens GN=S100A11 PE=1 SV=2 - [S10AB_HUMAN]	138.72	42.86	1	4	5	105	11.7328
P33176	Kinesin-1 heavy chain OS=Homo sapiens GN=KIF5B PE=1 SV=1 - [KINH_HUMAN]	138.682	4.88	1	3	3	963	109.617
P04424	Argininosuccinate lyase OS=Homo sapiens GN=ASL PE=1 SV=4 - [ARLY_HUMAN]	137.27	9.48	1	3	4	464	51.6253
Q01432	AMP deaminase 3 OS=Homo sapiens GN=AMPD3 PE=1 SV=1 - [AMPD3_HUMAN]	136.974	9.13	1	5	6	767	88.7556
P07814	Bifunctional glutamate/proline--tRNA ligase OS=Homo sapiens GN=EPRS PE=1 SV=5 - [SYEP_HUMAN]	136.77	3.04	1	3	3	1512	170.483
P28062	Proteasome subunit beta type-8 OS=Homo sapiens GN=PSMB8 PE=1 SV=3 - [PSB8_HUMAN]	136.2	10.14	1	2	3	276	30.3346
Q07020	60S ribosomal protein L18 OS=Homo sapiens GN=RPL18 PE=1 SV=2 - [RL18_HUMAN]	134.949	12.77	1	2	2	188	21.6211
P47755	F-actin-capping protein subunit alpha-2 OS=Homo sapiens GN=CAPZA2 PE=1 SV=3 - [CAZA2_HUMAN]	134.23	21.68	1	3	5	286	32.9286
P22234	Multifunctional protein ADE2 OS=Homo sapiens GN=PAICS PE=1 SV=3 - [PUR6_HUMAN]	134.18	8.71	1	3	3	425	47.0491
O95747	Serine/threonine-protein kinase OSR1 OS=Homo sapiens GN=OXSR1 PE=1 SV=1 - [OXSR1_HUMAN]	134.103	7.4	1	3	3	527	57.9861
P46459	Vesicle-fusing ATPase OS=Homo sapiens GN=NSF PE=1 SV=3 - [NSF_HUMAN]	133.79	5.51	1	4	4	744	82.5421
Q9Y625	Glypican-6 OS=Homo sapiens GN=GPC6 PE=1 SV=1 - [GPC6_HUMAN]	133.77	7.21	2	1	4	555	62.6949
P62241	40S ribosomal protein S8 OS=Homo sapiens GN=RPS8 PE=1 SV=2 - [RS8_HUMAN]	133	22.12	1	4	4	208	24.1902
P14923	Junction plakoglobin OS=Homo sapiens GN=JUP PE=1 SV=3 - [PLAK_HUMAN]	132.701	5.64	1	3	3	745	81.6927
P62158	Calmodulin OS=Homo sapiens GN=CALM1 PE=1 SV=2 - [CALM_HUMAN]	132.127	18.79	1	2	3	149	16.8268
Q13126	S-methyl-5'-thioadenosine phosphorylase OS=Homo sapiens GN=MTAP PE=1 SV=2 - [MTAP_HUMAN]	131.529	12.72	1	3	3	283	31.2158
Q9Y5X1	Sorting nexin-9 OS=Homo sapiens GN=SNX9 PE=1 SV=1 - [SNX9_HUMAN]	130.53	9.08	1	3	3	595	66.5496
P35858	Insulin-like growth factor-binding protein complex acid labile subunit OS=Homo sapiens GN=IGFALS PE=1 SV=1 - [ALS_HUMAN]	129.355	3.64	1	2	4	605	65.9938
Q5D862	Filaggrin-2 OS=Homo sapiens GN=FLG2 PE=1 SV=1 - [FILA2_HUMAN]	129.18	2.55	1	2	2	2391	247.928
Q06033	Inter-alpha-trypsin inhibitor heavy chain H3 OS=Homo sapiens GN=ITIH3 PE=1 SV=2 - [ITIH3_HUMAN]	129.163	4.04	1	4	6	890	99.7865
P60228	Eukaryotic translation initiation factor 3 subunit E OS=Homo sapiens GN=EIF3E PE=1 SV=1 - [EIF3E_HUMAN]	128.61	13.71	1	5	5	445	52.1874
P43034	Platelet-activating factor acetylhydrolase IB subunit alpha OS=Homo sapiens GN=PAFAH1B1 PE=1 SV=2 - [LIS1_HUMAN]	128.462	14.63	1	4	5	410	46.6082
P17858	ATP-dependent 6-phosphofructokinase, liver type OS=Homo sapiens GN=PFKL PE=1 SV=6 - [PFKAL_HUMAN]	128.11	4.1	1	2	2	780	84.9642
P30039	Phenazine biosynthesis-like domain-containing protein OS=Homo sapiens GN=PBLD PE=1 SV=2 - [PBLD_HUMAN]	126.802	9.03	1	2	2	288	31.7652
P09417	Dihydropteridine reductase OS=Homo sapiens GN=QDPR PE=1 SV=2 - [DHPR_HUMAN]	126.655	14.34	1	2	2	244	25.773
P15559	NAD(P)H dehydrogenase [quinone] 1 OS=Homo sapiens GN=NQO1 PE=1 SV=1 - [NQO1_HUMAN]	126.07	25.91	1	4	4	274	30.848
P15880	40S ribosomal protein S2 OS=Homo sapiens GN=RPS2 PE=1 SV=2 - [RS2_HUMAN]	125.933	22.18	1	5	5	293	31.3046
P37235	Hippocalcin-like protein 1 OS=Homo sapiens GN=HPCAL1 PE=1 SV=3 - [HPCL1_HUMAN]	125.018	29.53	3	5	5	193	22.299
Q92841	Probable ATP-dependent RNA helicase DDX17 OS=Homo sapiens GN=DDX17 PE=1 SV=2 - [DDX17_HUMAN]	124.959	9.47	1	5	6	729	80.222
P35613	Basigin OS=Homo sapiens GN=BSG PE=1 SV=2 - [BASI_HUMAN]	124.471	22.08	1	6	7	385	42.1741
P24534	Elongation factor 1-beta OS=Homo sapiens GN=EEF1B2 PE=1 SV=3 - [EF1B_HUMAN]	123.2	12.44	1	2	2	225	24.7483
P30419	Glycylpeptide N-tetradecanoyltransferase 1 OS=Homo sapiens GN=NMT1 PE=1 SV=2 - [NMT1_HUMAN]	123.135	8.87	2	3	3	496	56.7699
P60660	Myosin light polypeptide 6 OS=Homo sapiens GN=MYL6 PE=1 SV=2 - [MYL6_HUMAN]	123	29.8	4	4	5	151	16.9191
Q9ULV4	Coronin-1C OS=Homo sapiens GN=CORO1C PE=1 SV=1 - [COR1C_HUMAN]	122.784	10.55	1	5	5	474	53.2151
P11940	Polyadenylate-binding protein 1 OS=Homo sapiens GN=PABPC1 PE=1 SV=2 - [PABP1_HUMAN]	122.46	6.45	3	3	3	636	70.6259
P62879	Guanine nucleotide-binding protein G(I)/G(S)/G(T) subunit beta-2 OS=Homo sapiens GN=GNB2 PE=1 SV=3 - [GBB2_HUMAN]	122.38	16.76	3	4	4	340	37.3071
Q02790	Peptidyl-prolyl cis-trans isomerase FKBP4 OS=Homo sapiens GN=FKBP4 PE=1 SV=3 - [FKBP4_HUMAN]	122.37	6.1	1	3	3	459	51.7721
Q16576	Histone-binding protein RBBP7 OS=Homo sapiens GN=RBBP7 PE=1 SV=1 - [RBBP7_HUMAN]	122.366	9.18	2	4	4	425	47.7902
Q9UL46	Proteasome activator complex subunit 2 OS=Homo sapiens GN=PSME2 PE=1 SV=4 - [PSME2_HUMAN]	122.342	20.5	1	3	3	239	27.3843
P30043	Flavin reductase (NADPH) OS=Homo sapiens GN=BLVRB PE=1 SV=3 - [BLVRB_HUMAN]	121.312	7.28	1	1	2	206	22.1054
P61201	COP9 signalosome complex subunit 2 OS=Homo sapiens GN=COPS2 PE=1 SV=1 - [CSN2_HUMAN]	121.28	14.45	1	5	5	443	51.5641
P54578	Ubiquitin carboxyl-terminal hydrolase 14 OS=Homo sapiens GN=USP14 PE=1 SV=3 - [UBP14_HUMAN]	120.491	6.28	1	3	3	494	56.033
O75608	Acyl-protein thioesterase 1 OS=Homo sapiens GN=LYPLA1 PE=1 SV=1 - [LYPA1_HUMAN]	120.241	16.09	1	2	2	230	24.6535
Q92599	Septin-8 OS=Homo sapiens GN=SEPT8 PE=1 SV=4 - [SEPT8_HUMAN]	119.89	9.32	2	3	5	483	55.7211
P28161	Glutathione S-transferase Mu 2 OS=Homo sapiens GN=GSTM2 PE=1 SV=2 - [GSTM2_HUMAN]	118.7	7.8	1	1	2	218	25.728
Q12905	Interleukin enhancer-binding factor 2 OS=Homo sapiens GN=ILF2 PE=1 SV=2 - [ILF2_HUMAN]	118.023	12.82	1	3	3	390	43.0352
P19320	Vascular cell adhesion protein 1 OS=Homo sapiens GN=VCAM1 PE=1 SV=1 - [VCAM1_HUMAN]	117.357	4.06	1	3	3	739	81.2243
P52566	Rho GDP-dissociation inhibitor 2 OS=Homo sapiens GN=ARHGDIB PE=1 SV=3 - [GDIR2_HUMAN]	117.215	31.34	1	4	4	201	22.9736
P30041	Peroxiredoxin-6 OS=Homo sapiens GN=PRDX6 PE=1 SV=3 - [PRDX6_HUMAN]	116.884	21.43	1	4	4	224	25.0192
Q7L2H7	Eukaryotic translation initiation factor 3 subunit M OS=Homo sapiens GN=EIF3M PE=1 SV=1 - [EIF3M_HUMAN]	116.38	18.45	1	4	4	374	42.4758
Q16698	2,4-dienoyl-CoA reductase, mitochondrial OS=Homo sapiens GN=DECR1 PE=1 SV=1 - [DECR_HUMAN]	116.257	15.52	1	4	4	335	36.0448
P48426	Phosphatidylinositol 5-phosphate 4-kinase type-2 alpha OS=Homo sapiens GN=PIP4K2A PE=1 SV=2 - [PI42A_HUMAN]	115.948	7.14	1	2	2	406	46.1955
P02656	Apolipoprotein C-III OS=Homo sapiens GN=APOC3 PE=1 SV=1 - [APOC3_HUMAN]	115.5	16.16	1	1	2	99	10.8455
P48147	Prolyl endopeptidase OS=Homo sapiens GN=PREP PE=1 SV=2 - [PPCE_HUMAN]	115.251	7.18	1	3	3	710	80.648
P49915	GMP synthase [glutamine-hydrolyzing] OS=Homo sapiens GN=GMPS PE=1 SV=1 - [GUAA_HUMAN]	114.888	9.81	1	4	5	693	76.667
P25325	3-mercaptopyruvate sulfurtransferase OS=Homo sapiens GN=MPST PE=1 SV=3 - [THTM_HUMAN]	114.694	8.42	1	2	2	297	33.1576
P62269	40S ribosomal protein S18 OS=Homo sapiens GN=RPS18 PE=1 SV=3 - [RS18_HUMAN]	113.859	21.71	1	4	4	152	17.7079
Q14974	Importin subunit beta-1 OS=Homo sapiens GN=KPNB1 PE=1 SV=2 - [IMB1_HUMAN]	113.01	6.51	1	4	5	876	97.108
P22105	Tenascin-X OS=Homo sapiens GN=TNXB PE=1 SV=4 - [TENX_HUMAN]	112.991	0.94	2	4	4	4242	457.932
Q9Y3I0	tRNA-splicing ligase RtcB homolog OS=Homo sapiens GN=RTCB PE=1 SV=1 - [RTCB_HUMAN]	112.7	13.66	1	5	5	505	55.1749
Q15084	Protein disulfide-isomerase A6 OS=Homo sapiens GN=PDIA6 PE=1 SV=1 - [PDIA6_HUMAN]	112.46	11.14	1	3	4	440	48.0913
P17693	HLA class I histocompatibility antigen, alpha chain G OS=Homo sapiens GN=HLA-G PE=1 SV=1 - [HLAG_HUMAN]	112.141	10.65	1	1	3	338	38.1998
P0CG48	Polyubiquitin-C OS=Homo sapiens GN=UBC PE=1 SV=3 - [UBC_HUMAN]	111.99	61.75	4	5	7	685	76.9915
O95834	Echinoderm microtubule-associated protein-like 2 OS=Homo sapiens GN=EML2 PE=1 SV=1 - [EMAL2_HUMAN]	110.842	8.32	1	5	5	649	70.6341
P32119	Peroxiredoxin-2 OS=Homo sapiens GN=PRDX2 PE=1 SV=5 - [PRDX2_HUMAN]	110.28	18.69	1	2	4	198	21.8782
Q15746	Myosin light chain kinase, smooth muscle OS=Homo sapiens GN=MYLK PE=1 SV=4 - [MYLK_HUMAN]	109.904	1.52	10	2	4	1914	210.583
Q14141	Septin-6 OS=Homo sapiens GN=SEPT6 PE=1 SV=4 - [SEPT6_HUMAN]	108.942	11.52	2	1	5	434	49.6853
P33993	DNA replication licensing factor MCM7 OS=Homo sapiens GN=MCM7 PE=1 SV=4 - [MCM7_HUMAN]	108.573	4.45	1	2	2	719	81.2566
Q9Y2X3	Nucleolar protein 58 OS=Homo sapiens GN=NOP58 PE=1 SV=1 - [NOP58_HUMAN]	108.56	3.4	1	1	2	529	59.5405
Q07866	Kinesin light chain 1 OS=Homo sapiens GN=KLC1 PE=1 SV=2 - [KLC1_HUMAN]	108.443	7.33	2	3	3	573	65.2689
O76094	Signal recognition particle subunit SRP72 OS=Homo sapiens GN=SRP72 PE=1 SV=3 - [SRP72_HUMAN]	108.073	7.45	1	3	3	671	74.56
P05543	Thyroxine-binding globulin OS=Homo sapiens GN=SERPINA7 PE=1 SV=2 - [THBG_HUMAN]	108.07	7.23	1	3	4	415	46.2946
O15204	ADAM DEC1 OS=Homo sapiens GN=ADAMDEC1 PE=1 SV=2 - [ADEC1_HUMAN]	108.05	16.6	1	4	4	470	52.7415
P62701	40S ribosomal protein S4, X isoform OS=Homo sapiens GN=RPS4X PE=1 SV=2 - [RS4X_HUMAN]	107.793	8.37	1	2	2	263	29.5791
Q15057	Arf-GAP with coiled-coil, ANK repeat and PH domain-containing protein 2 OS=Homo sapiens GN=ACAP2 PE=1 SV=3 - [ACAP2_HUMAN]	107.03	5.4	1	3	3	778	87.9732
P62937	Peptidyl-prolyl cis-trans isomerase A OS=Homo sapiens GN=PPIA PE=1 SV=2 - [PPIA_HUMAN]	106.99	30.91	6	5	5	165	18.0009
Q9H223	EH domain-containing protein 4 OS=Homo sapiens GN=EHD4 PE=1 SV=1 - [EHD4_HUMAN]	106.81	7.58	1	1	5	541	61.1365
P00488	Coagulation factor XIII A chain OS=Homo sapiens GN=F13A1 PE=1 SV=4 - [F13A_HUMAN]	105.84	3.42	1	2	5	732	83.2146
Q9UHY1	Nuclear receptor-binding protein OS=Homo sapiens GN=NRBP1 PE=1 SV=1 - [NRBP_HUMAN]	105.597	8.04	1	3	3	535	59.8071
Q9NQC3	Reticulon-4 OS=Homo sapiens GN=RTN4 PE=1 SV=2 - [RTN4_HUMAN]	105.363	2.1	1	2	2	1192	129.851
Q9NSD9	Phenylalanine--tRNA ligase beta subunit OS=Homo sapiens GN=FARSB PE=1 SV=3 - [SYFB_HUMAN]	105.321	9.17	1	5	5	589	66.0735
P48960	CD97 antigen OS=Homo sapiens GN=CD97 PE=1 SV=4 - [CD97_HUMAN]	104.569	4.31	1	2	2	835	91.8091
P20340	Ras-related protein Rab-6A OS=Homo sapiens GN=RAB6A PE=1 SV=3 - [RAB6A_HUMAN]	104.283	14.9	14	2	4	208	23.5779
Q9Y5C1	Angiopoietin-related protein 3 OS=Homo sapiens GN=ANGPTL3 PE=1 SV=1 - [ANGL3_HUMAN]	104.087	7.17	1	3	3	460	53.6042
P49721	Proteasome subunit beta type-2 OS=Homo sapiens GN=PSMB2 PE=1 SV=1 - [PSB2_HUMAN]	103.655	17.91	1	3	4	201	22.8217
Q9H2A2	Aldehyde dehydrogenase family 8 member A1 OS=Homo sapiens GN=ALDH8A1 PE=1 SV=1 - [AL8A1_HUMAN]	103.61	10.27	1	3	4	487	53.3672
Q3ZCW2	Galectin-related protein OS=Homo sapiens GN=LGALSL PE=1 SV=2 - [LEGL_HUMAN]	103.56	25.58	1	3	4	172	18.9737
Q93099	Homogentisate 1,2-dioxygenase OS=Homo sapiens GN=HGD PE=1 SV=2 - [HGD_HUMAN]	103.532	13.48	1	4	4	445	49.9316
Q12874	Splicing factor 3A subunit 3 OS=Homo sapiens GN=SF3A3 PE=1 SV=1 - [SF3A3_HUMAN]	103.498	8.18	1	3	3	501	58.8123
P55060	Exportin-2 OS=Homo sapiens GN=CSE1L PE=1 SV=3 - [XPO2_HUMAN]	103.175	5.46	1	3	3	971	110.346
Q9Y262	Eukaryotic translation initiation factor 3 subunit L OS=Homo sapiens GN=EIF3L PE=1 SV=1 - [EIF3L_HUMAN]	102.63	2.84	1	1	1	564	66.6844
Q14314	Fibroleukin OS=Homo sapiens GN=FGL2 PE=1 SV=1 - [FGL2_HUMAN]	101.73	5.69	1	2	2	439	50.1968
Q9H0D6	5'-3' exoribonuclease 2 OS=Homo sapiens GN=XRN2 PE=1 SV=1 - [XRN2_HUMAN]	101.61	2.84	1	2	2	950	108.513
P54709	Sodium/potassium-transporting ATPase subunit beta-3 OS=Homo sapiens GN=ATP1B3 PE=1 SV=1 - [AT1B3_HUMAN]	100.849	10.39	1	2	2	279	31.4921
Q6IBS0	Twinfilin-2 OS=Homo sapiens GN=TWF2 PE=1 SV=2 - [TWF2_HUMAN]	100.39	5.44	1	1	1	349	39.5233
P13674	Prolyl 4-hydroxylase subunit alpha-1 OS=Homo sapiens GN=P4HA1 PE=1 SV=2 - [P4HA1_HUMAN]	99.2867	7.87	1	3	3	534	61.011
Q16539	Mitogen-activated protein kinase 14 OS=Homo sapiens GN=MAPK14 PE=1 SV=3 - [MK14_HUMAN]	98.4792	13.06	10	2	4	360	41.267
Q93034	Cullin-5 OS=Homo sapiens GN=CUL5 PE=1 SV=4 - [CUL5_HUMAN]	98.37	3.46	1	1	1	780	90.8974
Q9UQ80	Proliferation-associated protein 2G4 OS=Homo sapiens GN=PA2G4 PE=1 SV=3 - [PA2G4_HUMAN]	97.59	12.94	1	4	4	394	43.7592
O15523	ATP-dependent RNA helicase DDX3Y OS=Homo sapiens GN=DDX3Y PE=1 SV=2 - [DDX3Y_HUMAN]	97.2538	5.76	2	3	3	660	73.1081
P10768	S-formylglutathione hydrolase OS=Homo sapiens GN=ESD PE=1 SV=2 - [ESTD_HUMAN]	96.4608	21.28	1	4	5	282	31.4425
Q02750	Dual specificity mitogen-activated protein kinase kinase 1 OS=Homo sapiens GN=MAP2K1 PE=1 SV=2 - [MP2K1_HUMAN]	96.2548	10.94	2	4	4	393	43.4113
Q96N76	Urocanate hydratase OS=Homo sapiens GN=UROC1 PE=1 SV=1 - [HUTU_HUMAN]	95.54	3.4	1	2	2	676	74.7826
P31943	Heterogeneous nuclear ribonucleoprotein H OS=Homo sapiens GN=HNRNPH1 PE=1 SV=4 - [HNRH1_HUMAN]	95.47	7.57	2	1	2	449	49.1984
Q13564	NEDD8-activating enzyme E1 regulatory subunit OS=Homo sapiens GN=NAE1 PE=1 SV=1 - [ULA1_HUMAN]	95.3	8.61	1	2	2	534	60.2086
O75191	Xylulose kinase OS=Homo sapiens GN=XYLB PE=1 SV=3 - [XYLB_HUMAN]	95.11	5.6	1	2	2	536	58.3449
O43396	Thioredoxin-like protein 1 OS=Homo sapiens GN=TXNL1 PE=1 SV=3 - [TXNL1_HUMAN]	94.8755	15.92	1	4	4	289	32.2307
P52597	Heterogeneous nuclear ribonucleoprotein F OS=Homo sapiens GN=HNRNPF PE=1 SV=3 - [HNRPF_HUMAN]	94.8	8.19	1	1	2	415	45.6429
O00160	Unconventional myosin-If OS=Homo sapiens GN=MYO1F PE=1 SV=3 - [MYO1F_HUMAN]	94.68	2.64	2	2	2	1098	124.766
P02452	Collagen alpha-1(I) chain OS=Homo sapiens GN=COL1A1 PE=1 SV=5 - [CO1A1_HUMAN]	93.6409	1.43	1	2	2	1464	138.857
Q01581	Hydroxymethylglutaryl-CoA synthase, cytoplasmic OS=Homo sapiens GN=HMGCS1 PE=1 SV=2 - [HMCS1_HUMAN]	93.43	7.5	1	3	3	520	57.2574
O95352	Ubiquitin-like modifier-activating enzyme ATG7 OS=Homo sapiens GN=ATG7 PE=1 SV=1 - [ATG7_HUMAN]	93.4251	3.7	1	2	2	703	77.9093
P42224	Signal transducer and activator of transcription 1-alpha/beta OS=Homo sapiens GN=STAT1 PE=1 SV=2 - [STAT1_HUMAN]	92.72	5.87	1	3	3	750	87.2795
Q13332	Receptor-type tyrosine-protein phosphatase S OS=Homo sapiens GN=PTPRS PE=1 SV=3 - [PTPRS_HUMAN]	92.56	1.75	1	2	2	1948	216.905
P18124	60S ribosomal protein L7 OS=Homo sapiens GN=RPL7 PE=1 SV=1 - [RL7_HUMAN]	92.17	19.76	1	4	4	248	29.2072
P49720	Proteasome subunit beta type-3 OS=Homo sapiens GN=PSMB3 PE=1 SV=2 - [PSB3_HUMAN]	92.0172	23.9	1	5	5	205	22.9335
Q8TDZ2	[F-actin]-methionine sulfoxide oxidase MICAL1 OS=Homo sapiens GN=MICAL1 PE=1 SV=2 - [MICA1_HUMAN]	91.8013	4.5	1	3	3	1067	117.801
P17612	cAMP-dependent protein kinase catalytic subunit alpha OS=Homo sapiens GN=PRKACA PE=1 SV=2 - [KAPCA_HUMAN]	90.8753	14.25	2	2	3	351	40.564
Q14103	Heterogeneous nuclear ribonucleoprotein D0 OS=Homo sapiens GN=HNRNPD PE=1 SV=1 - [HNRPD_HUMAN]	90.81	18.87	3	5	5	355	38.4103
O15372	Eukaryotic translation initiation factor 3 subunit H OS=Homo sapiens GN=EIF3H PE=1 SV=1 - [EIF3H_HUMAN]	90.75	5.4	1	1	1	352	39.9051
Q15404	Ras suppressor protein 1 OS=Homo sapiens GN=RSU1 PE=1 SV=3 - [RSU1_HUMAN]	90.549	14.8	1	2	2	277	31.5207
P22352	Glutathione peroxidase 3 OS=Homo sapiens GN=GPX3 PE=1 SV=2 - [GPX3_HUMAN]	89.9944	8.41	1	2	5	226	25.5369
Q8NBZ7	UDP-glucuronic acid decarboxylase 1 OS=Homo sapiens GN=UXS1 PE=1 SV=1 - [UXS1_HUMAN]	89.96	11.43	1	3	3	420	47.5467
O14786	Neuropilin-1 OS=Homo sapiens GN=NRP1 PE=1 SV=3 - [NRP1_HUMAN]	89.74	1.52	1	1	1	923	103.069
Q9UI12	V-type proton ATPase subunit H OS=Homo sapiens GN=ATP6V1H PE=1 SV=1 - [VATH_HUMAN]	88.98	6	1	2	2	483	55.8471
P67936	Tropomyosin alpha-4 chain OS=Homo sapiens GN=TPM4 PE=1 SV=3 - [TPM4_HUMAN]	88.45	5.65	1	1	1	248	28.5045
O00391	Sulfhydryl oxidase 1 OS=Homo sapiens GN=QSOX1 PE=1 SV=3 - [QSOX1_HUMAN]	88.07	5.35	1	3	4	747	82.5255
Q02818	Nucleobindin-1 OS=Homo sapiens GN=NUCB1 PE=1 SV=4 - [NUCB1_HUMAN]	87.71	6.29	1	2	2	461	53.8463
O75874	Isocitrate dehydrogenase [NADP] cytoplasmic OS=Homo sapiens GN=IDH1 PE=1 SV=2 - [IDHC_HUMAN]	87.5267	11.11	1	3	5	414	46.6295
P08263	Glutathione S-transferase A1 OS=Homo sapiens GN=GSTA1 PE=1 SV=3 - [GSTA1_HUMAN]	87.3467	10.81	2	1	3	222	25.6147
P48506	Glutamate--cysteine ligase catalytic subunit OS=Homo sapiens GN=GCLC PE=1 SV=2 - [GSH1_HUMAN]	87.2091	8.01	1	5	5	637	72.7193
P17844	Probable ATP-dependent RNA helicase DDX5 OS=Homo sapiens GN=DDX5 PE=1 SV=1 - [DDX5_HUMAN]	87.1495	11.24	1	5	6	614	69.1047
P14866	Heterogeneous nuclear ribonucleoprotein L OS=Homo sapiens GN=HNRNPL PE=1 SV=2 - [HNRPL_HUMAN]	87.0085	7.13	1	2	2	589	64.0924
P51693	Amyloid-like protein 1 OS=Homo sapiens GN=APLP1 PE=1 SV=3 - [APLP1_HUMAN]	86.5	5.23	1	2	2	650	72.1312
Q96RQ9	L-amino-acid oxidase OS=Homo sapiens GN=IL4I1 PE=1 SV=1 - [OXLA_HUMAN]	86.4895	9.88	1	4	4	567	62.8417
P49585	Choline-phosphate cytidylyltransferase A OS=Homo sapiens GN=PCYT1A PE=1 SV=2 - [PCY1A_HUMAN]	86.41	4.09	1	1	1	367	41.7048
P11215	Integrin alpha-M OS=Homo sapiens GN=ITGAM PE=1 SV=2 - [ITAM_HUMAN]	86.05	1.13	1	1	1	1152	127.099
O43684	Mitotic checkpoint protein BUB3 OS=Homo sapiens GN=BUB3 PE=1 SV=1 - [BUB3_HUMAN]	85.8733	12.5	1	3	3	328	37.1312
Q01081	Splicing factor U2AF 35 kDa subunit OS=Homo sapiens GN=U2AF1 PE=1 SV=3 - [U2AF1_HUMAN]	85.71	5.42	1	1	1	240	27.8545
Q9UBG0	C-type mannose receptor 2 OS=Homo sapiens GN=MRC2 PE=1 SV=2 - [MRC2_HUMAN]	85.69	3.79	1	4	5	1479	166.568
P00439	Phenylalanine-4-hydroxylase OS=Homo sapiens GN=PAH PE=1 SV=1 - [PH4H_HUMAN]	85.59	4.65	1	2	2	452	51.8295
O14773	Tripeptidyl-peptidase 1 OS=Homo sapiens GN=TPP1 PE=1 SV=2 - [TPP1_HUMAN]	85.55	5.68	1	2	2	563	61.2096
Q07666	KH domain-containing, RNA-binding, signal transduction-associated protein 1 OS=Homo sapiens GN=KHDRBS1 PE=1 SV=1 - [KHDR1_HUMAN]	85.48	9.71	1	3	3	443	48.1972
Q14914	Prostaglandin reductase 1 OS=Homo sapiens GN=PTGR1 PE=1 SV=2 - [PTGR1_HUMAN]	85.27	4.56	1	2	3	329	35.8467
P18031	Tyrosine-protein phosphatase non-receptor type 1 OS=Homo sapiens GN=PTPN1 PE=1 SV=1 - [PTN1_HUMAN]	85.0582	5.06	1	2	2	435	49.9348
Q13409	Cytoplasmic dynein 1 intermediate chain 2 OS=Homo sapiens GN=DYNC1I2 PE=1 SV=3 - [DC1I2_HUMAN]	84.1667	7.84	1	3	3	638	71.4121
P12268	Inosine-5'-monophosphate dehydrogenase 2 OS=Homo sapiens GN=IMPDH2 PE=1 SV=2 - [IMDH2_HUMAN]	83.9525	6.03	2	3	3	514	55.7696
Q9UJ70	N-acetyl-D-glucosamine kinase OS=Homo sapiens GN=NAGK PE=1 SV=4 - [NAGK_HUMAN]	83.9239	5.81	1	2	2	344	37.3519
Q15642	Cdc42-interacting protein 4 OS=Homo sapiens GN=TRIP10 PE=1 SV=3 - [CIP4_HUMAN]	83.8	3.49	1	1	1	601	68.3102
Q9BXS5	AP-1 complex subunit mu-1 OS=Homo sapiens GN=AP1M1 PE=1 SV=3 - [AP1M1_HUMAN]	83.68	6.86	1	2	2	423	48.5561
P13804	Electron transfer flavoprotein subunit alpha, mitochondrial OS=Homo sapiens GN=ETFA PE=1 SV=1 - [ETFA_HUMAN]	82.73	8.71	1	2	2	333	35.0576
Q9NQR4	Omega-amidase NIT2 OS=Homo sapiens GN=NIT2 PE=1 SV=1 - [NIT2_HUMAN]	82.62	5.43	1	1	1	276	30.5886
Q9HC38	Glyoxalase domain-containing protein 4 OS=Homo sapiens GN=GLOD4 PE=1 SV=1 - [GLOD4_HUMAN]	82.2467	10.22	1	3	3	313	34.7713
P24043	Laminin subunit alpha-2 OS=Homo sapiens GN=LAMA2 PE=1 SV=4 - [LAMA2_HUMAN]	82	0.77	1	2	2	3122	343.684
P17931	Galectin-3 OS=Homo sapiens GN=LGALS3 PE=1 SV=5 - [LEG3_HUMAN]	81.9	18	1	4	4	250	26.1361
P12277	Creatine kinase B-type OS=Homo sapiens GN=CKB PE=1 SV=1 - [KCRB_HUMAN]	81.3133	9.45	1	3	3	381	42.6173
Q96CX2	BTB/POZ domain-containing protein KCTD12 OS=Homo sapiens GN=KCTD12 PE=1 SV=1 - [KCD12_HUMAN]	81.1439	5.85	2	2	2	325	35.6787
Q06828	Fibromodulin OS=Homo sapiens GN=FMOD PE=1 SV=2 - [FMOD_HUMAN]	79.9769	8.24	1	3	3	376	43.1515
P05546	Heparin cofactor 2 OS=Homo sapiens GN=SERPIND1 PE=1 SV=3 - [HEP2_HUMAN]	79.5667	3.61	1	2	3	499	57.0342
P61019	Ras-related protein Rab-2A OS=Homo sapiens GN=RAB2A PE=1 SV=1 - [RAB2A_HUMAN]	78.7346	12.74	2	2	2	212	23.5308
Q9Y3F4	Serine-threonine kinase receptor-associated protein OS=Homo sapiens GN=STRAP PE=1 SV=1 - [STRAP_HUMAN]	78.62	14	1	4	4	350	38.414
Q9UBX5	Fibulin-5 OS=Homo sapiens GN=FBLN5 PE=1 SV=1 - [FBLN5_HUMAN]	78.4467	7.59	1	3	3	448	50.1467
P05455	Lupus La protein OS=Homo sapiens GN=SSB PE=1 SV=2 - [LA_HUMAN]	78.35	3.43	1	1	1	408	46.8082
Q05209	Tyrosine-protein phosphatase non-receptor type 12 OS=Homo sapiens GN=PTPN12 PE=1 SV=3 - [PTN12_HUMAN]	78.34	1.92	1	1	1	780	88.0514
Q96KP4	Cytosolic non-specific dipeptidase OS=Homo sapiens GN=CNDP2 PE=1 SV=2 - [CNDP2_HUMAN]	78.21	5.89	1	2	2	475	52.8449
O14579	Coatomer subunit epsilon OS=Homo sapiens GN=COPE PE=1 SV=3 - [COPE_HUMAN]	77.92	18.51	1	3	3	308	34.4603
Q9Y617	Phosphoserine aminotransferase OS=Homo sapiens GN=PSAT1 PE=1 SV=2 - [SERC_HUMAN]	77.83	5.41	1	2	2	370	40.3968
Q8IV08	Phospholipase D3 OS=Homo sapiens GN=PLD3 PE=1 SV=1 - [PLD3_HUMAN]	77.38	6.33	1	3	3	490	54.6705
P34932	Heat shock 70 kDa protein 4 OS=Homo sapiens GN=HSPA4 PE=1 SV=4 - [HSP74_HUMAN]	76.05	3.33	1	2	2	840	94.2712
Q8IZP2	Putative protein FAM10A4 OS=Homo sapiens GN=ST13P4 PE=5 SV=1 - [ST134_HUMAN]	75.8252	16.67	3	3	3	240	27.3897
P04180	Phosphatidylcholine-sterol acyltransferase OS=Homo sapiens GN=LCAT PE=1 SV=1 - [LCAT_HUMAN]	75.21	4.09	1	2	2	440	49.5461
Q15758	Neutral amino acid transporter B(0) OS=Homo sapiens GN=SLC1A5 PE=1 SV=2 - [AAAT_HUMAN]	75.06	4.62	1	2	2	541	56.5623
Q01433	AMP deaminase 2 OS=Homo sapiens GN=AMPD2 PE=1 SV=2 - [AMPD2_HUMAN]	74.9534	4.32	1	3	4	879	100.624
P49746	Thrombospondin-3 OS=Homo sapiens GN=THBS3 PE=1 SV=1 - [TSP3_HUMAN]	74.47	2.2	1	1	2	956	104.135
P31948	Stress-induced-phosphoprotein 1 OS=Homo sapiens GN=STIP1 PE=1 SV=1 - [STIP1_HUMAN]	74.3129	6.81	1	4	4	543	62.5994
Q02413	Desmoglein-1 OS=Homo sapiens GN=DSG1 PE=1 SV=2 - [DSG1_HUMAN]	74.1067	4.39	1	3	3	1049	113.676
Q00266	S-adenosylmethionine synthase isoform type-1 OS=Homo sapiens GN=MAT1A PE=1 SV=2 - [METK1_HUMAN]	73.65	3.8	1	1	1	395	43.62
P28482	Mitogen-activated protein kinase 1 OS=Homo sapiens GN=MAPK1 PE=1 SV=3 - [MK01_HUMAN]	73.53	8.61	1	2	2	360	41.3632
O75533	Splicing factor 3B subunit 1 OS=Homo sapiens GN=SF3B1 PE=1 SV=3 - [SF3B1_HUMAN]	73.1333	2.84	1	3	3	1304	145.738
Q00005	Serine/threonine-protein phosphatase 2A 55 kDa regulatory subunit B beta isoform OS=Homo sapiens GN=PPP2R2B PE=1 SV=1 - [2ABB_HUMAN]	73.12	3.16	3	1	1	443	51.6776
P08697	Alpha-2-antiplasmin OS=Homo sapiens GN=SERPINF2 PE=1 SV=3 - [A2AP_HUMAN]	73.0629	2.24	1	1	2	491	54.5311
Q07954	Prolow-density lipoprotein receptor-related protein 1 OS=Homo sapiens GN=LRP1 PE=1 SV=2 - [LRP1_HUMAN]	73.0367	0.75	3	3	3	4544	504.276
P12111	Collagen alpha-3(VI) chain OS=Homo sapiens GN=COL6A3 PE=1 SV=5 - [CO6A3_HUMAN]	72.6404	1.32	1	3	3	3177	343.457
P47756	F-actin-capping protein subunit beta OS=Homo sapiens GN=CAPZB PE=1 SV=4 - [CAPZB_HUMAN]	72.4967	10.11	1	2	3	277	31.3308
P20645	Cation-dependent mannose-6-phosphate receptor OS=Homo sapiens GN=M6PR PE=1 SV=1 - [MPRD_HUMAN]	72.24	5.05	1	1	1	277	30.9734
P13861	cAMP-dependent protein kinase type II-alpha regulatory subunit OS=Homo sapiens GN=PRKAR2A PE=1 SV=2 - [KAP2_HUMAN]	72.2267	10.64	1	3	3	404	45.49
Q14697	Neutral alpha-glucosidase AB OS=Homo sapiens GN=GANAB PE=1 SV=3 - [GANAB_HUMAN]	72.11	2.22	1	1	1	944	106.807
Q16772	Glutathione S-transferase A3 OS=Homo sapiens GN=GSTA3 PE=1 SV=3 - [GSTA3_HUMAN]	72.0733	14.41	1	1	3	222	25.2855
P11766	Alcohol dehydrogenase class-3 OS=Homo sapiens GN=ADH5 PE=1 SV=4 - [ADHX_HUMAN]	71.6207	11.76	1	4	4	374	39.6984
O15131	Importin subunit alpha-6 OS=Homo sapiens GN=KPNA5 PE=1 SV=2 - [IMA6_HUMAN]	71.02	2.61	3	1	1	536	60.3109
P22694	cAMP-dependent protein kinase catalytic subunit beta OS=Homo sapiens GN=PRKACB PE=1 SV=2 - [KAPCB_HUMAN]	71.0033	14.25	1	2	3	351	40.597
Q9UHG3	Prenylcysteine oxidase 1 OS=Homo sapiens GN=PCYOX1 PE=1 SV=3 - [PCYOX_HUMAN]	70.9567	2.57	1	1	3	505	56.6037
P51570	Galactokinase OS=Homo sapiens GN=GALK1 PE=1 SV=1 - [GALK1_HUMAN]	70.8	6.12	1	2	2	392	42.2456
P28066	Proteasome subunit alpha type-5 OS=Homo sapiens GN=PSMA5 PE=1 SV=3 - [PSA5_HUMAN]	70.48	9.13	1	2	2	241	26.3942
Q93063	Exostosin-2 OS=Homo sapiens GN=EXT2 PE=1 SV=1 - [EXT2_HUMAN]	70.43	7.1	1	3	3	718	82.2019
P27824	Calnexin OS=Homo sapiens GN=CANX PE=1 SV=2 - [CALX_HUMAN]	70.37	5.91	1	2	2	592	67.5259
Q7L5N1	COP9 signalosome complex subunit 6 OS=Homo sapiens GN=COPS6 PE=1 SV=1 - [CSN6_HUMAN]	70.2833	13.76	1	3	3	327	36.1402
O43681	ATPase ASNA1 OS=Homo sapiens GN=ASNA1 PE=1 SV=2 - [ASNA_HUMAN]	70.2718	9.48	1	3	3	348	38.7674
Q8NBM8	Prenylcysteine oxidase-like OS=Homo sapiens GN=PCYOX1L PE=1 SV=2 - [PCYXL_HUMAN]	69.7586	7.09	1	2	2	494	54.6119
P09382	Galectin-1 OS=Homo sapiens GN=LGALS1 PE=1 SV=2 - [LEG1_HUMAN]	69.46	19.26	1	2	2	135	14.7062
P05106	Integrin beta-3 OS=Homo sapiens GN=ITGB3 PE=1 SV=2 - [ITB3_HUMAN]	69.4211	2.92	1	2	2	788	87.0004
Q96CW1	AP-2 complex subunit mu OS=Homo sapiens GN=AP2M1 PE=1 SV=2 - [AP2M1_HUMAN]	68.81	6.9	1	2	2	435	49.623
P21291	Cysteine and glycine-rich protein 1 OS=Homo sapiens GN=CSRP1 PE=1 SV=3 - [CSRP1_HUMAN]	68.66	13.99	1	2	2	193	20.5538
Q8NC51	Plasminogen activator inhibitor 1 RNA-binding protein OS=Homo sapiens GN=SERBP1 PE=1 SV=2 - [PAIRB_HUMAN]	68.59	7.84	1	2	2	408	44.9385
Q14152	Eukaryotic translation initiation factor 3 subunit A OS=Homo sapiens GN=EIF3A PE=1 SV=1 - [EIF3A_HUMAN]	68.58	2.82	1	3	3	1382	166.468
O60814	Histone H2B type 1-K OS=Homo sapiens GN=HIST1H2BK PE=1 SV=3 - [H2B1K_HUMAN]	68.4079	19.05	15	2	2	126	13.8816
P33908	Mannosyl-oligosaccharide 1,2-alpha-mannosidase IA OS=Homo sapiens GN=MAN1A1 PE=1 SV=3 - [MA1A1_HUMAN]	68.06	1.68	1	1	1	653	72.9223
P30086	Phosphatidylethanolamine-binding protein 1 OS=Homo sapiens GN=PEBP1 PE=1 SV=3 - [PEBP1_HUMAN]	67.9939	11.76	1	2	2	187	21.0437
P18754	Regulator of chromosome condensation OS=Homo sapiens GN=RCC1 PE=1 SV=1 - [RCC1_HUMAN]	67.97	4.51	1	1	1	421	44.9406
O14974	Protein phosphatase 1 regulatory subunit 12A OS=Homo sapiens GN=PPP1R12A PE=1 SV=1 - [MYPT1_HUMAN]	67.8633	4.95	1	3	3	1030	115.211
Q9Y316	Protein MEMO1 OS=Homo sapiens GN=MEMO1 PE=1 SV=1 - [MEMO1_HUMAN]	67.5096	17.85	1	4	4	297	33.7115
P60891	Ribose-phosphate pyrophosphokinase 1 OS=Homo sapiens GN=PRPS1 PE=1 SV=2 - [PRPS1_HUMAN]	66.98	9.43	3	2	2	318	34.8119
Q7Z4W1	L-xylulose reductase OS=Homo sapiens GN=DCXR PE=1 SV=2 - [DCXR_HUMAN]	66.878	8.61	1	2	2	244	25.8966
Q03405	Urokinase plasminogen activator surface receptor OS=Homo sapiens GN=PLAUR PE=1 SV=1 - [UPAR_HUMAN]	66.81	3.88	1	1	1	335	36.9533
Q96D15	Reticulocalbin-3 OS=Homo sapiens GN=RCN3 PE=1 SV=1 - [RCN3_HUMAN]	66.6	3.66	1	1	1	328	37.47
P30048	Thioredoxin-dependent peroxide reductase, mitochondrial OS=Homo sapiens GN=PRDX3 PE=1 SV=3 - [PRDX3_HUMAN]	66.6	9.77	1	2	2	256	27.6752
Q6P2I3	Fumarylacetoacetate hydrolase domain-containing protein 2B OS=Homo sapiens GN=FAHD2B PE=1 SV=1 - [FAH2B_HUMAN]	66.58	5.73	2	1	1	314	34.5911
O95372	Acyl-protein thioesterase 2 OS=Homo sapiens GN=LYPLA2 PE=1 SV=1 - [LYPA2_HUMAN]	66.49	11.26	1	1	1	231	24.7207
P16278	Beta-galactosidase OS=Homo sapiens GN=GLB1 PE=1 SV=2 - [BGAL_HUMAN]	66.2433	6.79	1	3	3	677	76.0266
P00742	Coagulation factor X OS=Homo sapiens GN=F10 PE=1 SV=2 - [FA10_HUMAN]	66.2263	1.84	1	1	2	488	54.6965
P23246	Splicing factor, proline- and glutamine-rich OS=Homo sapiens GN=SFPQ PE=1 SV=2 - [SFPQ_HUMAN]	66.14	3.25	1	1	1	707	76.1016
Q9UN36	Protein NDRG2 OS=Homo sapiens GN=NDRG2 PE=1 SV=2 - [NDRG2_HUMAN]	66.11	8.09	1	2	2	371	40.7722
Q9Y3L5	Ras-related protein Rap-2c OS=Homo sapiens GN=RAP2C PE=1 SV=1 - [RAP2C_HUMAN]	66.03	6.56	1	1	1	183	20.7314
O95497	Pantetheinase OS=Homo sapiens GN=VNN1 PE=1 SV=2 - [VNN1_HUMAN]	65.83	3.7	1	1	1	513	56.9751
P06727	Apolipoprotein A-IV OS=Homo sapiens GN=APOA4 PE=1 SV=3 - [APOA4_HUMAN]	65.8	2.78	1	1	1	396	45.3715
P02774	Vitamin D-binding protein OS=Homo sapiens GN=GC PE=1 SV=1 - [VTDB_HUMAN]	65.3	6.33	1	2	2	474	52.929
P04632	Calpain small subunit 1 OS=Homo sapiens GN=CAPNS1 PE=1 SV=1 - [CPNS1_HUMAN]	65.28	5.6	1	1	1	268	28.2977
O60462	Neuropilin-2 OS=Homo sapiens GN=NRP2 PE=1 SV=2 - [NRP2_HUMAN]	65.2733	4.08	1	3	3	931	104.792
P41091	Eukaryotic translation initiation factor 2 subunit 3 OS=Homo sapiens GN=EIF2S3 PE=1 SV=3 - [IF2G_HUMAN]	65.2395	8.9	2	2	2	472	51.0772
Q16822	Phosphoenolpyruvate carboxykinase [GTP], mitochondrial OS=Homo sapiens GN=PCK2 PE=1 SV=3 - [PCKGM_HUMAN]	65.12	4.69	1	2	2	640	70.6846
P07737	Profilin-1 OS=Homo sapiens GN=PFN1 PE=1 SV=2 - [PROF1_HUMAN]	65.0686	12.14	1	2	3	140	15.0446
Q06124	Tyrosine-protein phosphatase non-receptor type 11 OS=Homo sapiens GN=PTPN11 PE=1 SV=2 - [PTN11_HUMAN]	64.9525	5.19	1	3	3	597	68.3933
P53618	Coatomer subunit beta OS=Homo sapiens GN=COPB1 PE=1 SV=3 - [COPB_HUMAN]	64.12	1.47	1	1	2	953	107.074
P49748	Very long-chain specific acyl-CoA dehydrogenase, mitochondrial OS=Homo sapiens GN=ACADVL PE=1 SV=1 - [ACADV_HUMAN]	63.99	2.9	1	1	1	655	70.3454
P28072	Proteasome subunit beta type-6 OS=Homo sapiens GN=PSMB6 PE=1 SV=4 - [PSB6_HUMAN]	63.3618	24.69	1	3	4	239	25.3414
Q8NFW8	N-acylneuraminate cytidylyltransferase OS=Homo sapiens GN=CMAS PE=1 SV=2 - [NEUA_HUMAN]	63.3	6.68	1	2	2	434	48.3487
P40926	Malate dehydrogenase, mitochondrial OS=Homo sapiens GN=MDH2 PE=1 SV=3 - [MDHM_HUMAN]	63.06	7.69	1	2	2	338	35.4807
P51857	3-oxo-5-beta-steroid 4-dehydrogenase OS=Homo sapiens GN=AKR1D1 PE=1 SV=1 - [AK1D1_HUMAN]	62.89	5.83	1	1	1	326	37.3532
P30613	Pyruvate kinase PKLR OS=Homo sapiens GN=PKLR PE=1 SV=2 - [KPYR_HUMAN]	62.6033	4.7	1	1	3	574	61.7915
P23786	Carnitine O-palmitoyltransferase 2, mitochondrial OS=Homo sapiens GN=CPT2 PE=1 SV=2 - [CPT2_HUMAN]	62.34	7.9	1	4	4	658	73.7304
P40121	Macrophage-capping protein OS=Homo sapiens GN=CAPG PE=1 SV=2 - [CAPG_HUMAN]	62.12	3.45	1	1	1	348	38.4745
P48444	Coatomer subunit delta OS=Homo sapiens GN=ARCN1 PE=1 SV=1 - [COPD_HUMAN]	61.9789	4.5	1	2	2	511	57.1741
Q6UWP2	Dehydrogenase/reductase SDR family member 11 OS=Homo sapiens GN=DHRS11 PE=1 SV=1 - [DHR11_HUMAN]	61.94	8.85	1	2	2	260	28.2903
Q9Y230	RuvB-like 2 OS=Homo sapiens GN=RUVBL2 PE=1 SV=3 - [RUVB2_HUMAN]	61.76	1.73	1	1	1	463	51.1246
Q05707	Collagen alpha-1(XIV) chain OS=Homo sapiens GN=COL14A1 PE=1 SV=3 - [COEA1_HUMAN]	61.63	0.67	1	1	1	1796	193.394
Q10713	Mitochondrial-processing peptidase subunit alpha OS=Homo sapiens GN=PMPCA PE=1 SV=2 - [MPPA_HUMAN]	61.59	1.9	1	1	1	525	58.2156
Q8WVM8	Sec1 family domain-containing protein 1 OS=Homo sapiens GN=SCFD1 PE=1 SV=4 - [SCFD1_HUMAN]	61.55	2.65	1	1	1	642	72.3341
Q12996	Cleavage stimulation factor subunit 3 OS=Homo sapiens GN=CSTF3 PE=1 SV=1 - [CSTF3_HUMAN]	61.04	1.81	1	1	1	717	82.8687
P52272	Heterogeneous nuclear ribonucleoprotein M OS=Homo sapiens GN=HNRNPM PE=1 SV=3 - [HNRPM_HUMAN]	61.03	3.29	1	2	2	730	77.4643
P48163	NADP-dependent malic enzyme OS=Homo sapiens GN=ME1 PE=1 SV=1 - [MAOX_HUMAN]	60.92	5.07	1	2	2	572	64.1091
Q00796	Sorbitol dehydrogenase OS=Homo sapiens GN=SORD PE=1 SV=4 - [DHSO_HUMAN]	60.7534	2.52	1	1	2	357	38.2998
P08133	Annexin A6 OS=Homo sapiens GN=ANXA6 PE=1 SV=3 - [ANXA6_HUMAN]	60.7	6.09	1	2	2	673	75.8256
P30566	Adenylosuccinate lyase OS=Homo sapiens GN=ADSL PE=1 SV=2 - [PUR8_HUMAN]	60.4	3.93	1	1	2	484	54.854
O00194	Ras-related protein Rab-27B OS=Homo sapiens GN=RAB27B PE=1 SV=4 - [RB27B_HUMAN]	60.37	5.05	1	1	1	218	24.5922
Q7L1Q6	Basic leucine zipper and W2 domain-containing protein 1 OS=Homo sapiens GN=BZW1 PE=1 SV=1 - [BZW1_HUMAN]	60.3033	7.16	2	3	3	419	48.0127
Q9Y285	Phenylalanine--tRNA ligase alpha subunit OS=Homo sapiens GN=FARSA PE=1 SV=3 - [SYFA_HUMAN]	60.3	5.12	1	2	2	508	57.5275
P46777	60S ribosomal protein L5 OS=Homo sapiens GN=RPL5 PE=1 SV=3 - [RL5_HUMAN]	59.9712	10.77	1	3	3	297	34.3407
P53621	Coatomer subunit alpha OS=Homo sapiens GN=COPA PE=1 SV=2 - [COPA_HUMAN]	59.9289	1.88	1	2	2	1224	138.258
Q13308	Inactive tyrosine-protein kinase 7 OS=Homo sapiens GN=PTK7 PE=1 SV=2 - [PTK7_HUMAN]	59.76	1.96	1	2	2	1070	118.317
P18621	60S ribosomal protein L17 OS=Homo sapiens GN=RPL17 PE=1 SV=3 - [RL17_HUMAN]	59.6711	16.3	1	2	2	184	21.3833
Q9HB07	UPF0160 protein MYG1, mitochondrial OS=Homo sapiens GN=C12orf10 PE=1 SV=2 - [MYG1_HUMAN]	59.6533	4.79	1	2	2	376	42.4224
P55058	Phospholipid transfer protein OS=Homo sapiens GN=PLTP PE=1 SV=1 - [PLTP_HUMAN]	59.45	2.23	1	1	1	493	54.7045
Q9H2M3	S-methylmethionine--homocysteine S-methyltransferase BHMT2 OS=Homo sapiens GN=BHMT2 PE=1 SV=1 - [BHMT2_HUMAN]	59.41	7.44	1	1	2	363	40.3282
Q99627	COP9 signalosome complex subunit 8 OS=Homo sapiens GN=COPS8 PE=1 SV=1 - [CSN8_HUMAN]	59.38	12.92	1	2	2	209	23.211
P26373	60S ribosomal protein L13 OS=Homo sapiens GN=RPL13 PE=1 SV=4 - [RL13_HUMAN]	59.37	5.21	1	1	1	211	24.2465
Q5T6V5	UPF0553 protein C9orf64 OS=Homo sapiens GN=C9orf64 PE=1 SV=1 - [CI064_HUMAN]	59.25	4.4	1	1	1	341	39.0038
P33151	Cadherin-5 OS=Homo sapiens GN=CDH5 PE=1 SV=5 - [CADH5_HUMAN]	58.85	1.79	1	1	3	784	87.474
P00751	Complement factor B OS=Homo sapiens GN=CFB PE=1 SV=2 - [CFAB_HUMAN]	58.78	2.09	1	1	1	764	85.4785
Q9BXN1	Asporin OS=Homo sapiens GN=ASPN PE=1 SV=2 - [ASPN_HUMAN]	58.6617	7.63	1	2	3	380	43.3893
P68402	Platelet-activating factor acetylhydrolase IB subunit beta OS=Homo sapiens GN=PAFAH1B2 PE=1 SV=1 - [PA1B2_HUMAN]	58.45	12.23	1	2	2	229	25.5531
Q15365	Poly(rC)-binding protein 1 OS=Homo sapiens GN=PCBP1 PE=1 SV=2 - [PCBP1_HUMAN]	58.3003	9.27	3	2	2	356	37.4739
Q9UL25	Ras-related protein Rab-21 OS=Homo sapiens GN=RAB21 PE=1 SV=3 - [RAB21_HUMAN]	58.24	12	1	2	2	225	24.3323
Q96QR8	Transcriptional activator protein Pur-beta OS=Homo sapiens GN=PURB PE=1 SV=3 - [PURB_HUMAN]	58.19	4.17	1	1	1	312	33.2205
Q9UNS2	COP9 signalosome complex subunit 3 OS=Homo sapiens GN=COPS3 PE=1 SV=3 - [CSN3_HUMAN]	58.18	3.07	1	1	1	423	47.842
Q92925	SWI/SNF-related matrix-associated actin-dependent regulator of chromatin subfamily D member 2 OS=Homo sapiens GN=SMARCD2 PE=1 SV=3 - [SMRD2_HUMAN]	58.16	6.4	1	2	2	531	58.8836
O75936	Gamma-butyrobetaine dioxygenase OS=Homo sapiens GN=BBOX1 PE=1 SV=1 - [BODG_HUMAN]	58.1	3.1	1	1	1	387	44.6865
Q13620	Cullin-4B OS=Homo sapiens GN=CUL4B PE=1 SV=4 - [CUL4B_HUMAN]	58.0119	3.72	1	3	3	913	103.916
O95394	Phosphoacetylglucosamine mutase OS=Homo sapiens GN=PGM3 PE=1 SV=1 - [AGM1_HUMAN]	57.8689	3.51	1	2	2	542	59.8143
P61758	Prefoldin subunit 3 OS=Homo sapiens GN=VBP1 PE=1 SV=3 - [PFD3_HUMAN]	57.71	9.64	1	1	1	197	22.6434
Q15149	Plectin OS=Homo sapiens GN=PLEC PE=1 SV=3 - [PLEC_HUMAN]	57.59	0.47	1	1	1	4684	531.466
O95154	Aflatoxin B1 aldehyde reductase member 3 OS=Homo sapiens GN=AKR7A3 PE=1 SV=2 - [ARK73_HUMAN]	57.57	9.06	1	1	2	331	37.1825
P02749	Beta-2-glycoprotein 1 OS=Homo sapiens GN=APOH PE=1 SV=3 - [APOH_HUMAN]	57.48	2.61	1	1	1	345	38.2727
Q9Y6W5	Wiskott-Aldrich syndrome protein family member 2 OS=Homo sapiens GN=WASF2 PE=1 SV=3 - [WASF2_HUMAN]	57.09	3.82	1	1	1	498	54.2504
Q96KK5	Histone H2A type 1-H OS=Homo sapiens GN=HIST1H2AH PE=1 SV=3 - [H2A1H_HUMAN]	56.9	21.88	15	2	2	128	13.8978
Q02809	Procollagen-lysine,2-oxoglutarate 5-dioxygenase 1 OS=Homo sapiens GN=PLOD1 PE=1 SV=2 - [PLOD1_HUMAN]	56.41	3.99	1	2	2	727	83.4974
O95445	Apolipoprotein M OS=Homo sapiens GN=APOM PE=1 SV=2 - [APOM_HUMAN]	56.3967	7.45	1	2	3	188	21.2394
P07225	Vitamin K-dependent protein S OS=Homo sapiens GN=PROS1 PE=1 SV=1 - [PROS_HUMAN]	56.39	1.18	1	1	1	676	75.0739
P63000	Ras-related C3 botulinum toxin substrate 1 OS=Homo sapiens GN=RAC1 PE=1 SV=1 - [RAC1_HUMAN]	56.3381	11.46	2	1	2	192	21.4362
O75351	Vacuolar protein sorting-associated protein 4B OS=Homo sapiens GN=VPS4B PE=1 SV=2 - [VPS4B_HUMAN]	56.18	3.83	1	1	1	444	49.2715
Q9BS26	Endoplasmic reticulum resident protein 44 OS=Homo sapiens GN=ERP44 PE=1 SV=1 - [ERP44_HUMAN]	56.0633	4.68	1	1	2	406	46.9414
Q02543	60S ribosomal protein L18a OS=Homo sapiens GN=RPL18A PE=1 SV=2 - [RL18A_HUMAN]	55.92	7.39	1	1	1	176	20.7489
O43776	Asparagine--tRNA ligase, cytoplasmic OS=Homo sapiens GN=NARS PE=1 SV=1 - [SYNC_HUMAN]	55.9	6.02	1	3	3	548	62.9025
P62249	40S ribosomal protein S16 OS=Homo sapiens GN=RPS16 PE=1 SV=2 - [RS16_HUMAN]	55.4343	19.86	1	3	3	146	16.435
P40306	Proteasome subunit beta type-10 OS=Homo sapiens GN=PSMB10 PE=1 SV=1 - [PSB10_HUMAN]	55.42	7.33	1	1	1	273	28.9181
Q8WYA6	Beta-catenin-like protein 1 OS=Homo sapiens GN=CTNNBL1 PE=1 SV=1 - [CTBL1_HUMAN]	54.5334	3.37	1	2	2	563	65.1321
Q9Y678	Coatomer subunit gamma-1 OS=Homo sapiens GN=COPG1 PE=1 SV=1 - [COPG1_HUMAN]	54.35	2.29	1	2	2	874	97.6555
Q9Y5P6	Mannose-1-phosphate guanyltransferase beta OS=Homo sapiens GN=GMPPB PE=1 SV=2 - [GMPPB_HUMAN]	54.24	8.33	1	2	2	360	39.8086
P25205	DNA replication licensing factor MCM3 OS=Homo sapiens GN=MCM3 PE=1 SV=3 - [MCM3_HUMAN]	54.06	3.59	1	2	2	808	90.924
Q709C8	Vacuolar protein sorting-associated protein 13C OS=Homo sapiens GN=VPS13C PE=1 SV=1 - [VP13C_HUMAN]	53.94	0.64	1	1	1	3753	422.124
Q5ZPR3	CD276 antigen OS=Homo sapiens GN=CD276 PE=1 SV=1 - [CD276_HUMAN]	53.75	4.87	1	1	1	534	57.1995
Q15293	Reticulocalbin-1 OS=Homo sapiens GN=RCN1 PE=1 SV=1 - [RCN1_HUMAN]	53.59	3.93	1	1	1	331	38.8662
Q6UX71	Plexin domain-containing protein 2 OS=Homo sapiens GN=PLXDC2 PE=1 SV=1 - [PXDC2_HUMAN]	53.49	3.4	1	2	2	529	59.5455
P09525	Annexin A4 OS=Homo sapiens GN=ANXA4 PE=1 SV=4 - [ANXA4_HUMAN]	53.469	5.96	1	2	2	319	35.8601
Q01469	Fatty acid-binding protein, epidermal OS=Homo sapiens GN=FABP5 PE=1 SV=3 - [FABP5_HUMAN]	53.39	6.67	1	1	1	135	15.1546
P39023	60S ribosomal protein L3 OS=Homo sapiens GN=RPL3 PE=1 SV=2 - [RL3_HUMAN]	53.34	2.98	1	1	1	403	46.0798
P05452	Tetranectin OS=Homo sapiens GN=CLEC3B PE=1 SV=3 - [TETN_HUMAN]	53.2233	19.8	1	3	3	202	22.5223
Q8TD55	Pleckstrin homology domain-containing family O member 2 OS=Homo sapiens GN=PLEKHO2 PE=1 SV=1 - [PKHO2_HUMAN]	53.22	4.49	1	2	2	490	53.3171
P51991	Heterogeneous nuclear ribonucleoprotein A3 OS=Homo sapiens GN=HNRNPA3 PE=1 SV=2 - [ROA3_HUMAN]	53.1895	6.35	1	2	2	378	39.5706
O00338	Sulfotransferase 1C2 OS=Homo sapiens GN=SULT1C2 PE=1 SV=1 - [ST1C2_HUMAN]	53.17	3.38	1	1	2	296	34.8574
Q9BUD6	Spondin-2 OS=Homo sapiens GN=SPON2 PE=1 SV=3 - [SPON2_HUMAN]	52.93	5.14	1	2	2	331	35.8238
P62263	40S ribosomal protein S14 OS=Homo sapiens GN=RPS14 PE=1 SV=3 - [RS14_HUMAN]	52.87	8.61	1	1	1	151	16.2625
Q15046	Lysine--tRNA ligase OS=Homo sapiens GN=KARS PE=1 SV=3 - [SYK_HUMAN]	52.7967	3.35	1	2	3	597	68.0046
P36543	V-type proton ATPase subunit E 1 OS=Homo sapiens GN=ATP6V1E1 PE=1 SV=1 - [VATE1_HUMAN]	52.66	10.62	1	2	2	226	26.1288
Q9Y287	Integral membrane protein 2B OS=Homo sapiens GN=ITM2B PE=1 SV=1 - [ITM2B_HUMAN]	52.56	16.92	1	2	2	266	30.3184
P11171	Protein 4.1 OS=Homo sapiens GN=EPB41 PE=1 SV=4 - [41_HUMAN]	52.41	1.85	1	1	1	864	96.9573
O15427	Monocarboxylate transporter 4 OS=Homo sapiens GN=SLC16A3 PE=1 SV=1 - [MOT4_HUMAN]	52.19	2.8	1	1	1	465	49.4369
Q14847	LIM and SH3 domain protein 1 OS=Homo sapiens GN=LASP1 PE=1 SV=2 - [LASP1_HUMAN]	52.15	7.66	1	2	2	261	29.6982
P13671	Complement component C6 OS=Homo sapiens GN=C6 PE=1 SV=3 - [CO6_HUMAN]	51.95	1.71	1	1	1	934	104.718
Q16186	Proteasomal ubiquitin receptor ADRM1 OS=Homo sapiens GN=ADRM1 PE=1 SV=2 - [ADRM1_HUMAN]	51.76	3.93	1	1	1	407	42.1268
O43252	Bifunctional 3'-phosphoadenosine 5'-phosphosulfate synthase 1 OS=Homo sapiens GN=PAPSS1 PE=1 SV=2 - [PAPS1_HUMAN]	51.43	3.21	1	1	1	624	70.7876
P25789	Proteasome subunit alpha type-4 OS=Homo sapiens GN=PSMA4 PE=1 SV=1 - [PSA4_HUMAN]	51.13	11.11	1	2	2	261	29.4652
P30050	60S ribosomal protein L12 OS=Homo sapiens GN=RPL12 PE=1 SV=1 - [RL12_HUMAN]	51.1	9.7	1	1	1	165	17.8075
Q03692	Collagen alpha-1(X) chain OS=Homo sapiens GN=COL10A1 PE=1 SV=2 - [COAA1_HUMAN]	51.07	1.91	1	1	1	680	66.1168
O60884	DnaJ homolog subfamily A member 2 OS=Homo sapiens GN=DNAJA2 PE=1 SV=1 - [DNJA2_HUMAN]	50.82	3.16	1	1	1	412	45.7166
Q05682	Caldesmon OS=Homo sapiens GN=CALD1 PE=1 SV=3 - [CALD1_HUMAN]	50.65	1.01	1	1	1	793	93.1754
P61081	NEDD8-conjugating enzyme Ubc12 OS=Homo sapiens GN=UBE2M PE=1 SV=1 - [UBC12_HUMAN]	50.6437	9.84	1	2	2	183	20.8866
P47897	Glutamine--tRNA ligase OS=Homo sapiens GN=QARS PE=1 SV=1 - [SYQ_HUMAN]	50.5256	9.55	1	6	6	775	87.7429
P06576	ATP synthase subunit beta, mitochondrial OS=Homo sapiens GN=ATP5B PE=1 SV=3 - [ATPB_HUMAN]	50.39	5.29	1	2	2	529	56.5246
P04278	Sex hormone-binding globulin OS=Homo sapiens GN=SHBG PE=1 SV=2 - [SHBG_HUMAN]	50.04	3.98	1	1	1	402	43.7518
Q15018	BRISC complex subunit Abraxas 2 OS=Homo sapiens GN=ABRAXAS2 PE=1 SV=2 - [ABRX2_HUMAN]	49.65	5.78	1	2	2	415	46.8719
Q08554	Desmocollin-1 OS=Homo sapiens GN=DSC1 PE=1 SV=2 - [DSC1_HUMAN]	49.6349	3.02	1	2	2	894	99.9238
P08397	Porphobilinogen deaminase OS=Homo sapiens GN=HMBS PE=1 SV=2 - [HEM3_HUMAN]	49.62	8.86	1	2	2	361	39.3056
P07741	Adenine phosphoribosyltransferase OS=Homo sapiens GN=APRT PE=1 SV=2 - [APT_HUMAN]	49.37	16.67	1	2	2	180	19.5954
P40189	Interleukin-6 receptor subunit beta OS=Homo sapiens GN=IL6ST PE=1 SV=2 - [IL6RB_HUMAN]	49.24	1.85	1	1	1	918	103.471
P68431	Histone H3.1 OS=Homo sapiens GN=HIST1H3A PE=1 SV=2 - [H31_HUMAN]	49.0899	16.91	5	3	3	136	15.3945
P48059	LIM and senescent cell antigen-like-containing domain protein 1 OS=Homo sapiens GN=LIMS1 PE=1 SV=4 - [LIMS1_HUMAN]	49.0133	7.08	2	2	2	325	37.2258
P12955	Xaa-Pro dipeptidase OS=Homo sapiens GN=PEPD PE=1 SV=3 - [PEPD_HUMAN]	48.9	2.03	1	1	1	493	54.5129
P31689	DnaJ homolog subfamily A member 1 OS=Homo sapiens GN=DNAJA1 PE=1 SV=2 - [DNJA1_HUMAN]	48.84	4.79	1	1	1	397	44.8395
P49189	4-trimethylaminobutyraldehyde dehydrogenase OS=Homo sapiens GN=ALDH9A1 PE=1 SV=3 - [AL9A1_HUMAN]	48.77	4.66	1	2	2	494	53.767
Q14117	Dihydropyrimidinase OS=Homo sapiens GN=DPYS PE=1 SV=1 - [DPYS_HUMAN]	48.6969	3.47	1	1	2	519	56.5937
Q9GZV4	Eukaryotic translation initiation factor 5A-2 OS=Homo sapiens GN=EIF5A2 PE=1 SV=3 - [IF5A2_HUMAN]	48.42	7.84	3	1	1	153	16.7822
Q9Y6G9	Cytoplasmic dynein 1 light intermediate chain 1 OS=Homo sapiens GN=DYNC1LI1 PE=1 SV=3 - [DC1L1_HUMAN]	48.34	5.35	1	3	3	523	56.544
P35590	Tyrosine-protein kinase receptor Tie-1 OS=Homo sapiens GN=TIE1 PE=1 SV=1 - [TIE1_HUMAN]	48.32	3.6	1	3	3	1138	125.01
Q96Q11	CCA tRNA nucleotidyltransferase 1, mitochondrial OS=Homo sapiens GN=TRNT1 PE=1 SV=2 - [TRNT1_HUMAN]	48.02	3.46	1	1	1	434	50.0961
Q13617	Cullin-2 OS=Homo sapiens GN=CUL2 PE=1 SV=2 - [CUL2_HUMAN]	47.96	2.82	1	2	2	745	86.9268
P54577	Tyrosine--tRNA ligase, cytoplasmic OS=Homo sapiens GN=YARS PE=1 SV=4 - [SYYC_HUMAN]	47.9233	5.87	1	2	2	528	59.1061
Q15185	Prostaglandin E synthase 3 OS=Homo sapiens GN=PTGES3 PE=1 SV=1 - [TEBP_HUMAN]	47.9	8.13	1	1	1	160	18.6854
Q9NR31	GTP-binding protein SAR1a OS=Homo sapiens GN=SAR1A PE=1 SV=1 - [SAR1A_HUMAN]	47.8049	17.68	1	2	2	198	22.3525
O00187	Mannan-binding lectin serine protease 2 OS=Homo sapiens GN=MASP2 PE=1 SV=4 - [MASP2_HUMAN]	47.63	1.9	1	1	1	686	75.6536
P12110	Collagen alpha-2(VI) chain OS=Homo sapiens GN=COL6A2 PE=1 SV=4 - [CO6A2_HUMAN]	47.33	4.42	1	4	4	1019	108.512
Q93088	Betaine--homocysteine S-methyltransferase 1 OS=Homo sapiens GN=BHMT PE=1 SV=2 - [BHMT1_HUMAN]	47.27	6.65	1	1	2	406	44.9699
P62280	40S ribosomal protein S11 OS=Homo sapiens GN=RPS11 PE=1 SV=3 - [RS11_HUMAN]	46.63	13.29	1	2	2	158	18.419
P19623	Spermidine synthase OS=Homo sapiens GN=SRM PE=1 SV=1 - [SPEE_HUMAN]	46.39	11.59	1	2	2	302	33.8027
Q9UNH7	Sorting nexin-6 OS=Homo sapiens GN=SNX6 PE=1 SV=1 - [SNX6_HUMAN]	46.27	5.17	1	2	2	406	46.6198
O94979	Protein transport protein Sec31A OS=Homo sapiens GN=SEC31A PE=1 SV=3 - [SC31A_HUMAN]	46.2	1.07	1	1	1	1220	132.931
P62913	60S ribosomal protein L11 OS=Homo sapiens GN=RPL11 PE=1 SV=2 - [RL11_HUMAN]	46.15	7.87	1	1	1	178	20.2396
O00754	Lysosomal alpha-mannosidase OS=Homo sapiens GN=MAN2B1 PE=1 SV=3 - [MA2B1_HUMAN]	46.13	1.58	1	1	1	1011	113.672
Q13098	COP9 signalosome complex subunit 1 OS=Homo sapiens GN=GPS1 PE=1 SV=4 - [CSN1_HUMAN]	46.07	4.68	1	2	2	491	55.5012
Q9BUT1	3-hydroxybutyrate dehydrogenase type 2 OS=Homo sapiens GN=BDH2 PE=1 SV=2 - [BDH2_HUMAN]	45.94	8.57	1	1	1	245	26.7067
Q03167	Transforming growth factor beta receptor type 3 OS=Homo sapiens GN=TGFBR3 PE=1 SV=3 - [TGBR3_HUMAN]	45.92	1.76	1	1	1	851	93.4398
P27635	60S ribosomal protein L10 OS=Homo sapiens GN=RPL10 PE=1 SV=4 - [RL10_HUMAN]	45.77	5.14	2	1	1	214	24.5879
P46783	40S ribosomal protein S10 OS=Homo sapiens GN=RPS10 PE=1 SV=1 - [RS10_HUMAN]	45.7	14.55	1	2	2	165	18.8859
Q00610	Clathrin heavy chain 1 OS=Homo sapiens GN=CLTC PE=1 SV=5 - [CLH1_HUMAN]	45.65	0.66	1	1	1	1675	191.493
Q7LDG7	RAS guanyl-releasing protein 2 OS=Homo sapiens GN=RASGRP2 PE=1 SV=1 - [GRP2_HUMAN]	45.6	3.12	1	1	1	609	69.2044
O76003	Glutaredoxin-3 OS=Homo sapiens GN=GLRX3 PE=1 SV=2 - [GLRX3_HUMAN]	45.48	3.88	1	1	1	335	37.4082
Q99983	Osteomodulin OS=Homo sapiens GN=OMD PE=1 SV=1 - [OMD_HUMAN]	45.03	1.66	1	1	2	421	49.4602
Q15113	Procollagen C-endopeptidase enhancer 1 OS=Homo sapiens GN=PCOLCE PE=1 SV=2 - [PCOC1_HUMAN]	44.8089	4.9	1	2	2	449	47.942
Q13907	Isopentenyl-diphosphate Delta-isomerase 1 OS=Homo sapiens GN=IDI1 PE=1 SV=2 - [IDI1_HUMAN]	44.78	5.29	1	1	1	227	26.3025
P02794	Ferritin heavy chain OS=Homo sapiens GN=FTH1 PE=1 SV=2 - [FRIH_HUMAN]	44.75	7.1	1	1	1	183	21.2123
P06132	Uroporphyrinogen decarboxylase OS=Homo sapiens GN=UROD PE=1 SV=2 - [DCUP_HUMAN]	44.64	11.17	1	2	2	367	40.7608
P13693	Translationally-controlled tumor protein OS=Homo sapiens GN=TPT1 PE=1 SV=1 - [TCTP_HUMAN]	44.6	15.7	2	2	2	172	19.5826
P55884	Eukaryotic translation initiation factor 3 subunit B OS=Homo sapiens GN=EIF3B PE=1 SV=3 - [EIF3B_HUMAN]	44.39	3.07	1	1	1	814	92.4238
Q86TG7	Retrotransposon-derived protein PEG10 OS=Homo sapiens GN=PEG10 PE=1 SV=2 - [PEG10_HUMAN]	44.2	2.4	1	2	2	708	80.122
Q08945	FACT complex subunit SSRP1 OS=Homo sapiens GN=SSRP1 PE=1 SV=1 - [SSRP1_HUMAN]	43.74	1.13	1	1	1	709	81.0244
Q99436	Proteasome subunit beta type-7 OS=Homo sapiens GN=PSMB7 PE=1 SV=1 - [PSB7_HUMAN]	43.64	3.97	1	1	2	277	29.9462
O95954	Formimidoyltransferase-cyclodeaminase OS=Homo sapiens GN=FTCD PE=1 SV=2 - [FTCD_HUMAN]	43.52	3.88	1	1	1	541	58.8894
P05160	Coagulation factor XIII B chain OS=Homo sapiens GN=F13B PE=1 SV=3 - [F13B_HUMAN]	43.45	1.21	1	1	1	661	75.4612
Q6UXN9	WD repeat-containing protein 82 OS=Homo sapiens GN=WDR82 PE=1 SV=1 - [WDR82_HUMAN]	43.32	4.47	1	1	1	313	35.0565
Q6GTS8	N-fatty-acyl-amino acid synthase/hydrolase PM20D1 OS=Homo sapiens GN=PM20D1 PE=2 SV=3 - [P20D1_HUMAN]	43.27	2.19	1	1	1	502	55.7062
P40763	Signal transducer and activator of transcription 3 OS=Homo sapiens GN=STAT3 PE=1 SV=2 - [STAT3_HUMAN]	43.27	3.38	1	1	1	770	88.0114
Q8IXL6	Extracellular serine/threonine protein kinase FAM20C OS=Homo sapiens GN=FAM20C PE=1 SV=2 - [FA20C_HUMAN]	43.15	2.74	1	1	1	584	66.1925
P20908	Collagen alpha-1(V) chain OS=Homo sapiens GN=COL5A1 PE=1 SV=3 - [CO5A1_HUMAN]	43.04	1.09	1	1	1	1838	183.447
Q9Y371	Endophilin-B1 OS=Homo sapiens GN=SH3GLB1 PE=1 SV=1 - [SHLB1_HUMAN]	43.01	10.41	1	2	2	365	40.7708
P37837	Transaldolase OS=Homo sapiens GN=TALDO1 PE=1 SV=2 - [TALDO_HUMAN]	42.96	6.53	1	2	2	337	37.5165
Q9UBQ0	Vacuolar protein sorting-associated protein 29 OS=Homo sapiens GN=VPS29 PE=1 SV=1 - [VPS29_HUMAN]	42.78	12.64	1	1	1	182	20.4927
P61221	ATP-binding cassette sub-family E member 1 OS=Homo sapiens GN=ABCE1 PE=1 SV=1 - [ABCE1_HUMAN]	42.41	2	1	1	1	599	67.271
P20339	Ras-related protein Rab-5A OS=Homo sapiens GN=RAB5A PE=1 SV=2 - [RAB5A_HUMAN]	42.25	16.74	1	2	2	215	23.6438
Q13642	Four and a half LIM domains protein 1 OS=Homo sapiens GN=FHL1 PE=1 SV=4 - [FHL1_HUMAN]	42.24	3.41	1	1	1	323	36.2386
Q9BXJ9	N-alpha-acetyltransferase 15, NatA auxiliary subunit OS=Homo sapiens GN=NAA15 PE=1 SV=1 - [NAA15_HUMAN]	42.11	3.35	1	1	1	866	101.208
P49588	Alanine--tRNA ligase, cytoplasmic OS=Homo sapiens GN=AARS PE=1 SV=2 - [SYAC_HUMAN]	41.98	1.96	1	1	1	968	106.743
Q9BR76	Coronin-1B OS=Homo sapiens GN=CORO1B PE=1 SV=1 - [COR1B_HUMAN]	41.98	3.48	1	2	2	489	54.2003
P06730	Eukaryotic translation initiation factor 4E OS=Homo sapiens GN=EIF4E PE=1 SV=2 - [IF4E_HUMAN]	41.94	5.07	1	1	1	217	25.0815
P42331	Rho GTPase-activating protein 25 OS=Homo sapiens GN=ARHGAP25 PE=1 SV=2 - [RHG25_HUMAN]	41.81	1.55	1	1	1	645	73.3888
Q92619	Minor histocompatibility protein HA-1 OS=Homo sapiens GN=HMHA1 PE=1 SV=2 - [HMHA1_HUMAN]	41.78	0.79	1	1	1	1136	124.536
P51659	Peroxisomal multifunctional enzyme type 2 OS=Homo sapiens GN=HSD17B4 PE=1 SV=3 - [DHB4_HUMAN]	41.32	1.77	1	1	1	736	79.6363
P00374	Dihydrofolate reductase OS=Homo sapiens GN=DHFR PE=1 SV=2 - [DYR_HUMAN]	41.28	3.74	2	1	1	187	21.439
P01591	Immunoglobulin J chain OS=Homo sapiens GN=JCHAIN PE=1 SV=4 - [IGJ_HUMAN]	41.15	6.29	1	1	1	159	18.087
P07948	Tyrosine-protein kinase Lyn OS=Homo sapiens GN=LYN PE=1 SV=3 - [LYN_HUMAN]	41.1459	2.93	25	1	2	512	58.5368
P39059	Collagen alpha-1(XV) chain OS=Homo sapiens GN=COL15A1 PE=1 SV=2 - [COFA1_HUMAN]	41.12	0.65	1	1	1	1388	141.632
Q96BM9	ADP-ribosylation factor-like protein 8A OS=Homo sapiens GN=ARL8A PE=1 SV=1 - [ARL8A_HUMAN]	40.87	12.37	2	1	1	186	21.402
P19105	Myosin regulatory light chain 12A OS=Homo sapiens GN=MYL12A PE=1 SV=2 - [ML12A_HUMAN]	40.8212	21.64	3	3	3	171	19.7815
Q02878	60S ribosomal protein L6 OS=Homo sapiens GN=RPL6 PE=1 SV=3 - [RL6_HUMAN]	40.73	5.21	1	1	1	288	32.7076
P06493	Cyclin-dependent kinase 1 OS=Homo sapiens GN=CDK1 PE=1 SV=3 - [CDK1_HUMAN]	40.7252	6.4	24	1	2	297	34.0739
O60763	General vesicular transport factor p115 OS=Homo sapiens GN=USO1 PE=1 SV=2 - [USO1_HUMAN]	40.72	2.29	1	2	2	962	107.828
Q13155	Aminoacyl tRNA synthase complex-interacting multifunctional protein 2 OS=Homo sapiens GN=AIMP2 PE=1 SV=2 - [AIMP2_HUMAN]	40.7	2.81	1	1	1	320	35.3263
P09488	Glutathione S-transferase Mu 1 OS=Homo sapiens GN=GSTM1 PE=1 SV=3 - [GSTM1_HUMAN]	40.44	7.8	3	1	1	218	25.6951
Q8NG11	Tetraspanin-14 OS=Homo sapiens GN=TSPAN14 PE=1 SV=1 - [TSN14_HUMAN]	40.42	4.07	1	1	1	270	30.6706
P04066	Tissue alpha-L-fucosidase OS=Homo sapiens GN=FUCA1 PE=1 SV=4 - [FUCO_HUMAN]	40.15	2.36	1	1	1	466	53.6547
O43765	Small glutamine-rich tetratricopeptide repeat-containing protein alpha OS=Homo sapiens GN=SGTA PE=1 SV=1 - [SGTA_HUMAN]	40.13	8.31	1	2	2	313	34.0417
Q13347	Eukaryotic translation initiation factor 3 subunit I OS=Homo sapiens GN=EIF3I PE=1 SV=1 - [EIF3I_HUMAN]	40.0954	11.38	1	3	3	325	36.4786
P61289	Proteasome activator complex subunit 3 OS=Homo sapiens GN=PSME3 PE=1 SV=1 - [PSME3_HUMAN]	39.81	2.76	1	1	1	254	29.4876
P61020	Ras-related protein Rab-5B OS=Homo sapiens GN=RAB5B PE=1 SV=1 - [RAB5B_HUMAN]	39.52	5.58	1	1	2	215	23.6919
P53634	Dipeptidyl peptidase 1 OS=Homo sapiens GN=CTSC PE=1 SV=2 - [CATC_HUMAN]	39.41	2.38	1	1	1	463	51.8203
Q9UNP9	Peptidyl-prolyl cis-trans isomerase E OS=Homo sapiens GN=PPIE PE=1 SV=1 - [PPIE_HUMAN]	39.36	2.99	1	1	1	301	33.4096
O15305	Phosphomannomutase 2 OS=Homo sapiens GN=PMM2 PE=1 SV=1 - [PMM2_HUMAN]	39.36	4.47	1	1	1	246	28.0642
Q9UK55	Protein Z-dependent protease inhibitor OS=Homo sapiens GN=SERPINA10 PE=1 SV=1 - [ZPI_HUMAN]	38.95	2.25	1	1	1	444	50.6742
Q9H4A4	Aminopeptidase B OS=Homo sapiens GN=RNPEP PE=1 SV=2 - [AMPB_HUMAN]	38.85	2.31	1	1	1	650	72.5495
P09960	Leukotriene A-4 hydrolase OS=Homo sapiens GN=LTA4H PE=1 SV=2 - [LKHA4_HUMAN]	38.71	2.45	1	1	1	611	69.2412
Q13263	Transcription intermediary factor 1-beta OS=Homo sapiens GN=TRIM28 PE=1 SV=5 - [TIF1B_HUMAN]	38.36	1.2	1	1	1	835	88.4934
P27695	DNA-(apurinic or apyrimidinic site) lyase OS=Homo sapiens GN=APEX1 PE=1 SV=2 - [APEX1_HUMAN]	38.31	5.35	1	1	1	318	35.5322
P52888	Thimet oligopeptidase OS=Homo sapiens GN=THOP1 PE=1 SV=2 - [THOP1_HUMAN]	38.15	1.89	1	1	1	689	78.7895
Q9NP72	Ras-related protein Rab-18 OS=Homo sapiens GN=RAB18 PE=1 SV=1 - [RAB18_HUMAN]	37.97	5.34	1	1	1	206	22.9626
Q08257	Quinone oxidoreductase OS=Homo sapiens GN=CRYZ PE=1 SV=1 - [QOR_HUMAN]	37.95	2.43	1	1	1	329	35.1845
P15291	Beta-1,4-galactosyltransferase 1 OS=Homo sapiens GN=B4GALT1 PE=1 SV=5 - [B4GT1_HUMAN]	37.94	6.78	2	2	2	398	43.8923
Q96BZ4	Phospholipase D4 OS=Homo sapiens GN=PLD4 PE=2 SV=2 - [PLD4_HUMAN]	37.618	2.77	1	2	2	506	55.5913
O00151	PDZ and LIM domain protein 1 OS=Homo sapiens GN=PDLIM1 PE=1 SV=4 - [PDLI1_HUMAN]	37.58	12.77	1	2	2	329	36.049
P55786	Puromycin-sensitive aminopeptidase OS=Homo sapiens GN=NPEPPS PE=1 SV=2 - [PSA_HUMAN]	37.54	1.74	1	1	1	919	103.211
P49006	MARCKS-related protein OS=Homo sapiens GN=MARCKSL1 PE=1 SV=2 - [MRP_HUMAN]	37.49	7.69	1	1	1	195	19.5172
P48556	26S proteasome non-ATPase regulatory subunit 8 OS=Homo sapiens GN=PSMD8 PE=1 SV=2 - [PSMD8_HUMAN]	37.4647	4.86	1	2	2	350	39.5868
P27105	Erythrocyte band 7 integral membrane protein OS=Homo sapiens GN=STOM PE=1 SV=3 - [STOM_HUMAN]	37.4	5.21	2	2	2	288	31.7107
Q9ULZ3	Apoptosis-associated speck-like protein containing a CARD OS=Homo sapiens GN=PYCARD PE=1 SV=2 - [ASC_HUMAN]	37.32	8.72	1	1	1	195	21.6133
Q04446	1,4-alpha-glucan-branching enzyme OS=Homo sapiens GN=GBE1 PE=1 SV=3 - [GLGB_HUMAN]	37.19	1	1	1	1	702	80.4226
P61247	40S ribosomal protein S3a OS=Homo sapiens GN=RPS3A PE=1 SV=2 - [RS3A_HUMAN]	37.0233	13.26	1	3	3	264	29.9257
Q9BXX0	EMILIN-2 OS=Homo sapiens GN=EMILIN2 PE=1 SV=3 - [EMIL2_HUMAN]	36.76	2.09	1	1	1	1053	115.615
P23284	Peptidyl-prolyl cis-trans isomerase B OS=Homo sapiens GN=PPIB PE=1 SV=2 - [PPIB_HUMAN]	36.7	3.7	1	1	1	216	23.7275
Q13093	Platelet-activating factor acetylhydrolase OS=Homo sapiens GN=PLA2G7 PE=1 SV=1 - [PAFA_HUMAN]	36.63	7.03	1	2	2	441	50.0453
Q00535	Cyclin-dependent-like kinase 5 OS=Homo sapiens GN=CDK5 PE=1 SV=3 - [CDK5_HUMAN]	36.4786	5.48	22	1	2	292	33.2832
O14672	Disintegrin and metalloproteinase domain-containing protein 10 OS=Homo sapiens GN=ADAM10 PE=1 SV=1 - [ADA10_HUMAN]	36.46	1.6	1	1	1	748	84.0877
Q96H20	Vacuolar-sorting protein SNF8 OS=Homo sapiens GN=SNF8 PE=1 SV=1 - [SNF8_HUMAN]	36.4	5.43	1	1	1	258	28.8461
P50225	Sulfotransferase 1A1 OS=Homo sapiens GN=SULT1A1 PE=1 SV=3 - [ST1A1_HUMAN]	36.23	5.42	2	1	1	295	34.1432
Q9GZS3	WD repeat-containing protein 61 OS=Homo sapiens GN=WDR61 PE=1 SV=1 - [WDR61_HUMAN]	36.16	9.51	1	1	1	305	33.5598
P11234	Ras-related protein Ral-B OS=Homo sapiens GN=RALB PE=1 SV=1 - [RALB_HUMAN]	36.15	6.8	1	1	1	206	23.3939
O95837	Guanine nucleotide-binding protein subunit alpha-14 OS=Homo sapiens GN=GNA14 PE=1 SV=1 - [GNA14_HUMAN]	36.12	3.1	3	1	1	355	41.5442
Q13867	Bleomycin hydrolase OS=Homo sapiens GN=BLMH PE=1 SV=1 - [BLMH_HUMAN]	35.96	2.42	1	1	1	455	52.528
P55083	Microfibril-associated glycoprotein 4 OS=Homo sapiens GN=MFAP4 PE=1 SV=2 - [MFAP4_HUMAN]	35.94	7.06	1	1	1	255	28.6299
P06753	Tropomyosin alpha-3 chain OS=Homo sapiens GN=TPM3 PE=1 SV=2 - [TPM3_HUMAN]	35.86	3.86	1	1	1	285	32.9298
Q96M27	Protein PRRC1 OS=Homo sapiens GN=PRRC1 PE=1 SV=1 - [PRRC1_HUMAN]	35.71	3.82	1	1	1	445	46.6718
Q16881	Thioredoxin reductase 1, cytoplasmic OS=Homo sapiens GN=TXNRD1 PE=1 SV=3 - [TRXR1_HUMAN]	35.5	1.69	1	1	1	649	70.8622
Q15942	Zyxin OS=Homo sapiens GN=ZYX PE=1 SV=1 - [ZYX_HUMAN]	35.35	2.8	1	1	1	572	61.2382
Q14956	Transmembrane glycoprotein NMB OS=Homo sapiens GN=GPNMB PE=1 SV=2 - [GPNMB_HUMAN]	35.27	3.15	1	1	1	572	63.8819
Q14624	Inter-alpha-trypsin inhibitor heavy chain H4 OS=Homo sapiens GN=ITIH4 PE=1 SV=4 - [ITIH4_HUMAN]	35.2	1.08	1	1	1	930	103.293
Q8WXF1	Paraspeckle component 1 OS=Homo sapiens GN=PSPC1 PE=1 SV=1 - [PSPC1_HUMAN]	35.18	2.68	1	1	1	523	58.7062
Q9GZZ9	Ubiquitin-like modifier-activating enzyme 5 OS=Homo sapiens GN=UBA5 PE=1 SV=1 - [UBA5_HUMAN]	35.17	6.19	1	1	1	404	44.8343
Q13045	Protein flightless-1 homolog OS=Homo sapiens GN=FLII PE=1 SV=2 - [FLII_HUMAN]	35.09	2.05	1	2	2	1269	144.66
Q15008	26S proteasome non-ATPase regulatory subunit 6 OS=Homo sapiens GN=PSMD6 PE=1 SV=1 - [PSMD6_HUMAN]	35.02	3.34	1	1	1	389	45.5023
P57737	Coronin-7 OS=Homo sapiens GN=CORO7 PE=1 SV=2 - [CORO7_HUMAN]	34.89	2.49	1	1	1	925	100.542
Q96L12	Calreticulin-3 OS=Homo sapiens GN=CALR3 PE=1 SV=2 - [CALR3_HUMAN]	34.52	1.82	1	1	1	384	44.9673
P18440	Arylamine N-acetyltransferase 1 OS=Homo sapiens GN=NAT1 PE=1 SV=2 - [ARY1_HUMAN]	34.44	4.83	1	1	1	290	33.8772
O95967	EGF-containing fibulin-like extracellular matrix protein 2 OS=Homo sapiens GN=EFEMP2 PE=1 SV=3 - [FBLN4_HUMAN]	34.29	5.64	1	1	1	443	49.3723
Q9BUJ2	Heterogeneous nuclear ribonucleoprotein U-like protein 1 OS=Homo sapiens GN=HNRNPUL1 PE=1 SV=2 - [HNRL1_HUMAN]	34.24	1.52	1	1	1	856	95.6793
P07602	Prosaposin OS=Homo sapiens GN=PSAP PE=1 SV=2 - [SAP_HUMAN]	34.21	2.86	1	1	1	524	58.0739
P15086	Carboxypeptidase B OS=Homo sapiens GN=CPB1 PE=1 SV=4 - [CBPB1_HUMAN]	34.14	1.92	2	1	1	417	47.3378
Q13217	DnaJ homolog subfamily C member 3 OS=Homo sapiens GN=DNAJC3 PE=1 SV=1 - [DNJC3_HUMAN]	33.99	5.95	1	1	1	504	57.5442
Q9UJ68	Mitochondrial peptide methionine sulfoxide reductase OS=Homo sapiens GN=MSRA PE=1 SV=1 - [MSRA_HUMAN]	33.92	13.19	1	2	2	235	26.1157
Q92530	Proteasome inhibitor PI31 subunit OS=Homo sapiens GN=PSMF1 PE=1 SV=2 - [PSMF1_HUMAN]	33.77	5.54	1	1	1	271	29.798
P14543	Nidogen-1 OS=Homo sapiens GN=NID1 PE=1 SV=3 - [NID1_HUMAN]	33.7	0.72	1	1	1	1247	136.291
P04217	Alpha-1B-glycoprotein OS=Homo sapiens GN=A1BG PE=1 SV=4 - [A1BG_HUMAN]	33.51	1.41	1	1	1	495	54.2195
P02771	Alpha-fetoprotein OS=Homo sapiens GN=AFP PE=1 SV=1 - [FETA_HUMAN]	33.38	1.64	1	1	1	609	68.633
P45877	Peptidyl-prolyl cis-trans isomerase C OS=Homo sapiens GN=PPIC PE=1 SV=1 - [PPIC_HUMAN]	33.19	3.77	1	1	1	212	22.7488
P02461	Collagen alpha-1(III) chain OS=Homo sapiens GN=COL3A1 PE=1 SV=4 - [CO3A1_HUMAN]	33.07	0.68	1	1	1	1466	138.479
O94874	E3 UFM1-protein ligase 1 OS=Homo sapiens GN=UFL1 PE=1 SV=2 - [UFL1_HUMAN]	32.84	1.51	1	1	1	794	89.5398
Q15181	Inorganic pyrophosphatase OS=Homo sapiens GN=PPA1 PE=1 SV=2 - [IPYR_HUMAN]	32.8	7.27	1	1	1	289	32.6392
Q9UN86	Ras GTPase-activating protein-binding protein 2 OS=Homo sapiens GN=G3BP2 PE=1 SV=2 - [G3BP2_HUMAN]	32.26	2.7	1	1	1	482	54.0878
Q63HR2	Tensin-2 OS=Homo sapiens GN=TNS2 PE=1 SV=2 - [TNS2_HUMAN]	31.94	0.92	3	1	1	1409	152.485
Q9UBW8	COP9 signalosome complex subunit 7a OS=Homo sapiens GN=COPS7A PE=1 SV=1 - [CSN7A_HUMAN]	31.9	10.18	1	2	2	275	30.258
P62081	40S ribosomal protein S7 OS=Homo sapiens GN=RPS7 PE=1 SV=1 - [RS7_HUMAN]	31.61	11.34	1	1	1	194	22.1133
O60313	Dynamin-like 120 kDa protein, mitochondrial OS=Homo sapiens GN=OPA1 PE=1 SV=3 - [OPA1_HUMAN]	31.54	1.98	1	2	2	960	111.561
Q9UNF0	Protein kinase C and casein kinase substrate in neurons protein 2 OS=Homo sapiens GN=PACSIN2 PE=1 SV=2 - [PACN2_HUMAN]	31.48	2.26	1	1	1	486	55.7039
O15232	Matrilin-3 OS=Homo sapiens GN=MATN3 PE=1 SV=2 - [MATN3_HUMAN]	31.16	2.26	1	1	1	486	52.7827
O94973	AP-2 complex subunit alpha-2 OS=Homo sapiens GN=AP2A2 PE=1 SV=2 - [AP2A2_HUMAN]	31.14	2.77	1	1	1	939	103.895
P04003	C4b-binding protein alpha chain OS=Homo sapiens GN=C4BPA PE=1 SV=2 - [C4BPA_HUMAN]	30.87	1.34	1	1	2	597	66.9894
Q9BSJ8	Extended synaptotagmin-1 OS=Homo sapiens GN=ESYT1 PE=1 SV=1 - [ESYT1_HUMAN]	30.82	3.53	1	2	2	1104	122.78
Q9NZL9	Methionine adenosyltransferase 2 subunit beta OS=Homo sapiens GN=MAT2B PE=1 SV=1 - [MAT2B_HUMAN]	30.77	3.29	1	1	1	334	37.5282
P80723	Brain acid soluble protein 1 OS=Homo sapiens GN=BASP1 PE=1 SV=2 - [BASP1_HUMAN]	30.6	5.73	1	1	1	227	22.68
O00743	Serine/threonine-protein phosphatase 6 catalytic subunit OS=Homo sapiens GN=PPP6C PE=1 SV=1 - [PPP6_HUMAN]	30.59	2.95	1	1	1	305	35.1215
O15511	Actin-related protein 2/3 complex subunit 5 OS=Homo sapiens GN=ARPC5 PE=1 SV=3 - [ARPC5_HUMAN]	30.55	12.58	1	1	1	151	16.3103
P28300	Protein-lysine 6-oxidase OS=Homo sapiens GN=LOX PE=1 SV=2 - [LYOX_HUMAN]	30.53	1.68	1	1	1	417	46.9145
P49407	Beta-arrestin-1 OS=Homo sapiens GN=ARRB1 PE=1 SV=2 - [ARRB1_HUMAN]	30.4609	6.94	1	2	2	418	47.0363
P54687	Branched-chain-amino-acid aminotransferase, cytosolic OS=Homo sapiens GN=BCAT1 PE=1 SV=3 - [BCAT1_HUMAN]	30.17	5.18	1	1	1	386	42.9385
Q9NQW7	Xaa-Pro aminopeptidase 1 OS=Homo sapiens GN=XPNPEP1 PE=1 SV=3 - [XPP1_HUMAN]	30.08	7.54	1	2	2	623	69.8732
P05386	60S acidic ribosomal protein P1 OS=Homo sapiens GN=RPLP1 PE=1 SV=1 - [RLA1_HUMAN]	30.07	14.04	1	1	1	114	11.5067
Q9NRJ7	Protocadherin beta-16 OS=Homo sapiens GN=PCDHB16 PE=1 SV=3 - [PCDBG_HUMAN]	30.01	2.19	12	1	1	776	84.9306
Q9Y6Z7	Collectin-10 OS=Homo sapiens GN=COLEC10 PE=1 SV=2 - [COL10_HUMAN]	29.91	3.25	1	1	1	277	30.6853
P05109	Protein S100-A8 OS=Homo sapiens GN=S100A8 PE=1 SV=1 - [S10A8_HUMAN]	29.82	11.83	1	1	1	93	10.8276
P15153	Ras-related C3 botulinum toxin substrate 2 OS=Homo sapiens GN=RAC2 PE=1 SV=1 - [RAC2_HUMAN]	29.5181	11.98	2	1	2	192	21.4151
Q7RTV2	Glutathione S-transferase A5 OS=Homo sapiens GN=GSTA5 PE=1 SV=1 - [GSTA5_HUMAN]	29.45	3.6	1	1	1	222	25.7056
P40925	Malate dehydrogenase, cytoplasmic OS=Homo sapiens GN=MDH1 PE=1 SV=4 - [MDHC_HUMAN]	29.42	7.49	1	2	2	334	36.403
O43747	AP-1 complex subunit gamma-1 OS=Homo sapiens GN=AP1G1 PE=1 SV=5 - [AP1G1_HUMAN]	29.22	2.19	1	2	2	822	91.2931
O43708	Maleylacetoacetate isomerase OS=Homo sapiens GN=GSTZ1 PE=1 SV=3 - [MAAI_HUMAN]	29.1	9.26	1	1	1	216	24.1967
Q76LX8	A disintegrin and metalloproteinase with thrombospondin motifs 13 OS=Homo sapiens GN=ADAMTS13 PE=1 SV=1 - [ATS13_HUMAN]	28.97	0.7	1	1	1	1427	153.505
P26447	Protein S100-A4 OS=Homo sapiens GN=S100A4 PE=1 SV=1 - [S10A4_HUMAN]	28.81	16.83	1	2	3	101	11.7207
Q12846	Syntaxin-4 OS=Homo sapiens GN=STX4 PE=1 SV=2 - [STX4_HUMAN]	28.78	3.7	1	1	1	297	34.1589
P08236	Beta-glucuronidase OS=Homo sapiens GN=GUSB PE=1 SV=2 - [BGLR_HUMAN]	28.58	1.23	1	1	1	651	74.6847
Q9UBR1	Beta-ureidopropionase OS=Homo sapiens GN=UPB1 PE=1 SV=1 - [BUP1_HUMAN]	28.39	3.91	1	1	1	384	43.1386
P14678	Small nuclear ribonucleoprotein-associated proteins B and B' OS=Homo sapiens GN=SNRPB PE=1 SV=2 - [RSMB_HUMAN]	28.37	3.33	2	1	1	240	24.5937
Q9NRW7	Vacuolar protein sorting-associated protein 45 OS=Homo sapiens GN=VPS45 PE=1 SV=1 - [VPS45_HUMAN]	28.28	2.11	1	1	1	570	65.0358
P02795	Metallothionein-2 OS=Homo sapiens GN=MT2A PE=1 SV=1 - [MT2_HUMAN]	28.15	19.67	5	1	1	61	6.0372
P58335	Anthrax toxin receptor 2 OS=Homo sapiens GN=ANTXR2 PE=1 SV=5 - [ANTR2_HUMAN]	28	1.84	1	1	1	489	53.6321
P33991	DNA replication licensing factor MCM4 OS=Homo sapiens GN=MCM4 PE=1 SV=5 - [MCM4_HUMAN]	27.93	0.93	1	1	1	863	96.4976
O15371	Eukaryotic translation initiation factor 3 subunit D OS=Homo sapiens GN=EIF3D PE=1 SV=1 - [EIF3D_HUMAN]	27.68	1.82	1	1	1	548	63.9324
B9A064	Immunoglobulin lambda-like polypeptide 5 OS=Homo sapiens GN=IGLL5 PE=2 SV=2 - [IGLL5_HUMAN]	27.63	3.74	2	1	1	214	23.0486
Q13283	Ras GTPase-activating protein-binding protein 1 OS=Homo sapiens GN=G3BP1 PE=1 SV=1 - [G3BP1_HUMAN]	27.54	1.93	1	1	1	466	52.1321
Q14520	Hyaluronan-binding protein 2 OS=Homo sapiens GN=HABP2 PE=1 SV=1 - [HABP2_HUMAN]	27.15	2.32	1	1	1	560	62.6304
P41227	N-alpha-acetyltransferase 10 OS=Homo sapiens GN=NAA10 PE=1 SV=1 - [NAA10_HUMAN]	26.92	10.21	1	2	2	235	26.4419
Q9UN70	Protocadherin gamma-C3 OS=Homo sapiens GN=PCDHGC3 PE=1 SV=1 - [PCDGK_HUMAN]	26.81	0.75	1	1	1	934	101.016
P51692	Signal transducer and activator of transcription 5B OS=Homo sapiens GN=STAT5B PE=1 SV=2 - [STA5B_HUMAN]	26.8	3.56	1	2	2	787	89.8096
Q99497	Protein DJ-1 OS=Homo sapiens GN=PARK7 PE=1 SV=2 - [PARK7_HUMAN]	26.76	4.23	1	1	1	189	19.8785
Q14012	Calcium/calmodulin-dependent protein kinase type 1 OS=Homo sapiens GN=CAMK1 PE=1 SV=1 - [KCC1A_HUMAN]	26.7521	4.59	2	2	2	370	41.3107
Q14108	Lysosome membrane protein 2 OS=Homo sapiens GN=SCARB2 PE=1 SV=2 - [SCRB2_HUMAN]	26.73	3.97	1	1	1	478	54.2555
Q16630	Cleavage and polyadenylation specificity factor subunit 6 OS=Homo sapiens GN=CPSF6 PE=1 SV=2 - [CPSF6_HUMAN]	26.68	4.54	1	1	1	551	59.1734
Q16719	Kynureninase OS=Homo sapiens GN=KYNU PE=1 SV=1 - [KYNU_HUMAN]	26.68	5.81	1	2	2	465	52.3182
P09467	Fructose-1,6-bisphosphatase 1 OS=Homo sapiens GN=FBP1 PE=1 SV=5 - [F16P1_HUMAN]	26.67	3.55	1	1	1	338	36.8188
P04083	Annexin A1 OS=Homo sapiens GN=ANXA1 PE=1 SV=2 - [ANXA1_HUMAN]	26.48	6.94	1	2	2	346	38.69
Q99613	Eukaryotic translation initiation factor 3 subunit C OS=Homo sapiens GN=EIF3C PE=1 SV=1 - [EIF3C_HUMAN]	26.45	1.31	2	1	1	913	105.278
P11172	Uridine 5'-monophosphate synthase OS=Homo sapiens GN=UMPS PE=1 SV=1 - [UMPS_HUMAN]	26.31	4.17	1	1	1	480	52.1886
P20702	Integrin alpha-X OS=Homo sapiens GN=ITGAX PE=1 SV=3 - [ITAX_HUMAN]	26.23	1.38	1	1	1	1163	127.749
Q9UIK4	Death-associated protein kinase 2 OS=Homo sapiens GN=DAPK2 PE=1 SV=1 - [DAPK2_HUMAN]	26.13	3.51	1	1	1	370	42.8713
P08195	4F2 cell-surface antigen heavy chain OS=Homo sapiens GN=SLC3A2 PE=1 SV=3 - [4F2_HUMAN]	26.11	1.9	1	1	1	630	67.9517
P23258	Tubulin gamma-1 chain OS=Homo sapiens GN=TUBG1 PE=1 SV=2 - [TBG1_HUMAN]	26.05	2.44	2	1	1	451	51.1378
Q96IJ6	Mannose-1-phosphate guanyltransferase alpha OS=Homo sapiens GN=GMPPA PE=1 SV=1 - [GMPPA_HUMAN]	25.99	3.33	1	1	1	420	46.2621
Q7Z304	MAM domain-containing protein 2 OS=Homo sapiens GN=MAMDC2 PE=2 SV=3 - [MAMC2_HUMAN]	25.93	1.46	1	1	1	686	77.5058
Q92598	Heat shock protein 105 kDa OS=Homo sapiens GN=HSPH1 PE=1 SV=1 - [HS105_HUMAN]	25.81	1.75	1	1	1	858	96.8037
P20849	Collagen alpha-1(IX) chain OS=Homo sapiens GN=COL9A1 PE=1 SV=3 - [CO9A1_HUMAN]	25.75	1.3	1	1	1	921	91.8125
Q15370	Elongin-B OS=Homo sapiens GN=ELOB PE=1 SV=1 - [ELOB_HUMAN]	25.63	10.17	1	1	1	118	13.1246
Q9BXP5	Serrate RNA effector molecule homolog OS=Homo sapiens GN=SRRT PE=1 SV=1 - [SRRT_HUMAN]	25.56	0.91	1	1	1	876	100.604
Q9UBT2	SUMO-activating enzyme subunit 2 OS=Homo sapiens GN=UBA2 PE=1 SV=2 - [SAE2_HUMAN]	25.46	1.88	1	1	1	640	71.1792
Q08209	Serine/threonine-protein phosphatase 2B catalytic subunit alpha isoform OS=Homo sapiens GN=PPP3CA PE=1 SV=1 - [PP2BA_HUMAN]	25.35	1.92	2	1	1	521	58.6503
P19827	Inter-alpha-trypsin inhibitor heavy chain H1 OS=Homo sapiens GN=ITIH1 PE=1 SV=3 - [ITIH1_HUMAN]	25.03	1.32	1	1	1	911	101.326
P55287	Cadherin-11 OS=Homo sapiens GN=CDH11 PE=2 SV=2 - [CAD11_HUMAN]	25.02	1.13	1	1	1	796	87.9108
P00352	Retinal dehydrogenase 1 OS=Homo sapiens GN=ALDH1A1 PE=1 SV=2 - [AL1A1_HUMAN]	24.96	1.4	2	1	1	501	54.827
Q9NPG4	Protocadherin-12 OS=Homo sapiens GN=PCDH12 PE=1 SV=1 - [PCD12_HUMAN]	24.82	1.1	1	1	1	1184	128.915
Q9BXT8	RING finger protein 17 OS=Homo sapiens GN=RNF17 PE=1 SV=3 - [RNF17_HUMAN]	24.76	0.49	1	1	1	1623	184.525
P39748	Flap endonuclease 1 OS=Homo sapiens GN=FEN1 PE=1 SV=1 - [FEN1_HUMAN]	24.71	2.89	1	1	1	380	42.5661
Q04760	Lactoylglutathione lyase OS=Homo sapiens GN=GLO1 PE=1 SV=4 - [LGUL_HUMAN]	24.66	8.7	1	1	1	184	20.7642
Q9H4E7	Differentially expressed in FDCP 6 homolog OS=Homo sapiens GN=DEF6 PE=1 SV=1 - [DEFI6_HUMAN]	24.6	1.58	1	1	1	631	73.8643
Q8IX12	Cell division cycle and apoptosis regulator protein 1 OS=Homo sapiens GN=CCAR1 PE=1 SV=2 - [CCAR1_HUMAN]	24.49	1.48	1	1	1	1150	132.739
P62906	60S ribosomal protein L10a OS=Homo sapiens GN=RPL10A PE=1 SV=2 - [RL10A_HUMAN]	24.4	3.69	1	1	1	217	24.8155
O75891	Cytosolic 10-formyltetrahydrofolate dehydrogenase OS=Homo sapiens GN=ALDH1L1 PE=1 SV=2 - [AL1L1_HUMAN]	24.27	3.1	1	2	2	902	98.7666
P53004	Biliverdin reductase A OS=Homo sapiens GN=BLVRA PE=1 SV=2 - [BIEA_HUMAN]	23.72	2.7	1	1	1	296	33.4073
P49888	Estrogen sulfotransferase OS=Homo sapiens GN=SULT1E1 PE=1 SV=1 - [ST1E1_HUMAN]	23.72	2.38	1	1	1	294	35.1036
Q6NVV1	Putative 60S ribosomal protein L13a protein RPL13AP3 OS=Homo sapiens GN=RPL13AP3 PE=5 SV=1 - [R13P3_HUMAN]	23.72	10.78	2	1	1	102	12.1269
P30040	Endoplasmic reticulum resident protein 29 OS=Homo sapiens GN=ERP29 PE=1 SV=4 - [ERP29_HUMAN]	23.45	3.83	1	1	1	261	28.9752
Q13363	C-terminal-binding protein 1 OS=Homo sapiens GN=CTBP1 PE=1 SV=2 - [CTBP1_HUMAN]	23.36	4.55	1	1	1	440	47.5055
P62753	40S ribosomal protein S6 OS=Homo sapiens GN=RPS6 PE=1 SV=1 - [RS6_HUMAN]	23.14	3.21	1	1	1	249	28.663
O95460	Matrilin-4 OS=Homo sapiens GN=MATN4 PE=1 SV=3 - [MATN4_HUMAN]	23.04	2.09	1	1	1	622	68.4427
Q92974	Rho guanine nucleotide exchange factor 2 OS=Homo sapiens GN=ARHGEF2 PE=1 SV=4 - [ARHG2_HUMAN]	22.9	1.72	1	1	1	986	111.473
P17405	Sphingomyelin phosphodiesterase OS=Homo sapiens GN=SMPD1 PE=1 SV=4 - [ASM_HUMAN]	22.9	1.27	1	1	1	629	69.7072
Q9Y315	Deoxyribose-phosphate aldolase OS=Homo sapiens GN=DERA PE=1 SV=2 - [DEOC_HUMAN]	22.87	2.83	1	1	1	318	35.2085
Q96DG6	Carboxymethylenebutenolidase homolog OS=Homo sapiens GN=CMBL PE=1 SV=1 - [CMBL_HUMAN]	22.65	3.27	1	1	1	245	28.0302
P62277	40S ribosomal protein S13 OS=Homo sapiens GN=RPS13 PE=1 SV=2 - [RS13_HUMAN]	22.48	9.93	1	1	1	151	17.2117
Q12904	Aminoacyl tRNA synthase complex-interacting multifunctional protein 1 OS=Homo sapiens GN=AIMP1 PE=1 SV=2 - [AIMP1_HUMAN]	22.48	3.85	1	1	1	312	34.3311
Q9P289	Serine/threonine-protein kinase 26 OS=Homo sapiens GN=STK26 PE=1 SV=2 - [STK26_HUMAN]	22.42	1.68	3	1	1	416	46.4996
P46821	Microtubule-associated protein 1B OS=Homo sapiens GN=MAP1B PE=1 SV=2 - [MAP1B_HUMAN]	22.31	0.41	2	1	1	2468	270.468
Q9BQA1	Methylosome protein 50 OS=Homo sapiens GN=WDR77 PE=1 SV=1 - [MEP50_HUMAN]	22.309	5.56	1	2	2	342	36.7011
P12004	Proliferating cell nuclear antigen OS=Homo sapiens GN=PCNA PE=1 SV=1 - [PCNA_HUMAN]	22.24	3.07	1	1	1	261	28.7503
Q14764	Major vault protein OS=Homo sapiens GN=MVP PE=1 SV=4 - [MVP_HUMAN]	22.23	1.23	1	1	1	893	99.2659
Q59EK9	RUN domain-containing protein 3A OS=Homo sapiens GN=RUNDC3A PE=1 SV=2 - [RUN3A_HUMAN]	22.19	1.57	1	1	1	446	49.7158
Q14517	Protocadherin Fat 1 OS=Homo sapiens GN=FAT1 PE=1 SV=2 - [FAT1_HUMAN]	22.01	0.63	1	1	1	4588	505.958
Q8TB03	Uncharacterized protein CXorf38 OS=Homo sapiens GN=CXorf38 PE=1 SV=1 - [CX038_HUMAN]	21.8	2.82	1	1	1	319	36.6463
Q10469	Alpha-1,6-mannosyl-glycoprotein 2-beta-N-acetylglucosaminyltransferase OS=Homo sapiens GN=MGAT2 PE=1 SV=1 - [MGAT2_HUMAN]	21.67	1.57	1	1	1	447	51.5173
Q08188	Protein-glutamine gamma-glutamyltransferase E OS=Homo sapiens GN=TGM3 PE=1 SV=4 - [TGM3_HUMAN]	21.67	1.01	1	1	1	693	76.5836
P21266	Glutathione S-transferase Mu 3 OS=Homo sapiens GN=GSTM3 PE=1 SV=3 - [GSTM3_HUMAN]	21.58	3.11	1	1	1	225	26.5421
Q13303	Voltage-gated potassium channel subunit beta-2 OS=Homo sapiens GN=KCNAB2 PE=1 SV=2 - [KCAB2_HUMAN]	21.58	5.45	1	1	1	367	40.974
Q9BRR9	Rho GTPase-activating protein 9 OS=Homo sapiens GN=ARHGAP9 PE=1 SV=2 - [RHG09_HUMAN]	21.57	2.13	1	1	1	750	83.2079
P22061	Protein-L-isoaspartate(D-aspartate) O-methyltransferase OS=Homo sapiens GN=PCMT1 PE=1 SV=4 - [PIMT_HUMAN]	21.41	3.96	1	1	1	227	24.6206
Q86SR1	Polypeptide N-acetylgalactosaminyltransferase 10 OS=Homo sapiens GN=GALNT10 PE=1 SV=2 - [GLT10_HUMAN]	21.09	1.99	1	1	1	603	68.9477
P54619	5'-AMP-activated protein kinase subunit gamma-1 OS=Homo sapiens GN=PRKAG1 PE=1 SV=1 - [AAKG1_HUMAN]	21.06	3.32	1	1	1	331	37.5558
O75439	Mitochondrial-processing peptidase subunit beta OS=Homo sapiens GN=PMPCB PE=1 SV=2 - [MPPB_HUMAN]	20.94	5.93	1	1	1	489	54.3315
P43487	Ran-specific GTPase-activating protein OS=Homo sapiens GN=RANBP1 PE=1 SV=1 - [RANG_HUMAN]	20.38	4.48	1	1	1	201	23.2956
P02671	Fibrinogen alpha chain OS=Homo sapiens GN=FGA PE=1 SV=2 - [FIBA_HUMAN]	20.2	0.81	1	1	1	866	94.9144
P11233	Ras-related protein Ral-A OS=Homo sapiens GN=RALA PE=1 SV=1 - [RALA_HUMAN]	20.13	7.28	1	1	1	206	23.552
O95336	6-phosphogluconolactonase OS=Homo sapiens GN=PGLS PE=1 SV=2 - [6PGL_HUMAN]	20.09	4.65	1	1	1	258	27.5296
P36776	Lon protease homolog, mitochondrial OS=Homo sapiens GN=LONP1 PE=1 SV=2 - [LONM_HUMAN]	20.02	1.15	1	1	1	959	106.422

## Sheet: n3
Proteins identified in replicate 2 (n=819)
Accession	Description	Score	Coverage	# Proteins	# Unique Peptides	# PSMs	# AAs	MW [kDa]
P01024	Complement C3 OS=Homo sapiens GN=C3 PE=1 SV=2 - [CO3_HUMAN]	6392.57	23.75	1	30	208	1663	187.03
P14780	Matrix metalloproteinase-9 OS=Homo sapiens GN=MMP9 PE=1 SV=3 - [MMP9_HUMAN]	4841.86	58.98	1	33	170	707	78.4084
P01031	Complement C5 OS=Homo sapiens GN=C5 PE=1 SV=4 - [CO5_HUMAN]	3618.27	6.15	1	8	91	1676	188.186
P60709	Actin, cytoplasmic 1 OS=Homo sapiens GN=ACTB PE=1 SV=1 - [ACTB_HUMAN]	3491.02	77.07	3	7	89	375	41.7097
P11142	Heat shock cognate 71 kDa protein OS=Homo sapiens GN=HSPA8 PE=1 SV=1 - [HSP7C_HUMAN]	3263.01	60.99	2	29	79	646	70.8542
P02649	Apolipoprotein E OS=Homo sapiens GN=APOE PE=1 SV=1 - [APOE_HUMAN]	3245.15	68.14	1	21	73	317	36.1318
P14618	Pyruvate kinase PKM OS=Homo sapiens GN=PKM PE=1 SV=4 - [KPYM_HUMAN]	2805.8	64.22	1	27	79	531	57.9
P07437	Tubulin beta chain OS=Homo sapiens GN=TUBB PE=1 SV=2 - [TBB5_HUMAN]	2797.46	65.99	2	5	81	444	49.639
O43707	Alpha-actinin-4 OS=Homo sapiens GN=ACTN4 PE=1 SV=2 - [ACTN4_HUMAN]	2768.63	65.64	3	29	82	911	104.788
P12814	Alpha-actinin-1 OS=Homo sapiens GN=ACTN1 PE=1 SV=2 - [ACTN1_HUMAN]	2747.13	63.34	2	27	83	892	102.993
P68371	Tubulin beta-4B chain OS=Homo sapiens GN=TUBB4B PE=1 SV=1 - [TBB4B_HUMAN]	2675.11	65.62	3	1	78	445	49.799
P23142	Fibulin-1 OS=Homo sapiens GN=FBLN1 PE=1 SV=4 - [FBLN1_HUMAN]	2631.24	18.07	1	13	100	703	77.1624
P04350	Tubulin beta-4A chain OS=Homo sapiens GN=TUBB4A PE=1 SV=2 - [TBB4A_HUMAN]	2473.61	65.09	1	4	72	444	49.5539
Q01518	Adenylyl cyclase-associated protein 1 OS=Homo sapiens GN=CAP1 PE=1 SV=5 - [CAP1_HUMAN]	2446.18	49.26	2	21	62	475	51.8687
P08238	Heat shock protein HSP 90-beta OS=Homo sapiens GN=HSP90AB1 PE=1 SV=4 - [HS90B_HUMAN]	2228.26	63.12	6	23	67	724	83.2121
Q71U36	Tubulin alpha-1A chain OS=Homo sapiens GN=TUBA1A PE=1 SV=1 - [TBA1A_HUMAN]	2227.24	64.97	3	7	57	451	50.1036
P21333	Filamin-A OS=Homo sapiens GN=FLNA PE=1 SV=4 - [FLNA_HUMAN]	2183.79	32.07	2	51	71	2647	280.564
P04406	Glyceraldehyde-3-phosphate dehydrogenase OS=Homo sapiens GN=GAPDH PE=1 SV=3 - [G3P_HUMAN]	2167.71	68.96	1	15	67	335	36.0304
Q13885	Tubulin beta-2A chain OS=Homo sapiens GN=TUBB2A PE=1 SV=1 - [TBB2A_HUMAN]	2143.02	51.46	3	1	64	445	49.875
P68366	Tubulin alpha-4A chain OS=Homo sapiens GN=TUBA4A PE=1 SV=1 - [TBA4A_HUMAN]	2141.07	58.26	2	6	55	448	49.8924
P07900	Heat shock protein HSP 90-alpha OS=Homo sapiens GN=HSP90AA1 PE=1 SV=5 - [HS90A_HUMAN]	2118.46	50.82	7	19	60	732	84.6067
Q13509	Tubulin beta-3 chain OS=Homo sapiens GN=TUBB3 PE=1 SV=2 - [TBB3_HUMAN]	1835.91	48.67	1	4	53	450	50.4003
P08670	Vimentin OS=Homo sapiens GN=VIM PE=1 SV=4 - [VIME_HUMAN]	1787.37	70.39	3	32	55	466	53.6191
Q15582	Transforming growth factor-beta-induced protein ig-h3 OS=Homo sapiens GN=TGFBI PE=1 SV=1 - [BGH3_HUMAN]	1696.13	54.17	1	25	52	683	74.634
P13639	Elongation factor 2 OS=Homo sapiens GN=EEF2 PE=1 SV=4 - [EF2_HUMAN]	1649.49	44.99	1	31	56	858	95.277
P06396	Gelsolin OS=Homo sapiens GN=GSN PE=1 SV=1 - [GELS_HUMAN]	1558.05	48.08	1	24	48	782	85.6442
Q9BXJ4	Complement C1q tumor necrosis factor-related protein 3 OS=Homo sapiens GN=C1QTNF3 PE=1 SV=1 - [C1QT3_HUMAN]	1458.56	18.7	1	4	51	246	26.9768
Q15063	Periostin OS=Homo sapiens GN=POSTN PE=1 SV=2 - [POSTN_HUMAN]	1433.18	29.67	1	21	41	836	93.2553
P00734	Prothrombin OS=Homo sapiens GN=F2 PE=1 SV=2 - [THRB_HUMAN]	1432.71	10.93	1	8	29	622	69.9921
Q9Y490	Talin-1 OS=Homo sapiens GN=TLN1 PE=1 SV=3 - [TLN1_HUMAN]	1386.03	18.38	2	31	43	2541	269.599
Q9BUF5	Tubulin beta-6 chain OS=Homo sapiens GN=TUBB6 PE=1 SV=1 - [TBB6_HUMAN]	1360.18	41.03	1	5	41	446	49.825
P68032	Actin, alpha cardiac muscle 1 OS=Homo sapiens GN=ACTC1 PE=1 SV=1 - [ACTC_HUMAN]	1345.15	42.44	4	2	42	377	41.9919
P06733	Alpha-enolase OS=Homo sapiens GN=ENO1 PE=1 SV=2 - [ENOA_HUMAN]	1314.66	54.84	1	12	30	434	47.1393
Q6S8J3	POTE ankyrin domain family member E OS=Homo sapiens GN=POTEE PE=2 SV=3 - [POTEE_HUMAN]	1278.77	8.74	12	1	32	1075	121.286
P0DMV8	Heat shock 70 kDa protein 1A OS=Homo sapiens GN=HSPA1A PE=1 SV=1 - [HS71A_HUMAN]	1256.12	43.99	2	19	36	641	70.009
P36222	Chitinase-3-like protein 1 OS=Homo sapiens GN=CHI3L1 PE=1 SV=2 - [CH3L1_HUMAN]	1217.95	53.52	1	16	31	383	42.5984
Q16555	Dihydropyrimidinase-related protein 2 OS=Homo sapiens GN=DPYSL2 PE=1 SV=1 - [DPYL2_HUMAN]	1160.17	56.12	1	20	31	572	62.2546
P55072	Transitional endoplasmic reticulum ATPase OS=Homo sapiens GN=VCP PE=1 SV=4 - [TERA_HUMAN]	1149.01	47.64	2	27	37	806	89.2657
P23526	Adenosylhomocysteinase OS=Homo sapiens GN=AHCY PE=1 SV=4 - [SAHH_HUMAN]	1126.14	37.73	3	17	30	432	47.6852
P68104	Elongation factor 1-alpha 1 OS=Homo sapiens GN=EEF1A1 PE=1 SV=1 - [EF1A1_HUMAN]	1115.88	49.13	3	14	37	462	50.1091
P12109	Collagen alpha-1(VI) chain OS=Homo sapiens GN=COL6A1 PE=1 SV=3 - [CO6A1_HUMAN]	1103.57	30.54	1	21	31	1028	108.462
P21980	Protein-glutamine gamma-glutamyltransferase 2 OS=Homo sapiens GN=TGM2 PE=1 SV=2 - [TGM2_HUMAN]	1078.12	34.35	1	16	25	687	77.2797
P07355	Annexin A2 OS=Homo sapiens GN=ANXA2 PE=1 SV=2 - [ANXA2_HUMAN]	1037.33	62.24	2	19	27	339	38.5798
P00558	Phosphoglycerate kinase 1 OS=Homo sapiens GN=PGK1 PE=1 SV=3 - [PGK1_HUMAN]	1029.14	55.64	2	16	28	417	44.5861
P08758	Annexin A5 OS=Homo sapiens GN=ANXA5 PE=1 SV=2 - [ANXA5_HUMAN]	990.504	48.13	1	12	21	320	35.9144
P12259	Coagulation factor V OS=Homo sapiens GN=F5 PE=1 SV=4 - [FA5_HUMAN]	937.511	5.85	1	13	26	2224	251.546
Q562R1	Beta-actin-like protein 2 OS=Homo sapiens GN=ACTBL2 PE=1 SV=2 - [ACTBL_HUMAN]	906.123	23.4	1	1	18	376	41.976
P29350	Tyrosine-protein phosphatase non-receptor type 6 OS=Homo sapiens GN=PTPN6 PE=1 SV=1 - [PTN6_HUMAN]	866.192	46.05	1	20	26	595	67.5191
P02545	Prelamin-A/C OS=Homo sapiens GN=LMNA PE=1 SV=1 - [LMNA_HUMAN]	859.401	41.27	2	23	27	664	74.0947
P13796	Plastin-2 OS=Homo sapiens GN=LCP1 PE=1 SV=6 - [PLSL_HUMAN]	858.588	45.93	3	21	27	627	70.2439
Q9H4B7	Tubulin beta-1 chain OS=Homo sapiens GN=TUBB1 PE=1 SV=1 - [TBB1_HUMAN]	854.317	16.63	1	3	28	451	50.2946
Q9Y240	C-type lectin domain family 11 member A OS=Homo sapiens GN=CLEC11A PE=1 SV=1 - [CLC11_HUMAN]	808.804	40.56	1	12	24	323	35.6725
Q86UX7	Fermitin family homolog 3 OS=Homo sapiens GN=FERMT3 PE=1 SV=1 - [URP2_HUMAN]	784.893	43.78	1	21	29	667	75.905
P02751	Fibronectin OS=Homo sapiens GN=FN1 PE=1 SV=4 - [FINC_HUMAN]	775.641	9.93	1	15	19	2386	262.46
P46940	Ras GTPase-activating-like protein IQGAP1 OS=Homo sapiens GN=IQGAP1 PE=1 SV=1 - [IQGA1_HUMAN]	743.181	15.75	1	19	20	1657	189.134
P0C0L4	Complement C4-A OS=Homo sapiens GN=C4A PE=1 SV=2 - [CO4A_HUMAN]	734.335	7.11	2	11	28	1744	192.664
P35579	Myosin-9 OS=Homo sapiens GN=MYH9 PE=1 SV=4 - [MYH9_HUMAN]	731.616	12.7	3	17	21	1960	226.392
P61160	Actin-related protein 2 OS=Homo sapiens GN=ACTR2 PE=1 SV=1 - [ARP2_HUMAN]	730.745	49.49	1	12	18	394	44.7322
P11021	78 kDa glucose-regulated protein OS=Homo sapiens GN=HSPA5 PE=1 SV=2 - [GRP78_HUMAN]	715.866	26.45	2	12	17	654	72.2884
P13929	Beta-enolase OS=Homo sapiens GN=ENO3 PE=1 SV=5 - [ENOB_HUMAN]	685.619	19.12	1	2	14	434	46.9573
P69905	Hemoglobin subunit alpha OS=Homo sapiens GN=HBA1 PE=1 SV=2 - [HBA_HUMAN]	658.269	41.55	2	5	25	142	15.2479
P51884	Lumican OS=Homo sapiens GN=LUM PE=1 SV=2 - [LUM_HUMAN]	640.741	20.71	1	6	19	338	38.4048
P02768	Serum albumin OS=Homo sapiens GN=ALB PE=1 SV=2 - [ALBU_HUMAN]	639.98	12.64	1	8	21	609	69.3215
P78371	T-complex protein 1 subunit beta OS=Homo sapiens GN=CCT2 PE=1 SV=4 - [TCPB_HUMAN]	638.853	43.36	1	17	19	535	57.4521
P00966	Argininosuccinate synthase OS=Homo sapiens GN=ASS1 PE=1 SV=2 - [ASSY_HUMAN]	635.272	34.47	1	10	16	412	46.501
P40227	T-complex protein 1 subunit zeta OS=Homo sapiens GN=CCT6A PE=1 SV=3 - [TCPZ_HUMAN]	617.748	35.4	2	11	18	531	57.9876
P36871	Phosphoglucomutase-1 OS=Homo sapiens GN=PGM1 PE=1 SV=3 - [PGM1_HUMAN]	602.633	46.98	1	16	23	562	61.4105
P21399	Cytoplasmic aconitate hydratase OS=Homo sapiens GN=ACO1 PE=1 SV=3 - [ACOC_HUMAN]	598.82	19.01	1	10	16	889	98.3366
P19823	Inter-alpha-trypsin inhibitor heavy chain H2 OS=Homo sapiens GN=ITIH2 PE=1 SV=2 - [ITIH2_HUMAN]	591.477	9.2	1	7	19	946	106.397
Q08380	Galectin-3-binding protein OS=Homo sapiens GN=LGALS3BP PE=1 SV=1 - [LG3BP_HUMAN]	584.206	22.56	1	10	16	585	65.2893
O75083	WD repeat-containing protein 1 OS=Homo sapiens GN=WDR1 PE=1 SV=4 - [WDR1_HUMAN]	550.954	33.5	1	13	19	606	66.1519
P61158	Actin-related protein 3 OS=Homo sapiens GN=ACTR3 PE=1 SV=3 - [ARP3_HUMAN]	533.526	55.98	3	13	19	418	47.341
P38606	V-type proton ATPase catalytic subunit A OS=Homo sapiens GN=ATP6V1A PE=1 SV=2 - [VATA_HUMAN]	518.504	32.74	1	14	16	617	68.2605
P19801	Amiloride-sensitive amine oxidase [copper-containing] OS=Homo sapiens GN=AOC1 PE=1 SV=4 - [AOC1_HUMAN]	515.686	35.29	1	18	21	751	85.3237
O15144	Actin-related protein 2/3 complex subunit 2 OS=Homo sapiens GN=ARPC2 PE=1 SV=1 - [ARPC2_HUMAN]	514.342	47.67	1	10	14	300	34.3115
P01008	Antithrombin-III OS=Homo sapiens GN=SERPINC1 PE=1 SV=1 - [ANT3_HUMAN]	507.16	19.4	1	7	18	464	52.5689
P07195	L-lactate dehydrogenase B chain OS=Homo sapiens GN=LDHB PE=1 SV=2 - [LDHB_HUMAN]	503.544	33.83	3	8	14	334	36.6151
P26641	Elongation factor 1-gamma OS=Homo sapiens GN=EEF1G PE=1 SV=3 - [EF1G_HUMAN]	490.062	45.31	1	12	16	437	50.0871
P60842	Eukaryotic initiation factor 4A-I OS=Homo sapiens GN=EIF4A1 PE=1 SV=1 - [IF4A1_HUMAN]	489.897	48.28	1	5	16	406	46.1246
Q9NZN3	EH domain-containing protein 3 OS=Homo sapiens GN=EHD3 PE=1 SV=2 - [EHD3_HUMAN]	487.703	38.5	1	5	18	535	60.8487
Q96QK1	Vacuolar protein sorting-associated protein 35 OS=Homo sapiens GN=VPS35 PE=1 SV=2 - [VPS35_HUMAN]	486.262	16.08	1	8	11	796	91.6489
P61224	Ras-related protein Rap-1b OS=Homo sapiens GN=RAP1B PE=1 SV=1 - [RAP1B_HUMAN]	483.066	69.02	3	9	13	184	20.8116
P08865	40S ribosomal protein SA OS=Homo sapiens GN=RPSA PE=1 SV=4 - [RSSA_HUMAN]	480.68	35.25	1	7	10	295	32.8334
P09104	Gamma-enolase OS=Homo sapiens GN=ENO2 PE=1 SV=3 - [ENOG_HUMAN]	478.526	12.44	1	1	10	434	47.239
P48643	T-complex protein 1 subunit epsilon OS=Homo sapiens GN=CCT5 PE=1 SV=1 - [TCPE_HUMAN]	474.981	34.38	1	16	18	541	59.6328
P05107	Integrin beta-2 OS=Homo sapiens GN=ITGB2 PE=1 SV=2 - [ITB2_HUMAN]	473.062	21.72	3	14	15	769	84.7261
P06737	Glycogen phosphorylase, liver form OS=Homo sapiens GN=PYGL PE=1 SV=4 - [PYGL_HUMAN]	469.215	16.29	1	7	15	847	97.087
Q9H4M9	EH domain-containing protein 1 OS=Homo sapiens GN=EHD1 PE=1 SV=2 - [EHD1_HUMAN]	467.467	35.02	1	5	17	534	60.5887
P14625	Endoplasmin OS=Homo sapiens GN=HSP90B1 PE=1 SV=1 - [ENPL_HUMAN]	463.965	14.69	1	9	17	803	92.4113
P04745	Alpha-amylase 1 OS=Homo sapiens GN=AMY1A PE=1 SV=2 - [AMY1_HUMAN]	461.965	12.92	3	6	14	511	57.7309
P27348	14-3-3 protein theta OS=Homo sapiens GN=YWHAQ PE=1 SV=1 - [1433T_HUMAN]	460.88	46.53	2	7	16	245	27.7468
P62195	26S protease regulatory subunit 8 OS=Homo sapiens GN=PSMC5 PE=1 SV=1 - [PRS8_HUMAN]	449.724	34.48	2	10	12	406	45.5971
P11413	Glucose-6-phosphate 1-dehydrogenase OS=Homo sapiens GN=G6PD PE=1 SV=4 - [G6PD_HUMAN]	433.752	34.37	1	14	15	515	59.219
P11216	Glycogen phosphorylase, brain form OS=Homo sapiens GN=PYGB PE=1 SV=5 - [PYGB_HUMAN]	429.353	16.84	2	8	14	843	96.6345
P06858	Lipoprotein lipase OS=Homo sapiens GN=LPL PE=1 SV=1 - [LIPL_HUMAN]	427.907	37.68	1	10	13	475	53.1289
P35443	Thrombospondin-4 OS=Homo sapiens GN=THBS4 PE=1 SV=2 - [TSP4_HUMAN]	426.263	9.99	2	5	11	961	105.802
P31939	Bifunctional purine biosynthesis protein PURH OS=Homo sapiens GN=ATIC PE=1 SV=3 - [PUR9_HUMAN]	421.543	24.16	1	11	12	592	64.5753
P31946	14-3-3 protein beta/alpha OS=Homo sapiens GN=YWHAB PE=1 SV=3 - [1433B_HUMAN]	421.262	44.72	2	5	13	246	28.0648
P04004	Vitronectin OS=Homo sapiens GN=VTN PE=1 SV=1 - [VTNC_HUMAN]	419.306	3.14	1	1	7	478	54.2712
P06744	Glucose-6-phosphate isomerase OS=Homo sapiens GN=GPI PE=1 SV=4 - [G6PI_HUMAN]	414.458	20.43	1	7	10	558	63.1072
P36955	Pigment epithelium-derived factor OS=Homo sapiens GN=SERPINF1 PE=1 SV=4 - [PEDF_HUMAN]	414.053	6.46	1	3	7	418	46.2833
P50395	Rab GDP dissociation inhibitor beta OS=Homo sapiens GN=GDI2 PE=1 SV=2 - [GDIB_HUMAN]	408.89	25.84	1	4	14	445	50.6309
O00299	Chloride intracellular channel protein 1 OS=Homo sapiens GN=CLIC1 PE=1 SV=4 - [CLIC1_HUMAN]	406.189	64.32	1	10	12	241	26.9057
P31150	Rab GDP dissociation inhibitor alpha OS=Homo sapiens GN=GDI1 PE=1 SV=2 - [GDIA_HUMAN]	406.138	17.23	1	1	11	447	50.5501
Q13418	Integrin-linked protein kinase OS=Homo sapiens GN=ILK PE=1 SV=2 - [ILK_HUMAN]	392.554	34.07	1	12	16	452	51.3859
P55209	Nucleosome assembly protein 1-like 1 OS=Homo sapiens GN=NAP1L1 PE=1 SV=1 - [NP1L1_HUMAN]	383.839	45.78	1	9	12	391	45.3459
P12956	X-ray repair cross-complementing protein 6 OS=Homo sapiens GN=XRCC6 PE=1 SV=2 - [XRCC6_HUMAN]	381.533	32.35	1	13	13	609	69.7991
P49591	Serine--tRNA ligase, cytoplasmic OS=Homo sapiens GN=SARS PE=1 SV=3 - [SYSC_HUMAN]	377.741	25.68	1	9	11	514	58.7401
P07996	Thrombospondin-1 OS=Homo sapiens GN=THBS1 PE=1 SV=2 - [TSP1_HUMAN]	375.251	8.97	2	8	9	1170	129.3
P25786	Proteasome subunit alpha type-1 OS=Homo sapiens GN=PSMA1 PE=1 SV=1 - [PSA1_HUMAN]	374.987	47.91	1	10	13	263	29.5369
P17858	ATP-dependent 6-phosphofructokinase, liver type OS=Homo sapiens GN=PFKL PE=1 SV=6 - [PFKAL_HUMAN]	370.867	14.36	1	4	8	780	84.9642
P23381	Tryptophan--tRNA ligase, cytoplasmic OS=Homo sapiens GN=WARS PE=1 SV=2 - [SYWC_HUMAN]	368.944	30.36	1	8	9	471	53.1316
P63104	14-3-3 protein zeta/delta OS=Homo sapiens GN=YWHAZ PE=1 SV=1 - [1433Z_HUMAN]	368.643	37.55	1	6	11	245	27.7277
P17987	T-complex protein 1 subunit alpha OS=Homo sapiens GN=TCP1 PE=1 SV=1 - [TCPA_HUMAN]	366.202	24.1	1	10	11	556	60.3056
Q16658	Fascin OS=Homo sapiens GN=FSCN1 PE=1 SV=3 - [FSCN1_HUMAN]	365.102	22.11	1	8	11	493	54.4961
P50990	T-complex protein 1 subunit theta OS=Homo sapiens GN=CCT8 PE=1 SV=4 - [TCPQ_HUMAN]	361.214	19.71	1	9	10	548	59.5825
Q14240	Eukaryotic initiation factor 4A-II OS=Homo sapiens GN=EIF4A2 PE=1 SV=2 - [IF4A2_HUMAN]	357.408	37.35	1	2	12	407	46.3728
Q7KZF4	Staphylococcal nuclease domain-containing protein 1 OS=Homo sapiens GN=SND1 PE=1 SV=1 - [SND1_HUMAN]	355.184	19.23	1	13	15	910	101.934
Q13200	26S proteasome non-ATPase regulatory subunit 2 OS=Homo sapiens GN=PSMD2 PE=1 SV=3 - [PSMD2_HUMAN]	350.106	19.6	1	11	12	908	100.136
Q01813	ATP-dependent 6-phosphofructokinase, platelet type OS=Homo sapiens GN=PFKP PE=1 SV=2 - [PFKAP_HUMAN]	349.278	13.9	1	5	9	784	85.5415
P11586	C-1-tetrahydrofolate synthase, cytoplasmic OS=Homo sapiens GN=MTHFD1 PE=1 SV=3 - [C1TC_HUMAN]	348.847	20.64	1	13	14	935	101.495
Q9HBI1	Beta-parvin OS=Homo sapiens GN=PARVB PE=1 SV=1 - [PARVB_HUMAN]	345.973	22.8	2	7	12	364	41.6881
P31146	Coronin-1A OS=Homo sapiens GN=CORO1A PE=1 SV=4 - [COR1A_HUMAN]	345.669	37.09	1	10	13	461	50.9938
P22314	Ubiquitin-like modifier-activating enzyme 1 OS=Homo sapiens GN=UBA1 PE=1 SV=3 - [UBA1_HUMAN]	343.347	16.07	1	12	13	1058	117.774
P01023	Alpha-2-macroglobulin OS=Homo sapiens GN=A2M PE=1 SV=3 - [A2MG_HUMAN]	342.762	3.46	1	3	16	1474	163.188
Q15493	Regucalcin OS=Homo sapiens GN=RGN PE=1 SV=1 - [RGN_HUMAN]	340.024	9.03	1	2	5	299	33.2314
P30153	Serine/threonine-protein phosphatase 2A 65 kDa regulatory subunit A alpha isoform OS=Homo sapiens GN=PPP2R1A PE=1 SV=4 - [2AAA_HUMAN]	328.096	19.86	2	7	8	589	65.2669
Q8WUM4	Programmed cell death 6-interacting protein OS=Homo sapiens GN=PDCD6IP PE=1 SV=1 - [PDC6I_HUMAN]	326.682	19.7	1	12	12	868	95.9631
Q10567	AP-1 complex subunit beta-1 OS=Homo sapiens GN=AP1B1 PE=1 SV=2 - [AP1B1_HUMAN]	321.709	13.28	1	4	9	949	104.57
P02765	Alpha-2-HS-glycoprotein OS=Homo sapiens GN=AHSG PE=1 SV=1 - [FETUA_HUMAN]	320.804	5.45	1	3	9	367	39.2997
P26038	Moesin OS=Homo sapiens GN=MSN PE=1 SV=3 - [MOES_HUMAN]	319.515	18.89	2	8	14	577	67.7778
P23921	Ribonucleoside-diphosphate reductase large subunit OS=Homo sapiens GN=RRM1 PE=1 SV=1 - [RIR1_HUMAN]	319.322	15.53	1	9	9	792	90.0125
O60749	Sorting nexin-2 OS=Homo sapiens GN=SNX2 PE=1 SV=2 - [SNX2_HUMAN]	316.012	20.81	2	8	9	519	58.4347
O75369	Filamin-B OS=Homo sapiens GN=FLNB PE=1 SV=2 - [FLNB_HUMAN]	309.595	2.69	1	1	9	2602	277.99
P52209	6-phosphogluconate dehydrogenase, decarboxylating OS=Homo sapiens GN=PGD PE=1 SV=3 - [6PGD_HUMAN]	306.806	25.26	1	8	10	483	53.106
O15143	Actin-related protein 2/3 complex subunit 1B OS=Homo sapiens GN=ARPC1B PE=1 SV=3 - [ARC1B_HUMAN]	305.989	23.66	1	7	9	372	40.9234
O00232	26S proteasome non-ATPase regulatory subunit 12 OS=Homo sapiens GN=PSMD12 PE=1 SV=3 - [PSD12_HUMAN]	305.775	22.15	1	8	8	456	52.8706
P01892	HLA class I histocompatibility antigen, A-2 alpha chain OS=Homo sapiens GN=HLA-A PE=1 SV=1 - [1A02_HUMAN]	302.977	30.68	1	1	8	365	40.8962
P13010	X-ray repair cross-complementing protein 5 OS=Homo sapiens GN=XRCC5 PE=1 SV=3 - [XRCC5_HUMAN]	298.977	21.04	1	10	11	732	82.6523
P50552	Vasodilator-stimulated phosphoprotein OS=Homo sapiens GN=VASP PE=1 SV=3 - [VASP_HUMAN]	293.635	17.89	1	5	7	380	39.8051
P05388	60S acidic ribosomal protein P0 OS=Homo sapiens GN=RPLP0 PE=1 SV=1 - [RLA0_HUMAN]	285.803	33.12	2	7	8	317	34.2518
P50991	T-complex protein 1 subunit delta OS=Homo sapiens GN=CCT4 PE=1 SV=4 - [TCPD_HUMAN]	284.624	24.68	1	8	9	539	57.8878
P00488	Coagulation factor XIII A chain OS=Homo sapiens GN=F13A1 PE=1 SV=4 - [F13A_HUMAN]	282.32	8.74	1	5	8	732	83.2146
P41250	Glycine--tRNA ligase OS=Homo sapiens GN=GARS PE=1 SV=3 - [SYG_HUMAN]	279.77	20.57	1	12	12	739	83.1126
P00338	L-lactate dehydrogenase A chain OS=Homo sapiens GN=LDHA PE=1 SV=2 - [LDHA_HUMAN]	279.316	29.82	4	6	9	332	36.6654
P02748	Complement component C9 OS=Homo sapiens GN=C9 PE=1 SV=2 - [CO9_HUMAN]	278.54	9.48	1	3	7	559	63.1327
P52907	F-actin-capping protein subunit alpha-1 OS=Homo sapiens GN=CAPZA1 PE=1 SV=3 - [CAZA1_HUMAN]	276.437	38.81	1	5	9	286	32.9023
P62826	GTP-binding nuclear protein Ran OS=Homo sapiens GN=RAN PE=1 SV=3 - [RAN_HUMAN]	276.193	36.57	1	7	11	216	24.4076
P18462	HLA class I histocompatibility antigen, A-25 alpha chain OS=Homo sapiens GN=HLA-A PE=1 SV=1 - [1A25_HUMAN]	275.236	27.67	11	0	8	365	41.1922
P15169	Carboxypeptidase N catalytic chain OS=Homo sapiens GN=CPN1 PE=1 SV=1 - [CBPN_HUMAN]	274.301	8.52	1	3	6	458	52.2533
P38646	Stress-70 protein, mitochondrial OS=Homo sapiens GN=HSPA9 PE=1 SV=2 - [GRP75_HUMAN]	274.243	11.78	1	6	6	679	73.6348
P62714	Serine/threonine-protein phosphatase 2A catalytic subunit beta isoform OS=Homo sapiens GN=PPP2CB PE=1 SV=1 - [PP2AB_HUMAN]	271.84	33.33	2	7	8	309	35.5523
P51665	26S proteasome non-ATPase regulatory subunit 7 OS=Homo sapiens GN=PSMD7 PE=1 SV=2 - [PSMD7_HUMAN]	269.767	21.3	1	5	8	324	37.0025
P14550	Alcohol dehydrogenase [NADP(+)] OS=Homo sapiens GN=AKR1A1 PE=1 SV=3 - [AK1A1_HUMAN]	269.368	23.69	2	6	10	325	36.5499
Q16401	26S proteasome non-ATPase regulatory subunit 5 OS=Homo sapiens GN=PSMD5 PE=1 SV=3 - [PSMD5_HUMAN]	269.195	12.3	1	5	7	504	56.1604
P14868	Aspartate--tRNA ligase, cytoplasmic OS=Homo sapiens GN=DARS PE=1 SV=2 - [SYDC_HUMAN]	268.491	19.36	1	7	7	501	57.1
P53396	ATP-citrate synthase OS=Homo sapiens GN=ACLY PE=1 SV=3 - [ACLY_HUMAN]	264.296	8.17	1	7	8	1101	120.762
P15311	Ezrin OS=Homo sapiens GN=EZR PE=1 SV=4 - [EZRI_HUMAN]	260.015	13.48	2	3	10	586	69.3697
P61978	Heterogeneous nuclear ribonucleoprotein K OS=Homo sapiens GN=HNRNPK PE=1 SV=1 - [HNRPK_HUMAN]	259.756	20.3	1	7	7	463	50.9444
P17812	CTP synthase 1 OS=Homo sapiens GN=CTPS1 PE=1 SV=2 - [PYRG1_HUMAN]	259.64	16.58	2	8	8	591	66.648
P63244	Receptor of activated protein C kinase 1 OS=Homo sapiens GN=RACK1 PE=1 SV=3 - [RACK1_HUMAN]	258.781	34.7	1	9	9	317	35.0546
O75487	Glypican-4 OS=Homo sapiens GN=GPC4 PE=1 SV=4 - [GPC4_HUMAN]	258.137	23.92	3	9	9	556	62.3717
P48735	Isocitrate dehydrogenase [NADP], mitochondrial OS=Homo sapiens GN=IDH2 PE=1 SV=2 - [IDHP_HUMAN]	257.417	29.42	1	10	12	452	50.8769
Q9NRN5	Olfactomedin-like protein 3 OS=Homo sapiens GN=OLFML3 PE=2 SV=1 - [OLFL3_HUMAN]	254.542	20.2	1	9	11	406	45.9813
P10316	HLA class I histocompatibility antigen, A-69 alpha chain OS=Homo sapiens GN=HLA-A PE=1 SV=2 - [1A69_HUMAN]	253.715	29.86	2	0	8	365	40.9512
P10909	Clusterin OS=Homo sapiens GN=CLU PE=1 SV=1 - [CLUS_HUMAN]	253.7	26.06	1	11	11	449	52.461
P38919	Eukaryotic initiation factor 4A-III OS=Homo sapiens GN=EIF4A3 PE=1 SV=4 - [IF4A3_HUMAN]	252.824	23.6	1	7	8	411	46.8412
P04075	Fructose-bisphosphate aldolase A OS=Homo sapiens GN=ALDOA PE=1 SV=2 - [ALDOA_HUMAN]	249.473	12.64	1	4	5	364	39.3953
Q99832	T-complex protein 1 subunit eta OS=Homo sapiens GN=CCT7 PE=1 SV=2 - [TCPH_HUMAN]	248.762	21.55	1	7	7	543	59.3289
P20774	Mimecan OS=Homo sapiens GN=OGN PE=1 SV=1 - [MIME_HUMAN]	247.975	14.43	1	5	8	298	33.9009
Q9Y3Z3	Deoxynucleoside triphosphate triphosphohydrolase SAMHD1 OS=Homo sapiens GN=SAMHD1 PE=1 SV=2 - [SAMH1_HUMAN]	247.241	13.74	1	6	7	626	72.1548
P17980	26S protease regulatory subunit 6A OS=Homo sapiens GN=PSMC3 PE=1 SV=3 - [PRS6A_HUMAN]	246.711	23.23	1	8	8	439	49.1725
Q9UNM6	26S proteasome non-ATPase regulatory subunit 13 OS=Homo sapiens GN=PSMD13 PE=1 SV=2 - [PSD13_HUMAN]	244.98	26.06	1	7	8	376	42.9181
P07858	Cathepsin B OS=Homo sapiens GN=CTSB PE=1 SV=3 - [CATB_HUMAN]	242.104	29.79	1	6	9	339	37.7968
O00303	Eukaryotic translation initiation factor 3 subunit F OS=Homo sapiens GN=EIF3F PE=1 SV=1 - [EIF3F_HUMAN]	239.806	23.81	1	5	5	357	37.5402
P62333	26S protease regulatory subunit 10B OS=Homo sapiens GN=PSMC6 PE=1 SV=1 - [PRS10_HUMAN]	239.076	21.85	1	7	8	389	44.1451
P20742	Pregnancy zone protein OS=Homo sapiens GN=PZP PE=1 SV=4 - [PZP_HUMAN]	238.499	2.29	1	1	11	1482	163.76
P48740	Mannan-binding lectin serine protease 1 OS=Homo sapiens GN=MASP1 PE=1 SV=3 - [MASP1_HUMAN]	237.019	11.16	1	6	7	699	79.1952
Q9BT78	COP9 signalosome complex subunit 4 OS=Homo sapiens GN=COPS4 PE=1 SV=1 - [CSN4_HUMAN]	236.92	16.01	1	4	5	406	46.2397
O43488	Aflatoxin B1 aldehyde reductase member 2 OS=Homo sapiens GN=AKR7A2 PE=1 SV=3 - [ARK72_HUMAN]	234.235	18.11	2	5	5	359	39.5637
P35998	26S protease regulatory subunit 7 OS=Homo sapiens GN=PSMC2 PE=1 SV=3 - [PRS7_HUMAN]	232.327	13.16	1	5	7	433	48.6031
P18206	Vinculin OS=Homo sapiens GN=VCL PE=1 SV=4 - [VINC_HUMAN]	231.735	10.85	1	7	8	1134	123.722
Q99798	Aconitate hydratase, mitochondrial OS=Homo sapiens GN=ACO2 PE=1 SV=2 - [ACON_HUMAN]	230.849	13.21	1	6	7	780	85.3719
Q15019	Septin-2 OS=Homo sapiens GN=SEPT2 PE=1 SV=1 - [SEPT2_HUMAN]	228.067	14.4	1	5	6	361	41.4613
P51148	Ras-related protein Rab-5C OS=Homo sapiens GN=RAB5C PE=1 SV=2 - [RAB5C_HUMAN]	227.414	23.15	1	3	6	216	23.4678
P34897	Serine hydroxymethyltransferase, mitochondrial OS=Homo sapiens GN=SHMT2 PE=1 SV=3 - [GLYM_HUMAN]	227.108	21.83	1	6	7	504	55.9577
Q13231	Chitotriosidase-1 OS=Homo sapiens GN=CHIT1 PE=1 SV=1 - [CHIT1_HUMAN]	226.17	13.52	1	4	5	466	51.6484
P15559	NAD(P)H dehydrogenase [quinone] 1 OS=Homo sapiens GN=NQO1 PE=1 SV=1 - [NQO1_HUMAN]	223.898	21.17	1	5	8	274	30.848
P09211	Glutathione S-transferase P OS=Homo sapiens GN=GSTP1 PE=1 SV=2 - [GSTP1_HUMAN]	222.12	23.33	1	3	5	210	23.341
Q12805	EGF-containing fibulin-like extracellular matrix protein 1 OS=Homo sapiens GN=EFEMP1 PE=1 SV=2 - [FBLN3_HUMAN]	221.045	12.17	1	4	6	493	54.6042
P62191	26S protease regulatory subunit 4 OS=Homo sapiens GN=PSMC1 PE=1 SV=1 - [PRS4_HUMAN]	220.585	16.59	2	4	8	440	49.1537
P50570	Dynamin-2 OS=Homo sapiens GN=DNM2 PE=1 SV=2 - [DYN2_HUMAN]	219.611	11.84	3	8	8	870	98.0032
P50995	Annexin A11 OS=Homo sapiens GN=ANXA11 PE=1 SV=1 - [ANX11_HUMAN]	219.521	17.62	2	8	10	505	54.3551
P49368	T-complex protein 1 subunit gamma OS=Homo sapiens GN=CCT3 PE=1 SV=4 - [TCPG_HUMAN]	219.349	13.03	1	5	5	545	60.4953
P37802	Transgelin-2 OS=Homo sapiens GN=TAGLN2 PE=1 SV=3 - [TAGL2_HUMAN]	216.045	43.22	2	7	8	199	22.3772
P31153	S-adenosylmethionine synthase isoform type-2 OS=Homo sapiens GN=MAT2A PE=1 SV=1 - [METK2_HUMAN]	215.283	18.48	1	4	6	395	43.6333
P02679	Fibrinogen gamma chain OS=Homo sapiens GN=FGG PE=1 SV=3 - [FIBG_HUMAN]	214.698	5.96	1	2	4	453	51.4789
O43242	26S proteasome non-ATPase regulatory subunit 3 OS=Homo sapiens GN=PSMD3 PE=1 SV=2 - [PSMD3_HUMAN]	214.265	17.04	1	7	8	534	60.9395
P04040	Catalase OS=Homo sapiens GN=CAT PE=1 SV=3 - [CATA_HUMAN]	213.13	9.87	1	3	4	527	59.7188
Q16851	UTP--glucose-1-phosphate uridylyltransferase OS=Homo sapiens GN=UGP2 PE=1 SV=5 - [UGPA_HUMAN]	212.62	14.17	1	4	4	508	56.9047
P08567	Pleckstrin OS=Homo sapiens GN=PLEK PE=1 SV=3 - [PLEK_HUMAN]	210.467	18.29	1	4	6	350	40.0994
P61981	14-3-3 protein gamma OS=Homo sapiens GN=YWHAG PE=1 SV=2 - [1433G_HUMAN]	208.728	38.06	2	3	9	247	28.2849
P04792	Heat shock protein beta-1 OS=Homo sapiens GN=HSPB1 PE=1 SV=2 - [HSPB1_HUMAN]	206.734	42.93	1	7	8	205	22.7685
P09651	Heterogeneous nuclear ribonucleoprotein A1 OS=Homo sapiens GN=HNRNPA1 PE=1 SV=5 - [ROA1_HUMAN]	206.373	9.14	2	2	2	372	38.7231
P07339	Cathepsin D OS=Homo sapiens GN=CTSD PE=1 SV=1 - [CATD_HUMAN]	204.48	18.45	1	5	8	412	44.5236
O75390	Citrate synthase, mitochondrial OS=Homo sapiens GN=CS PE=1 SV=2 - [CISY_HUMAN]	203.977	24.25	1	7	8	466	51.6795
O60701	UDP-glucose 6-dehydrogenase OS=Homo sapiens GN=UGDH PE=1 SV=1 - [UGDH_HUMAN]	202.824	15.38	1	6	7	494	54.9893
Q14974	Importin subunit beta-1 OS=Homo sapiens GN=KPNB1 PE=1 SV=2 - [IMB1_HUMAN]	201.709	8.45	1	5	7	876	97.108
P29692	Elongation factor 1-delta OS=Homo sapiens GN=EEF1D PE=1 SV=5 - [EF1D_HUMAN]	201.063	21.71	1	4	5	281	31.1028
A6NHL2	Tubulin alpha chain-like 3 OS=Homo sapiens GN=TUBAL3 PE=1 SV=2 - [TBAL3_HUMAN]	200.937	8.3	1	1	5	446	49.8767
P54136	Arginine--tRNA ligase, cytoplasmic OS=Homo sapiens GN=RARS PE=1 SV=2 - [SYRC_HUMAN]	199.994	13.79	1	6	6	660	75.3309
P30101	Protein disulfide-isomerase A3 OS=Homo sapiens GN=PDIA3 PE=1 SV=4 - [PDIA3_HUMAN]	198.433	14.85	1	6	6	505	56.7468
P27797	Calreticulin OS=Homo sapiens GN=CALR PE=1 SV=1 - [CALR_HUMAN]	196.931	22.54	1	6	8	417	48.1118
P62805	Histone H4 OS=Homo sapiens GN=HIST1H4A PE=1 SV=2 - [H4_HUMAN]	196.154	40.78	1	4	5	103	11.3604
P23396	40S ribosomal protein S3 OS=Homo sapiens GN=RPS3 PE=1 SV=2 - [RS3_HUMAN]	195.27	28.81	1	6	7	243	26.6714
P10809	60 kDa heat shock protein, mitochondrial OS=Homo sapiens GN=HSPD1 PE=1 SV=2 - [CH60_HUMAN]	195.268	15.88	1	5	5	573	61.0164
Q9H0U4	Ras-related protein Rab-1B OS=Homo sapiens GN=RAB1B PE=1 SV=1 - [RAB1B_HUMAN]	193.713	41.29	19	4	7	201	22.1572
P26639	Threonine--tRNA ligase, cytoplasmic OS=Homo sapiens GN=TARS PE=1 SV=3 - [SYTC_HUMAN]	193.468	11.07	2	8	8	723	83.3819
O00429	Dynamin-1-like protein OS=Homo sapiens GN=DNM1L PE=1 SV=2 - [DNM1L_HUMAN]	193.433	17.93	1	6	6	736	81.8261
P62136	Serine/threonine-protein phosphatase PP1-alpha catalytic subunit OS=Homo sapiens GN=PPP1CA PE=1 SV=1 - [PP1A_HUMAN]	192.833	28.18	3	7	7	330	37.4878
P61163	Alpha-centractin OS=Homo sapiens GN=ACTR1A PE=1 SV=1 - [ACTZ_HUMAN]	191.928	25	1	4	5	376	42.5869
P02647	Apolipoprotein A-I OS=Homo sapiens GN=APOA1 PE=1 SV=1 - [APOA1_HUMAN]	189.69	5.99	1	1	5	267	30.7589
Q9UMS4	Pre-mRNA-processing factor 19 OS=Homo sapiens GN=PRPF19 PE=1 SV=1 - [PRP19_HUMAN]	186.36	20.63	1	6	8	504	55.1463
Q13093	Platelet-activating factor acetylhydrolase OS=Homo sapiens GN=PLA2G7 PE=1 SV=1 - [PAFA_HUMAN]	186.282	7.03	1	2	5	441	50.0453
P51149	Ras-related protein Rab-7a OS=Homo sapiens GN=RAB7A PE=1 SV=1 - [RAB7A_HUMAN]	185.76	29.95	1	5	5	207	23.4748
Q9NVA2	Septin-11 OS=Homo sapiens GN=SEPT11 PE=1 SV=3 - [SEP11_HUMAN]	184.033	11.66	2	2	6	429	49.3672
P09237	Matrilysin OS=Homo sapiens GN=MMP7 PE=1 SV=1 - [MMP7_HUMAN]	183.06	17.98	1	4	5	267	29.6579
Q02790	Peptidyl-prolyl cis-trans isomerase FKBP4 OS=Homo sapiens GN=FKBP4 PE=1 SV=3 - [FKBP4_HUMAN]	182.748	9.15	1	4	4	459	51.7721
P25787	Proteasome subunit alpha type-2 OS=Homo sapiens GN=PSMA2 PE=1 SV=2 - [PSA2_HUMAN]	181.08	32.05	1	4	5	234	25.8823
P49747	Cartilage oligomeric matrix protein OS=Homo sapiens GN=COMP PE=1 SV=2 - [COMP_HUMAN]	179.695	10.96	1	5	8	757	82.8076
P02675	Fibrinogen beta chain OS=Homo sapiens GN=FGB PE=1 SV=2 - [FIBB_HUMAN]	178.402	6.72	1	4	8	491	55.8923
Q9Y265	RuvB-like 1 OS=Homo sapiens GN=RUVBL1 PE=1 SV=1 - [RUVB1_HUMAN]	177.664	10.96	1	4	5	456	50.1963
P07814	Bifunctional glutamate/proline--tRNA ligase OS=Homo sapiens GN=EPRS PE=1 SV=5 - [SYEP_HUMAN]	177.656	3.7	1	4	4	1512	170.483
O00487	26S proteasome non-ATPase regulatory subunit 14 OS=Homo sapiens GN=PSMD14 PE=1 SV=1 - [PSDE_HUMAN]	177.167	34.19	1	5	7	310	34.5546
P02042	Hemoglobin subunit delta OS=Homo sapiens GN=HBD PE=1 SV=2 - [HBD_HUMAN]	176.99	12.93	5	2	7	147	16.0453
P34932	Heat shock 70 kDa protein 4 OS=Homo sapiens GN=HSPA4 PE=1 SV=4 - [HSP74_HUMAN]	176.59	7.26	1	4	4	840	94.2712
Q06033	Inter-alpha-trypsin inhibitor heavy chain H3 OS=Homo sapiens GN=ITIH3 PE=1 SV=2 - [ITIH3_HUMAN]	176.407	7.3	1	6	7	890	99.7865
Q96FW1	Ubiquitin thioesterase OTUB1 OS=Homo sapiens GN=OTUB1 PE=1 SV=2 - [OTUB1_HUMAN]	176.14	19.19	1	5	5	271	31.2644
Q96TA1	Niban-like protein 1 OS=Homo sapiens GN=FAM129B PE=1 SV=3 - [NIBL1_HUMAN]	176.03	11.93	1	5	5	746	84.0847
P62258	14-3-3 protein epsilon OS=Homo sapiens GN=YWHAE PE=1 SV=1 - [1433E_HUMAN]	175.139	23.92	1	3	7	255	29.1554
Q86YZ3	Hornerin OS=Homo sapiens GN=HRNR PE=1 SV=2 - [HORN_HUMAN]	174.102	8.7	1	5	5	2850	282.228
P67936	Tropomyosin alpha-4 chain OS=Homo sapiens GN=TPM4 PE=1 SV=3 - [TPM4_HUMAN]	173.583	6.05	1	2	2	248	28.5045
P04114	Apolipoprotein B-100 OS=Homo sapiens GN=APOB PE=1 SV=2 - [APOB_HUMAN]	173.56	0.94	1	4	6	4563	515.283
P55060	Exportin-2 OS=Homo sapiens GN=CSE1L PE=1 SV=3 - [XPO2_HUMAN]	172.527	9.37	1	5	5	971	110.346
P16152	Carbonyl reductase [NADPH] 1 OS=Homo sapiens GN=CBR1 PE=1 SV=3 - [CBR1_HUMAN]	172.381	20.58	2	4	4	277	30.3559
P28161	Glutathione S-transferase Mu 2 OS=Homo sapiens GN=GSTM2 PE=1 SV=2 - [GSTM2_HUMAN]	170.432	11.93	2	2	3	218	25.728
P04222	HLA class I histocompatibility antigen, Cw-3 alpha chain OS=Homo sapiens GN=HLA-C PE=1 SV=2 - [1C03_HUMAN]	167.493	13.66	5	1	5	366	40.8353
P30479	HLA class I histocompatibility antigen, B-41 alpha chain OS=Homo sapiens GN=HLA-B PE=1 SV=1 - [1B41_HUMAN]	166.664	22.38	28	1	6	362	40.5141
P45974	Ubiquitin carboxyl-terminal hydrolase 5 OS=Homo sapiens GN=USP5 PE=1 SV=2 - [UBP5_HUMAN]	165.896	7.46	1	5	6	858	95.7253
Q99536	Synaptic vesicle membrane protein VAT-1 homolog OS=Homo sapiens GN=VAT1 PE=1 SV=2 - [VAT1_HUMAN]	165.787	12.72	1	3	3	393	41.8934
Q8IZ83	Aldehyde dehydrogenase family 16 member A1 OS=Homo sapiens GN=ALDH16A1 PE=1 SV=2 - [A16A1_HUMAN]	165.161	5.74	1	3	3	802	85.0737
P62241	40S ribosomal protein S8 OS=Homo sapiens GN=RPS8 PE=1 SV=2 - [RS8_HUMAN]	164.26	25	1	4	4	208	24.1902
P21281	V-type proton ATPase subunit B, brain isoform OS=Homo sapiens GN=ATP6V1B2 PE=1 SV=3 - [VATB2_HUMAN]	163.085	15.46	2	6	6	511	56.4649
P61204	ADP-ribosylation factor 3 OS=Homo sapiens GN=ARF3 PE=1 SV=2 - [ARF3_HUMAN]	162.393	33.7	3	2	5	181	20.5877
P04439	HLA class I histocompatibility antigen, A-3 alpha chain OS=Homo sapiens GN=HLA-A PE=1 SV=2 - [1A03_HUMAN]	162.294	24.38	8	1	6	365	40.8152
P07954	Fumarate hydratase, mitochondrial OS=Homo sapiens GN=FH PE=1 SV=3 - [FUMH_HUMAN]	160.848	11.76	1	4	4	510	54.6022
Q15555	Microtubule-associated protein RP/EB family member 2 OS=Homo sapiens GN=MAPRE2 PE=1 SV=1 - [MARE2_HUMAN]	160.598	14.07	1	4	6	327	37.0082
P35858	Insulin-like growth factor-binding protein complex acid labile subunit OS=Homo sapiens GN=IGFALS PE=1 SV=1 - [ALS_HUMAN]	160.355	3.64	1	2	4	605	65.9938
P25788	Proteasome subunit alpha type-3 OS=Homo sapiens GN=PSMA3 PE=1 SV=2 - [PSA3_HUMAN]	157.61	18.82	1	4	4	255	28.4151
P61106	Ras-related protein Rab-14 OS=Homo sapiens GN=RAB14 PE=1 SV=4 - [RAB14_HUMAN]	156.939	26.51	14	4	5	215	23.8819
P00747	Plasminogen OS=Homo sapiens GN=PLG PE=1 SV=2 - [PLMN_HUMAN]	156.862	2.96	1	2	4	810	90.5102
P28838	Cytosol aminopeptidase OS=Homo sapiens GN=LAP3 PE=1 SV=3 - [AMPL_HUMAN]	156.285	10.6	1	4	4	519	56.1308
P50454	Serpin H1 OS=Homo sapiens GN=SERPINH1 PE=1 SV=2 - [SERPH_HUMAN]	155.991	18.66	1	5	5	418	46.4112
P43686	26S protease regulatory subunit 6B OS=Homo sapiens GN=PSMC4 PE=1 SV=2 - [PRS6B_HUMAN]	153.549	27.03	1	7	9	418	47.3365
Q16181	Septin-7 OS=Homo sapiens GN=SEPT7 PE=1 SV=2 - [SEPT7_HUMAN]	153.24	11.21	2	2	5	437	50.648
P23528	Cofilin-1 OS=Homo sapiens GN=CFL1 PE=1 SV=3 - [COF1_HUMAN]	152.44	31.93	2	4	4	166	18.4907
P46459	Vesicle-fusing ATPase OS=Homo sapiens GN=NSF PE=1 SV=3 - [NSF_HUMAN]	151.78	6.99	1	4	4	744	82.5421
P05106	Integrin beta-3 OS=Homo sapiens GN=ITGB3 PE=1 SV=2 - [ITB3_HUMAN]	151.662	4.19	1	3	4	788	87.0004
O14818	Proteasome subunit alpha type-7 OS=Homo sapiens GN=PSMA7 PE=1 SV=1 - [PSA7_HUMAN]	150.727	24.19	2	4	4	248	27.8696
P61026	Ras-related protein Rab-10 OS=Homo sapiens GN=RAB10 PE=1 SV=1 - [RAB10_HUMAN]	150.408	17	17	1	4	200	22.5266
O00231	26S proteasome non-ATPase regulatory subunit 11 OS=Homo sapiens GN=PSMD11 PE=1 SV=3 - [PSD11_HUMAN]	149.424	25.12	1	9	9	422	47.434
P49915	GMP synthase [glutamine-hydrolyzing] OS=Homo sapiens GN=GMPS PE=1 SV=1 - [GUAA_HUMAN]	147.755	10.1	1	5	6	693	76.667
Q04917	14-3-3 protein eta OS=Homo sapiens GN=YWHAH PE=1 SV=4 - [1433F_HUMAN]	147.485	20.33	2	2	7	246	28.201
Q96RQ9	L-amino-acid oxidase OS=Homo sapiens GN=IL4I1 PE=1 SV=1 - [OXLA_HUMAN]	146.943	13.93	1	5	5	567	62.8417
P33176	Kinesin-1 heavy chain OS=Homo sapiens GN=KIF5B PE=1 SV=1 - [KINH_HUMAN]	145.996	4.26	3	3	3	963	109.617
Q9NR45	Sialic acid synthase OS=Homo sapiens GN=NANS PE=1 SV=2 - [SIAS_HUMAN]	145.8	8.91	1	2	2	359	40.2815
P51991	Heterogeneous nuclear ribonucleoprotein A3 OS=Homo sapiens GN=HNRNPA3 PE=1 SV=2 - [ROA3_HUMAN]	144.594	12.17	1	3	3	378	39.5706
Q06828	Fibromodulin OS=Homo sapiens GN=FMOD PE=1 SV=2 - [FMOD_HUMAN]	144.337	11.7	1	4	6	376	43.1515
P33993	DNA replication licensing factor MCM7 OS=Homo sapiens GN=MCM7 PE=1 SV=4 - [MCM7_HUMAN]	143.145	8.07	1	4	4	719	81.2566
Q16394	Exostosin-1 OS=Homo sapiens GN=EXT1 PE=1 SV=2 - [EXT1_HUMAN]	142.469	9.12	1	5	5	746	86.1998
P04424	Argininosuccinate lyase OS=Homo sapiens GN=ASL PE=1 SV=4 - [ARLY_HUMAN]	142.27	16.59	1	6	6	464	51.6253
P02788	Lactotransferrin OS=Homo sapiens GN=LTF PE=1 SV=6 - [TRFL_HUMAN]	141.217	2.96	1	2	3	710	78.1319
Q9UBS4	DnaJ homolog subfamily B member 11 OS=Homo sapiens GN=DNAJB11 PE=1 SV=1 - [DJB11_HUMAN]	140.908	15.08	1	4	4	358	40.4886
P10644	cAMP-dependent protein kinase type I-alpha regulatory subunit OS=Homo sapiens GN=PRKAR1A PE=1 SV=1 - [KAP0_HUMAN]	140.633	18.64	1	5	6	381	42.955
Q14103	Heterogeneous nuclear ribonucleoprotein D0 OS=Homo sapiens GN=HNRNPD PE=1 SV=1 - [HNRPD_HUMAN]	139.506	21.13	3	6	6	355	38.4103
P49588	Alanine--tRNA ligase, cytoplasmic OS=Homo sapiens GN=AARS PE=1 SV=2 - [SYAC_HUMAN]	139.157	6.92	1	3	3	968	106.743
P26599	Polypyrimidine tract-binding protein 1 OS=Homo sapiens GN=PTBP1 PE=1 SV=1 - [PTBP1_HUMAN]	139.1	11.49	1	3	3	531	57.1856
P14866	Heterogeneous nuclear ribonucleoprotein L OS=Homo sapiens GN=HNRNPL PE=1 SV=2 - [HNRPL_HUMAN]	138.78	13.07	1	3	3	589	64.0924
P78417	Glutathione S-transferase omega-1 OS=Homo sapiens GN=GSTO1 PE=1 SV=2 - [GSTO1_HUMAN]	136.031	26.14	1	5	7	241	27.548
O95834	Echinoderm microtubule-associated protein-like 2 OS=Homo sapiens GN=EML2 PE=1 SV=1 - [EMAL2_HUMAN]	134.421	7.7	1	4	4	649	70.6341
P22234	Multifunctional protein ADE2 OS=Homo sapiens GN=PAICS PE=1 SV=3 - [PUR6_HUMAN]	134.31	11.06	1	4	4	425	47.0491
O95352	Ubiquitin-like modifier-activating enzyme ATG7 OS=Homo sapiens GN=ATG7 PE=1 SV=1 - [ATG7_HUMAN]	133.32	3.7	1	3	3	703	77.9093
P49189	4-trimethylaminobutyraldehyde dehydrogenase OS=Homo sapiens GN=ALDH9A1 PE=1 SV=3 - [AL9A1_HUMAN]	132.885	8.3	1	3	3	494	53.767
O43175	D-3-phosphoglycerate dehydrogenase OS=Homo sapiens GN=PHGDH PE=1 SV=4 - [SERA_HUMAN]	132.395	6.57	1	3	3	533	56.6144
P10643	Complement component C7 OS=Homo sapiens GN=C7 PE=1 SV=2 - [CO7_HUMAN]	130.599	5.58	1	6	7	843	93.4573
Q00266	S-adenosylmethionine synthase isoform type-1 OS=Homo sapiens GN=MAT1A PE=1 SV=2 - [METK1_HUMAN]	130.43	8.86	1	1	2	395	43.62
P29401	Transketolase OS=Homo sapiens GN=TKT PE=1 SV=3 - [TKT_HUMAN]	130.142	8.35	1	3	3	623	67.8347
Q15435	Protein phosphatase 1 regulatory subunit 7 OS=Homo sapiens GN=PPP1R7 PE=1 SV=1 - [PP1R7_HUMAN]	129.876	9.44	1	3	4	360	41.5385
Q9ULV4	Coronin-1C OS=Homo sapiens GN=CORO1C PE=1 SV=1 - [COR1C_HUMAN]	129.69	7.59	1	3	3	474	53.2151
P60174	Triosephosphate isomerase OS=Homo sapiens GN=TPI1 PE=1 SV=3 - [TPIS_HUMAN]	129.37	22.73	1	5	5	286	30.7717
P43034	Platelet-activating factor acetylhydrolase IB subunit alpha OS=Homo sapiens GN=PAFAH1B1 PE=1 SV=2 - [LIS1_HUMAN]	128.94	11.71	1	3	4	410	46.6082
O43505	Beta-1,4-glucuronyltransferase 1 OS=Homo sapiens GN=B4GAT1 PE=1 SV=1 - [B4GA1_HUMAN]	128.8	18.31	1	4	5	415	47.0889
P30566	Adenylosuccinate lyase OS=Homo sapiens GN=ADSL PE=1 SV=2 - [PUR8_HUMAN]	128.62	11.57	1	3	4	484	54.854
O00764	Pyridoxal kinase OS=Homo sapiens GN=PDXK PE=1 SV=1 - [PDXK_HUMAN]	128.13	12.18	1	2	2	312	35.0799
P47755	F-actin-capping protein subunit alpha-2 OS=Homo sapiens GN=CAPZA2 PE=1 SV=3 - [CAZA2_HUMAN]	127.847	22.38	1	2	4	286	32.9286
P35613	Basigin OS=Homo sapiens GN=BSG PE=1 SV=2 - [BASI_HUMAN]	127.427	19.74	1	5	6	385	42.1741
Q06481	Amyloid-like protein 2 OS=Homo sapiens GN=APLP2 PE=1 SV=2 - [APLP2_HUMAN]	126.644	7.73	1	4	4	763	86.9002
P34896	Serine hydroxymethyltransferase, cytosolic OS=Homo sapiens GN=SHMT1 PE=1 SV=1 - [GLYC_HUMAN]	125.7	10.35	1	3	4	483	53.049
P12004	Proliferating cell nuclear antigen OS=Homo sapiens GN=PCNA PE=1 SV=1 - [PCNA_HUMAN]	124.333	15.33	1	3	3	261	28.7503
P22626	Heterogeneous nuclear ribonucleoproteins A2/B1 OS=Homo sapiens GN=HNRNPA2B1 PE=1 SV=2 - [ROA2_HUMAN]	123.167	9.07	1	3	3	353	37.4067
Q9Y5X1	Sorting nexin-9 OS=Homo sapiens GN=SNX9 PE=1 SV=1 - [SNX9_HUMAN]	122.97	7.23	1	2	2	595	66.5496
P48723	Heat shock 70 kDa protein 13 OS=Homo sapiens GN=HSPA13 PE=1 SV=1 - [HSP13_HUMAN]	122.36	8.28	1	4	5	471	51.8951
Q9H2A2	Aldehyde dehydrogenase family 8 member A1 OS=Homo sapiens GN=ALDH8A1 PE=1 SV=1 - [AL8A1_HUMAN]	120.006	10.27	1	3	4	487	53.3672
P04899	Guanine nucleotide-binding protein G(i) subunit alpha-2 OS=Homo sapiens GN=GNAI2 PE=1 SV=3 - [GNAI2_HUMAN]	119.956	13.8	2	3	4	355	40.4251
P38571	Lysosomal acid lipase/cholesteryl ester hydrolase OS=Homo sapiens GN=LIPA PE=1 SV=2 - [LICH_HUMAN]	119.73	10.28	1	2	5	399	45.3897
P02656	Apolipoprotein C-III OS=Homo sapiens GN=APOC3 PE=1 SV=1 - [APOC3_HUMAN]	119.674	16.16	1	1	2	99	10.8455
P07237	Protein disulfide-isomerase OS=Homo sapiens GN=P4HB PE=1 SV=3 - [PDIA1_HUMAN]	119.033	9.06	1	3	3	508	57.0807
P13674	Prolyl 4-hydroxylase subunit alpha-1 OS=Homo sapiens GN=P4HA1 PE=1 SV=2 - [P4HA1_HUMAN]	118.78	9.36	1	4	4	534	61.011
Q93099	Homogentisate 1,2-dioxygenase OS=Homo sapiens GN=HGD PE=1 SV=2 - [HGD_HUMAN]	118.758	18.88	1	5	5	445	49.9316
P15880	40S ribosomal protein S2 OS=Homo sapiens GN=RPS2 PE=1 SV=2 - [RS2_HUMAN]	118.585	11.95	1	3	3	293	31.3046
P60900	Proteasome subunit alpha type-6 OS=Homo sapiens GN=PSMA6 PE=1 SV=1 - [PSA6_HUMAN]	116.932	14.23	1	3	3	246	27.3818
P05062	Fructose-bisphosphate aldolase B OS=Homo sapiens GN=ALDOB PE=1 SV=2 - [ALDOB_HUMAN]	116.77	7.97	1	2	2	364	39.4481
O00160	Unconventional myosin-If OS=Homo sapiens GN=MYO1F PE=1 SV=3 - [MYO1F_HUMAN]	116.417	4.46	2	3	3	1098	124.766
P61006	Ras-related protein Rab-8A OS=Homo sapiens GN=RAB8A PE=1 SV=1 - [RAB8A_HUMAN]	116.157	14.49	18	1	4	207	23.6532
P20702	Integrin alpha-X OS=Homo sapiens GN=ITGAX PE=1 SV=3 - [ITAX_HUMAN]	116.138	3.87	1	2	2	1163	127.749
P63010	AP-2 complex subunit beta OS=Homo sapiens GN=AP2B1 PE=1 SV=1 - [AP2B1_HUMAN]	115.263	6.72	1	1	4	937	104.486
Q9NTK5	Obg-like ATPase 1 OS=Homo sapiens GN=OLA1 PE=1 SV=2 - [OLA1_HUMAN]	114.59	13.89	1	5	5	396	44.7153
P22105	Tenascin-X OS=Homo sapiens GN=TNXB PE=1 SV=4 - [TENX_HUMAN]	114.262	1.39	1	4	4	4242	457.932
Q9Y617	Phosphoserine aminotransferase OS=Homo sapiens GN=PSAT1 PE=1 SV=2 - [SERC_HUMAN]	114.14	8.92	1	3	4	370	40.3968
Q15907	Ras-related protein Rab-11B OS=Homo sapiens GN=RAB11B PE=1 SV=4 - [RB11B_HUMAN]	113.025	22.94	3	5	5	218	24.4735
Q14697	Neutral alpha-glucosidase AB OS=Homo sapiens GN=GANAB PE=1 SV=3 - [GANAB_HUMAN]	112.047	5.61	1	3	3	944	106.807
P61586	Transforming protein RhoA OS=Homo sapiens GN=RHOA PE=1 SV=1 - [RHOA_HUMAN]	111.23	32.12	2	4	4	193	21.7541
Q7L5N1	COP9 signalosome complex subunit 6 OS=Homo sapiens GN=COPS6 PE=1 SV=1 - [CSN6_HUMAN]	110.42	19.27	1	4	4	327	36.1402
P62495	Eukaryotic peptide chain release factor subunit 1 OS=Homo sapiens GN=ETF1 PE=1 SV=3 - [ERF1_HUMAN]	110.369	7.78	1	3	3	437	49.0002
P11766	Alcohol dehydrogenase class-3 OS=Homo sapiens GN=ADH5 PE=1 SV=4 - [ADHX_HUMAN]	109.593	14.17	1	5	6	374	39.6984
P61020	Ras-related protein Rab-5B OS=Homo sapiens GN=RAB5B PE=1 SV=1 - [RAB5B_HUMAN]	109.43	19.07	1	2	4	215	23.6919
Q9NY33	Dipeptidyl peptidase 3 OS=Homo sapiens GN=DPP3 PE=1 SV=2 - [DPP3_HUMAN]	109.359	12.35	1	6	6	737	82.5378
P62873	Guanine nucleotide-binding protein G(I)/G(S)/G(T) subunit beta-1 OS=Homo sapiens GN=GNB1 PE=1 SV=3 - [GBB1_HUMAN]	109.03	16.47	4	4	4	340	37.353
P24534	Elongation factor 1-beta OS=Homo sapiens GN=EEF1B2 PE=1 SV=3 - [EF1B_HUMAN]	108.943	16.44	1	3	3	225	24.7483
P17693	HLA class I histocompatibility antigen, alpha chain G OS=Homo sapiens GN=HLA-G PE=1 SV=1 - [HLAG_HUMAN]	108.941	10.65	1	1	3	338	38.1998
Q00839	Heterogeneous nuclear ribonucleoprotein U OS=Homo sapiens GN=HNRNPU PE=1 SV=6 - [HNRPU_HUMAN]	108.849	8.12	1	4	4	825	90.528
P48960	CD97 antigen OS=Homo sapiens GN=CD97 PE=1 SV=4 - [CD97_HUMAN]	107.403	5.99	1	3	3	835	91.8091
Q01081	Splicing factor U2AF 35 kDa subunit OS=Homo sapiens GN=U2AF1 PE=1 SV=3 - [U2AF1_HUMAN]	106.54	5.42	1	1	1	240	27.8545
Q99733	Nucleosome assembly protein 1-like 4 OS=Homo sapiens GN=NAP1L4 PE=1 SV=1 - [NP1L4_HUMAN]	106.49	10.13	1	2	4	375	42.7969
O60568	Procollagen-lysine,2-oxoglutarate 5-dioxygenase 3 OS=Homo sapiens GN=PLOD3 PE=1 SV=1 - [PLOD3_HUMAN]	106.424	6.64	1	5	5	738	84.7315
Q01432	AMP deaminase 3 OS=Homo sapiens GN=AMPD3 PE=1 SV=1 - [AMPD3_HUMAN]	106.333	4.04	1	3	3	767	88.7556
Q99542	Matrix metalloproteinase-19 OS=Homo sapiens GN=MMP19 PE=1 SV=1 - [MMP19_HUMAN]	105.44	6.3	1	2	2	508	57.3208
Q92599	Septin-8 OS=Homo sapiens GN=SEPT8 PE=1 SV=4 - [SEPT8_HUMAN]	104.49	6	2	2	4	483	55.7211
P31943	Heterogeneous nuclear ribonucleoprotein H OS=Homo sapiens GN=HNRNPH1 PE=1 SV=4 - [HNRH1_HUMAN]	104.273	11.14	3	3	3	449	49.1984
P04180	Phosphatidylcholine-sterol acyltransferase OS=Homo sapiens GN=LCAT PE=1 SV=1 - [LCAT_HUMAN]	103.3	2.5	1	1	2	440	49.5461
P18669	Phosphoglycerate mutase 1 OS=Homo sapiens GN=PGAM1 PE=1 SV=2 - [PGAM1_HUMAN]	102.99	24.02	3	4	4	254	28.7858
Q9Y5C1	Angiopoietin-related protein 3 OS=Homo sapiens GN=ANGPTL3 PE=1 SV=1 - [ANGL3_HUMAN]	102.957	7.17	1	3	3	460	53.6042
Q06830	Peroxiredoxin-1 OS=Homo sapiens GN=PRDX1 PE=1 SV=1 - [PRDX1_HUMAN]	102.55	25.13	1	4	5	199	22.0963
O75874	Isocitrate dehydrogenase [NADP] cytoplasmic OS=Homo sapiens GN=IDH1 PE=1 SV=2 - [IDHC_HUMAN]	102.453	11.11	1	3	5	414	46.6295
P61201	COP9 signalosome complex subunit 2 OS=Homo sapiens GN=COPS2 PE=1 SV=1 - [CSN2_HUMAN]	102.16	12.42	1	4	4	443	51.5641
P48426	Phosphatidylinositol 5-phosphate 4-kinase type-2 alpha OS=Homo sapiens GN=PIP4K2A PE=1 SV=2 - [PI42A_HUMAN]	101.96	3.45	1	1	1	406	46.1955
O15372	Eukaryotic translation initiation factor 3 subunit H OS=Homo sapiens GN=EIF3H PE=1 SV=1 - [EIF3H_HUMAN]	101.43	5.4	1	1	1	352	39.9051
P13671	Complement component C6 OS=Homo sapiens GN=C6 PE=1 SV=3 - [CO6_HUMAN]	100.75	1.71	1	1	2	934	104.718
Q01581	Hydroxymethylglutaryl-CoA synthase, cytoplasmic OS=Homo sapiens GN=HMGCS1 PE=1 SV=2 - [HMCS1_HUMAN]	100.22	5.96	1	2	3	520	57.2574
O43684	Mitotic checkpoint protein BUB3 OS=Homo sapiens GN=BUB3 PE=1 SV=1 - [BUB3_HUMAN]	100.101	15.85	1	4	4	328	37.1312
P05543	Thyroxine-binding globulin OS=Homo sapiens GN=SERPINA7 PE=1 SV=2 - [THBG_HUMAN]	99.96	5.06	1	2	3	415	46.2946
Q9Y262	Eukaryotic translation initiation factor 3 subunit L OS=Homo sapiens GN=EIF3L PE=1 SV=1 - [EIF3L_HUMAN]	99.65	2.84	1	1	1	564	66.6844
O00148	ATP-dependent RNA helicase DDX39A OS=Homo sapiens GN=DDX39A PE=1 SV=2 - [DX39A_HUMAN]	99.5811	9.13	2	4	4	427	49.098
P14598	Neutrophil cytosol factor 1 OS=Homo sapiens GN=NCF1 PE=1 SV=3 - [NCF1_HUMAN]	98.9186	14.1	3	4	4	390	44.6239
Q14914	Prostaglandin reductase 1 OS=Homo sapiens GN=PTGR1 PE=1 SV=2 - [PTGR1_HUMAN]	98.44	4.56	1	2	3	329	35.8467
Q14152	Eukaryotic translation initiation factor 3 subunit A OS=Homo sapiens GN=EIF3A PE=1 SV=1 - [EIF3A_HUMAN]	98.09	3.47	1	4	4	1382	166.468
O43776	Asparagine--tRNA ligase, cytoplasmic OS=Homo sapiens GN=NARS PE=1 SV=1 - [SYNC_HUMAN]	97.9851	6.93	1	3	3	548	62.9025
P60228	Eukaryotic translation initiation factor 3 subunit E OS=Homo sapiens GN=EIF3E PE=1 SV=1 - [EIF3E_HUMAN]	97.89	12.13	1	5	5	445	52.1874
Q9HC38	Glyoxalase domain-containing protein 4 OS=Homo sapiens GN=GLOD4 PE=1 SV=1 - [GLOD4_HUMAN]	97.5283	7.67	1	2	3	313	34.7713
P19320	Vascular cell adhesion protein 1 OS=Homo sapiens GN=VCAM1 PE=1 SV=1 - [VCAM1_HUMAN]	97.5	2.71	1	2	2	739	81.2243
Q13126	S-methyl-5'-thioadenosine phosphorylase OS=Homo sapiens GN=MTAP PE=1 SV=2 - [MTAP_HUMAN]	95.93	6.36	1	1	1	283	31.2158
P09417	Dihydropteridine reductase OS=Homo sapiens GN=QDPR PE=1 SV=2 - [DHPR_HUMAN]	95.1461	14.34	1	2	2	244	25.773
P53621	Coatomer subunit alpha OS=Homo sapiens GN=COPA PE=1 SV=2 - [COPA_HUMAN]	94.7032	1.88	1	2	2	1224	138.258
Q9Y3I0	tRNA-splicing ligase RtcB homolog OS=Homo sapiens GN=RTCB PE=1 SV=1 - [RTCB_HUMAN]	94.64	8.91	1	4	4	505	55.1749
O00391	Sulfhydryl oxidase 1 OS=Homo sapiens GN=QSOX1 PE=1 SV=3 - [QSOX1_HUMAN]	94.0233	5.35	1	3	3	747	82.5255
P49411	Elongation factor Tu, mitochondrial OS=Homo sapiens GN=TUFM PE=1 SV=2 - [EFTU_HUMAN]	93.7148	12.83	1	4	4	452	49.5102
Q96N76	Urocanate hydratase OS=Homo sapiens GN=UROC1 PE=1 SV=1 - [HUTU_HUMAN]	93.2533	5.33	1	3	3	676	74.7826
P02786	Transferrin receptor protein 1 OS=Homo sapiens GN=TFRC PE=1 SV=2 - [TFR1_HUMAN]	92.7843	8.82	1	6	6	760	84.8179
P47756	F-actin-capping protein subunit beta OS=Homo sapiens GN=CAPZB PE=1 SV=4 - [CAPZB_HUMAN]	92.66	14.8	1	3	3	277	31.3308
P25325	3-mercaptopyruvate sulfurtransferase OS=Homo sapiens GN=MPST PE=1 SV=3 - [THTM_HUMAN]	92.51	4.38	1	1	1	297	33.1576
O75533	Splicing factor 3B subunit 1 OS=Homo sapiens GN=SF3B1 PE=1 SV=3 - [SF3B1_HUMAN]	92.3567	2.84	1	3	3	1304	145.738
Q9UHG3	Prenylcysteine oxidase 1 OS=Homo sapiens GN=PCYOX1 PE=1 SV=3 - [PCYOX_HUMAN]	92.08	2.57	1	1	2	505	56.6037
O43143	Pre-mRNA-splicing factor ATP-dependent RNA helicase DHX15 OS=Homo sapiens GN=DHX15 PE=1 SV=2 - [DHX15_HUMAN]	91.9709	4.65	1	3	3	795	90.8752
P48147	Prolyl endopeptidase OS=Homo sapiens GN=PREP PE=1 SV=2 - [PPCE_HUMAN]	91.9414	4.08	1	2	2	710	80.648
O94874	E3 UFM1-protein ligase 1 OS=Homo sapiens GN=UFL1 PE=1 SV=2 - [UFL1_HUMAN]	91.62	2.02	1	1	1	794	89.5398
Q9NSD9	Phenylalanine--tRNA ligase beta subunit OS=Homo sapiens GN=FARSB PE=1 SV=3 - [SYFB_HUMAN]	90.7714	9.17	1	5	5	589	66.0735
P20645	Cation-dependent mannose-6-phosphate receptor OS=Homo sapiens GN=M6PR PE=1 SV=1 - [MPRD_HUMAN]	90.43	11.55	1	2	2	277	30.9734
P28074	Proteasome subunit beta type-5 OS=Homo sapiens GN=PSMB5 PE=1 SV=3 - [PSB5_HUMAN]	90.19	8.75	1	2	3	263	28.4622
O75191	Xylulose kinase OS=Homo sapiens GN=XYLB PE=1 SV=3 - [XYLB_HUMAN]	89.87	5.6	1	2	2	536	58.3449
P28066	Proteasome subunit alpha type-5 OS=Homo sapiens GN=PSMA5 PE=1 SV=3 - [PSA5_HUMAN]	89.2175	18.26	1	3	3	241	26.3942
Q16772	Glutathione S-transferase A3 OS=Homo sapiens GN=GSTA3 PE=1 SV=3 - [GSTA3_HUMAN]	89.11	14.41	1	1	2	222	25.2855
Q9BS26	Endoplasmic reticulum resident protein 44 OS=Homo sapiens GN=ERP44 PE=1 SV=1 - [ERP44_HUMAN]	88.9918	10.59	1	2	3	406	46.9414
P24043	Laminin subunit alpha-2 OS=Homo sapiens GN=LAMA2 PE=1 SV=4 - [LAMA2_HUMAN]	88.98	0.77	1	2	2	3122	343.684
Q9Y696	Chloride intracellular channel protein 4 OS=Homo sapiens GN=CLIC4 PE=1 SV=4 - [CLIC4_HUMAN]	88.9527	11.07	1	2	2	253	28.7537
P17931	Galectin-3 OS=Homo sapiens GN=LGALS3 PE=1 SV=5 - [LEG3_HUMAN]	88.8	18.4	1	4	5	250	26.1361
P28062	Proteasome subunit beta type-8 OS=Homo sapiens GN=PSMB8 PE=1 SV=3 - [PSB8_HUMAN]	88.47	5.07	1	1	1	276	30.3346
Q02809	Procollagen-lysine,2-oxoglutarate 5-dioxygenase 1 OS=Homo sapiens GN=PLOD1 PE=1 SV=2 - [PLOD1_HUMAN]	88.23	5.5	1	3	3	727	83.4974
P40926	Malate dehydrogenase, mitochondrial OS=Homo sapiens GN=MDH2 PE=1 SV=3 - [MDHM_HUMAN]	88.1144	7.99	1	2	2	338	35.4807
P15121	Aldose reductase OS=Homo sapiens GN=AKR1B1 PE=1 SV=3 - [ALDR_HUMAN]	87.8018	12.34	1	2	4	316	35.8305
P30039	Phenazine biosynthesis-like domain-containing protein OS=Homo sapiens GN=PBLD PE=1 SV=2 - [PBLD_HUMAN]	87.54	5.21	1	1	1	288	31.7652
P08962	CD63 antigen OS=Homo sapiens GN=CD63 PE=1 SV=2 - [CD63_HUMAN]	87.2876	7.56	1	2	3	238	25.6191
Q13620	Cullin-4B OS=Homo sapiens GN=CUL4B PE=1 SV=4 - [CUL4B_HUMAN]	87.1176	3.72	1	2	3	913	103.916
P11215	Integrin alpha-M OS=Homo sapiens GN=ITGAM PE=1 SV=2 - [ITAM_HUMAN]	86.94	1.91	1	2	2	1152	127.099
Q9BZQ8	Protein Niban OS=Homo sapiens GN=FAM129A PE=1 SV=1 - [NIBAN_HUMAN]	86.82	1.51	1	1	1	928	103.07
Q9UNS2	COP9 signalosome complex subunit 3 OS=Homo sapiens GN=COPS3 PE=1 SV=3 - [CSN3_HUMAN]	86.67	11.35	1	2	3	423	47.842
P22694	cAMP-dependent protein kinase catalytic subunit beta OS=Homo sapiens GN=PRKACB PE=1 SV=2 - [KAPCB_HUMAN]	86.6	9.4	1	1	2	351	40.597
P18031	Tyrosine-protein phosphatase non-receptor type 1 OS=Homo sapiens GN=PTPN1 PE=1 SV=1 - [PTN1_HUMAN]	85.84	11.49	1	3	3	435	49.9348
Q14108	Lysosome membrane protein 2 OS=Homo sapiens GN=SCARB2 PE=1 SV=2 - [SCRB2_HUMAN]	85.01	3.97	1	1	2	478	54.2555
P08237	ATP-dependent 6-phosphofructokinase, muscle type OS=Homo sapiens GN=PFKM PE=1 SV=2 - [PFKAM_HUMAN]	84.88	3.85	1	1	3	780	85.1284
O14786	Neuropilin-1 OS=Homo sapiens GN=NRP1 PE=1 SV=3 - [NRP1_HUMAN]	84.65	1.52	1	1	1	923	103.069
Q13332	Receptor-type tyrosine-protein phosphatase S OS=Homo sapiens GN=PTPRS PE=1 SV=3 - [PTPRS_HUMAN]	84.4	1.75	1	2	2	1948	216.905
Q06210	Glutamine--fructose-6-phosphate aminotransferase [isomerizing] 1 OS=Homo sapiens GN=GFPT1 PE=1 SV=3 - [GFPT1_HUMAN]	84.17	5.29	1	3	3	699	78.7563
P08263	Glutathione S-transferase A1 OS=Homo sapiens GN=GSTA1 PE=1 SV=3 - [GSTA1_HUMAN]	83.9267	10.81	2	1	3	222	25.6147
P18754	Regulator of chromosome condensation OS=Homo sapiens GN=RCC1 PE=1 SV=1 - [RCC1_HUMAN]	83.81	4.51	1	1	1	421	44.9406
P08253	72 kDa type IV collagenase OS=Homo sapiens GN=MMP2 PE=1 SV=2 - [MMP2_HUMAN]	83.35	6.21	2	4	4	660	73.8347
P27824	Calnexin OS=Homo sapiens GN=CANX PE=1 SV=2 - [CALX_HUMAN]	83.08	5.91	1	2	2	592	67.5259
Q9UBG0	C-type mannose receptor 2 OS=Homo sapiens GN=MRC2 PE=1 SV=2 - [MRC2_HUMAN]	82.682	2.77	1	3	3	1479	166.568
O43747	AP-1 complex subunit gamma-1 OS=Homo sapiens GN=AP1G1 PE=1 SV=5 - [AP1G1_HUMAN]	82.26	7.3	1	4	4	822	91.2931
Q14314	Fibroleukin OS=Homo sapiens GN=FGL2 PE=1 SV=1 - [FGL2_HUMAN]	82.1667	11.62	1	3	3	439	50.1968
Q15084	Protein disulfide-isomerase A6 OS=Homo sapiens GN=PDIA6 PE=1 SV=1 - [PDIA6_HUMAN]	81.6567	11.59	1	3	3	440	48.0913
Q9UNH7	Sorting nexin-6 OS=Homo sapiens GN=SNX6 PE=1 SV=1 - [SNX6_HUMAN]	80.94	4.43	1	2	2	406	46.6198
P48059	LIM and senescent cell antigen-like-containing domain protein 1 OS=Homo sapiens GN=LIMS1 PE=1 SV=4 - [LIMS1_HUMAN]	80.7062	11.38	1	3	3	325	37.2258
Q93034	Cullin-5 OS=Homo sapiens GN=CUL5 PE=1 SV=4 - [CUL5_HUMAN]	80.12	4.74	1	2	2	780	90.8974
Q96KP4	Cytosolic non-specific dipeptidase OS=Homo sapiens GN=CNDP2 PE=1 SV=2 - [CNDP2_HUMAN]	79.8414	5.26	1	2	2	475	52.8449
P33151	Cadherin-5 OS=Homo sapiens GN=CDH5 PE=1 SV=5 - [CADH5_HUMAN]	79.84	1.79	1	1	2	784	87.474
Q07866	Kinesin light chain 1 OS=Homo sapiens GN=KLC1 PE=1 SV=2 - [KLC1_HUMAN]	79.4	6.28	1	3	3	573	65.2689
P00751	Complement factor B OS=Homo sapiens GN=CFB PE=1 SV=2 - [CFAB_HUMAN]	79.33	2.09	1	1	1	764	85.4785
Q12996	Cleavage stimulation factor subunit 3 OS=Homo sapiens GN=CSTF3 PE=1 SV=1 - [CSTF3_HUMAN]	79.01	1.81	1	1	1	717	82.8687
O00560	Syntenin-1 OS=Homo sapiens GN=SDCBP PE=1 SV=1 - [SDCB1_HUMAN]	79.0027	15.1	1	2	2	298	32.4239
P05546	Heparin cofactor 2 OS=Homo sapiens GN=SERPIND1 PE=1 SV=3 - [HEP2_HUMAN]	78.8	3.61	1	2	4	499	57.0342
Q05209	Tyrosine-protein phosphatase non-receptor type 12 OS=Homo sapiens GN=PTPN12 PE=1 SV=3 - [PTN12_HUMAN]	78.25	1.92	1	1	1	780	88.0514
Q7Z406	Myosin-14 OS=Homo sapiens GN=MYH14 PE=1 SV=2 - [MYH14_HUMAN]	77.9078	1.45	1	1	3	1995	227.732
Q03167	Transforming growth factor beta receptor type 3 OS=Homo sapiens GN=TGFBR3 PE=1 SV=3 - [TGBR3_HUMAN]	77.42	2.59	1	2	2	851	93.4398
Q7L2H7	Eukaryotic translation initiation factor 3 subunit M OS=Homo sapiens GN=EIF3M PE=1 SV=1 - [EIF3M_HUMAN]	77.13	23.26	1	5	5	374	42.4758
P56537	Eukaryotic translation initiation factor 6 OS=Homo sapiens GN=EIF6 PE=1 SV=1 - [IF6_HUMAN]	76.4915	21.63	1	3	3	245	26.5822
O60313	Dynamin-like 120 kDa protein, mitochondrial OS=Homo sapiens GN=OPA1 PE=1 SV=3 - [OPA1_HUMAN]	76.3167	3.75	1	3	3	960	111.561
Q92841	Probable ATP-dependent RNA helicase DDX17 OS=Homo sapiens GN=DDX17 PE=1 SV=2 - [DDX17_HUMAN]	75.2875	8.09	1	4	5	729	80.222
O95967	EGF-containing fibulin-like extracellular matrix protein 2 OS=Homo sapiens GN=EFEMP2 PE=1 SV=3 - [FBLN4_HUMAN]	75.16	8.13	1	2	2	443	49.3723
P07384	Calpain-1 catalytic subunit OS=Homo sapiens GN=CAPN1 PE=1 SV=1 - [CAN1_HUMAN]	75	2.8	1	2	2	714	81.8382
P17612	cAMP-dependent protein kinase catalytic subunit alpha OS=Homo sapiens GN=PRKACA PE=1 SV=2 - [KAPCA_HUMAN]	74.76	9.4	1	1	2	351	40.564
Q9Y3F4	Serine-threonine kinase receptor-associated protein OS=Homo sapiens GN=STRAP PE=1 SV=1 - [STRAP_HUMAN]	74.7	14	1	4	4	350	38.414
O15523	ATP-dependent RNA helicase DDX3Y OS=Homo sapiens GN=DDX3Y PE=1 SV=2 - [DDX3Y_HUMAN]	74.67	3.18	2	2	2	660	73.1081
Q6IBS0	Twinfilin-2 OS=Homo sapiens GN=TWF2 PE=1 SV=2 - [TWF2_HUMAN]	74.25	5.44	1	1	1	349	39.5233
P59998	Actin-related protein 2/3 complex subunit 4 OS=Homo sapiens GN=ARPC4 PE=1 SV=3 - [ARPC4_HUMAN]	74.1153	16.07	1	3	3	168	19.6543
P54578	Ubiquitin carboxyl-terminal hydrolase 14 OS=Homo sapiens GN=USP14 PE=1 SV=3 - [UBP14_HUMAN]	74.0972	6.68	1	3	3	494	56.033
Q07666	KH domain-containing, RNA-binding, signal transduction-associated protein 1 OS=Homo sapiens GN=KHDRBS1 PE=1 SV=1 - [KHDR1_HUMAN]	74.08	4.51	1	1	1	443	48.1972
Q06124	Tyrosine-protein phosphatase non-receptor type 11 OS=Homo sapiens GN=PTPN11 PE=1 SV=2 - [PTN11_HUMAN]	73.6767	5.7	1	3	3	597	68.3933
Q15436	Protein transport protein Sec23A OS=Homo sapiens GN=SEC23A PE=1 SV=2 - [SC23A_HUMAN]	73.28	4.71	1	3	3	765	86.1053
Q00005	Serine/threonine-protein phosphatase 2A 55 kDa regulatory subunit B beta isoform OS=Homo sapiens GN=PPP2R2B PE=1 SV=1 - [2ABB_HUMAN]	73.06	3.16	3	1	1	443	51.6776
P32119	Peroxiredoxin-2 OS=Homo sapiens GN=PRDX2 PE=1 SV=5 - [PRDX2_HUMAN]	72.74	14.65	1	1	3	198	21.8782
Q9H4A4	Aminopeptidase B OS=Homo sapiens GN=RNPEP PE=1 SV=2 - [AMPB_HUMAN]	72.4872	6.46	1	3	3	650	72.5495
P40939	Trifunctional enzyme subunit alpha, mitochondrial OS=Homo sapiens GN=HADHA PE=1 SV=2 - [ECHA_HUMAN]	72.17	1.57	1	1	1	763	82.9469
Q8NBM8	Prenylcysteine oxidase-like OS=Homo sapiens GN=PCYOX1L PE=1 SV=2 - [PCYXL_HUMAN]	71.7133	7.09	1	2	2	494	54.6119
Q9UI12	V-type proton ATPase subunit H OS=Homo sapiens GN=ATP6V1H PE=1 SV=1 - [VATH_HUMAN]	71.32	6	1	2	2	483	55.8471
O60814	Histone H2B type 1-K OS=Homo sapiens GN=HIST1H2BK PE=1 SV=3 - [H2B1K_HUMAN]	70.7779	19.05	15	2	2	126	13.8816
Q07020	60S ribosomal protein L18 OS=Homo sapiens GN=RPL18 PE=1 SV=2 - [RL18_HUMAN]	70.54	6.91	1	1	1	188	21.6211
Q7Z4W1	L-xylulose reductase OS=Homo sapiens GN=DCXR PE=1 SV=2 - [DCXR_HUMAN]	70.008	8.61	1	2	2	244	25.8966
Q15057	Arf-GAP with coiled-coil, ANK repeat and PH domain-containing protein 2 OS=Homo sapiens GN=ACAP2 PE=1 SV=3 - [ACAP2_HUMAN]	69.68	1.93	1	1	1	778	87.9732
P07203	Glutathione peroxidase 1 OS=Homo sapiens GN=GPX1 PE=1 SV=4 - [GPX1_HUMAN]	69.5376	15.27	1	3	3	203	22.0751
Q14141	Septin-6 OS=Homo sapiens GN=SEPT6 PE=1 SV=4 - [SEPT6_HUMAN]	69.51	9.22	2	1	4	434	49.6853
Q13619	Cullin-4A OS=Homo sapiens GN=CUL4A PE=1 SV=3 - [CUL4A_HUMAN]	69.0809	4.74	1	2	3	759	87.6244
P33908	Mannosyl-oligosaccharide 1,2-alpha-mannosidase IA OS=Homo sapiens GN=MAN1A1 PE=1 SV=3 - [MA1A1_HUMAN]	68.85	1.68	1	1	1	653	72.9223
P51570	Galactokinase OS=Homo sapiens GN=GALK1 PE=1 SV=1 - [GALK1_HUMAN]	68.67	6.12	1	2	2	392	42.2456
P23246	Splicing factor, proline- and glutamine-rich OS=Homo sapiens GN=SFPQ PE=1 SV=2 - [SFPQ_HUMAN]	68.64	3.25	1	1	1	707	76.1016
P55263	Adenosine kinase OS=Homo sapiens GN=ADK PE=1 SV=2 - [ADK_HUMAN]	68.4809	8.29	1	4	5	362	40.5197
Q9BXX0	EMILIN-2 OS=Homo sapiens GN=EMILIN2 PE=1 SV=3 - [EMIL2_HUMAN]	67.82	3.32	1	2	2	1053	115.615
Q02750	Dual specificity mitogen-activated protein kinase kinase 1 OS=Homo sapiens GN=MAP2K1 PE=1 SV=2 - [MP2K1_HUMAN]	67.2467	7.89	2	3	3	393	43.4113
O60462	Neuropilin-2 OS=Homo sapiens GN=NRP2 PE=1 SV=2 - [NRP2_HUMAN]	67.2129	1.72	1	2	2	931	104.792
Q7L1Q6	Basic leucine zipper and W2 domain-containing protein 1 OS=Homo sapiens GN=BZW1 PE=1 SV=1 - [BZW1_HUMAN]	66.6425	9.79	2	3	3	419	48.0127
P00367	Glutamate dehydrogenase 1, mitochondrial OS=Homo sapiens GN=GLUD1 PE=1 SV=2 - [DHE3_HUMAN]	66.26	3.76	2	1	1	558	61.3592
P19827	Inter-alpha-trypsin inhibitor heavy chain H1 OS=Homo sapiens GN=ITIH1 PE=1 SV=3 - [ITIH1_HUMAN]	66.21	2.74	1	2	2	911	101.326
O15204	ADAM DEC1 OS=Homo sapiens GN=ADAMDEC1 PE=1 SV=2 - [ADEC1_HUMAN]	66.12	2.98	1	1	1	470	52.7415
Q9H2M3	S-methylmethionine--homocysteine S-methyltransferase BHMT2 OS=Homo sapiens GN=BHMT2 PE=1 SV=1 - [BHMT2_HUMAN]	66.04	6.89	1	1	2	363	40.3282
O95497	Pantetheinase OS=Homo sapiens GN=VNN1 PE=1 SV=2 - [VNN1_HUMAN]	65.83	3.7	1	1	1	513	56.9751
Q16698	2,4-dienoyl-CoA reductase, mitochondrial OS=Homo sapiens GN=DECR1 PE=1 SV=1 - [DECR_HUMAN]	65.66	3.88	1	1	1	335	36.0448
P60891	Ribose-phosphate pyrophosphokinase 1 OS=Homo sapiens GN=PRPS1 PE=1 SV=2 - [PRPS1_HUMAN]	65.6467	13.52	3	3	3	318	34.8119
P20849	Collagen alpha-1(IX) chain OS=Homo sapiens GN=COL9A1 PE=1 SV=3 - [CO9A1_HUMAN]	65.6	2.93	1	2	2	921	91.8125
Q96CW1	AP-2 complex subunit mu OS=Homo sapiens GN=AP2M1 PE=1 SV=2 - [AP2M1_HUMAN]	65.5867	8.97	1	3	3	435	49.623
Q9H223	EH domain-containing protein 4 OS=Homo sapiens GN=EHD4 PE=1 SV=1 - [EHD4_HUMAN]	65.5707	5.18	1	1	4	541	61.1365
Q9Y287	Integral membrane protein 2B OS=Homo sapiens GN=ITM2B PE=1 SV=1 - [ITM2B_HUMAN]	65.51	8.65	1	2	2	266	30.3184
P20340	Ras-related protein Rab-6A OS=Homo sapiens GN=RAB6A PE=1 SV=3 - [RAB6A_HUMAN]	64.989	10.58	15	1	2	208	23.5779
Q96D15	Reticulocalbin-3 OS=Homo sapiens GN=RCN3 PE=1 SV=1 - [RCN3_HUMAN]	64.72	3.66	1	1	1	328	37.47
P00491	Purine nucleoside phosphorylase OS=Homo sapiens GN=PNP PE=1 SV=2 - [PNPH_HUMAN]	64.53	7.61	1	1	1	289	32.0972
Q16539	Mitogen-activated protein kinase 14 OS=Homo sapiens GN=MAPK14 PE=1 SV=3 - [MK14_HUMAN]	64.2511	7.78	1	2	2	360	41.267
P18085	ADP-ribosylation factor 4 OS=Homo sapiens GN=ARF4 PE=1 SV=3 - [ARF4_HUMAN]	64.2363	23.33	2	1	4	180	20.4977
Q8N1G4	Leucine-rich repeat-containing protein 47 OS=Homo sapiens GN=LRRC47 PE=1 SV=1 - [LRC47_HUMAN]	64.19	2.57	1	1	1	583	63.4337
Q1KMD3	Heterogeneous nuclear ribonucleoprotein U-like protein 2 OS=Homo sapiens GN=HNRNPUL2 PE=1 SV=1 - [HNRL2_HUMAN]	64.13	2.95	1	1	1	747	85.0522
P0CG48	Polyubiquitin-C OS=Homo sapiens GN=UBC PE=1 SV=3 - [UBC_HUMAN]	63.86	21.02	4	1	1	685	76.9915
Q9Y316	Protein MEMO1 OS=Homo sapiens GN=MEMO1 PE=1 SV=1 - [MEMO1_HUMAN]	63.2959	12.12	1	3	3	297	33.7115
P04083	Annexin A1 OS=Homo sapiens GN=ANXA1 PE=1 SV=2 - [ANXA1_HUMAN]	63.23	8.67	1	2	2	346	38.69
P12110	Collagen alpha-2(VI) chain OS=Homo sapiens GN=COL6A2 PE=1 SV=4 - [CO6A2_HUMAN]	62.5508	5.59	1	4	4	1019	108.512
Q02818	Nucleobindin-1 OS=Homo sapiens GN=NUCB1 PE=1 SV=4 - [NUCB1_HUMAN]	62	2.82	1	1	1	461	53.8463
Q9UBT2	SUMO-activating enzyme subunit 2 OS=Homo sapiens GN=UBA2 PE=1 SV=2 - [SAE2_HUMAN]	61.97	4.22	1	2	2	640	71.1792
Q10713	Mitochondrial-processing peptidase subunit alpha OS=Homo sapiens GN=PMPCA PE=1 SV=2 - [MPPA_HUMAN]	61.69	1.9	1	1	1	525	58.2156
P42224	Signal transducer and activator of transcription 1-alpha/beta OS=Homo sapiens GN=STAT1 PE=1 SV=2 - [STAT1_HUMAN]	61.1	2.27	1	1	1	750	87.2795
Q8NC51	Plasminogen activator inhibitor 1 RNA-binding protein OS=Homo sapiens GN=SERBP1 PE=1 SV=2 - [PAIRB_HUMAN]	61.05	6.62	1	2	2	408	44.9385
Q9UHD8	Septin-9 OS=Homo sapiens GN=SEPT9 PE=1 SV=2 - [SEPT9_HUMAN]	60.9633	5.63	1	3	3	586	65.3608
O00338	Sulfotransferase 1C2 OS=Homo sapiens GN=SULT1C2 PE=1 SV=1 - [ST1C2_HUMAN]	60.78	3.38	1	1	2	296	34.8574
P31949	Protein S100-A11 OS=Homo sapiens GN=S100A11 PE=1 SV=2 - [S10AB_HUMAN]	60.5067	27.62	1	3	3	105	11.7328
P30041	Peroxiredoxin-6 OS=Homo sapiens GN=PRDX6 PE=1 SV=3 - [PRDX6_HUMAN]	60.1833	13.39	1	3	3	224	25.0192
Q93063	Exostosin-2 OS=Homo sapiens GN=EXT2 PE=1 SV=1 - [EXT2_HUMAN]	60.1533	7.52	1	3	3	718	82.2019
P02749	Beta-2-glycoprotein 1 OS=Homo sapiens GN=APOH PE=1 SV=3 - [APOH_HUMAN]	60.1097	5.22	1	2	2	345	38.2727
P51693	Amyloid-like protein 1 OS=Homo sapiens GN=APLP1 PE=1 SV=3 - [APLP1_HUMAN]	59.98	5.23	1	2	2	650	72.1312
P05198	Eukaryotic translation initiation factor 2 subunit 1 OS=Homo sapiens GN=EIF2S1 PE=1 SV=3 - [IF2A_HUMAN]	59.93	3.81	1	1	1	315	36.0894
P30613	Pyruvate kinase PKLR OS=Homo sapiens GN=PKLR PE=1 SV=2 - [KPYR_HUMAN]	59.6	6.27	1	2	4	574	61.7915
P30043	Flavin reductase (NADPH) OS=Homo sapiens GN=BLVRB PE=1 SV=3 - [BLVRB_HUMAN]	59.5644	7.28	1	1	2	206	22.1054
Q8WYA6	Beta-catenin-like protein 1 OS=Homo sapiens GN=CTNNBL1 PE=1 SV=1 - [CTBL1_HUMAN]	59.2534	3.37	1	2	2	563	65.1321
P32754	4-hydroxyphenylpyruvate dioxygenase OS=Homo sapiens GN=HPD PE=1 SV=2 - [HPPD_HUMAN]	59.1182	10.43	1	3	3	393	44.9059
O94979	Protein transport protein Sec31A OS=Homo sapiens GN=SEC31A PE=1 SV=3 - [SC31A_HUMAN]	59.1	1.07	1	1	1	1220	132.931
Q15046	Lysine--tRNA ligase OS=Homo sapiens GN=KARS PE=1 SV=3 - [SYK_HUMAN]	58.9	2.18	1	1	1	597	68.0046
Q8IXL6	Extracellular serine/threonine protein kinase FAM20C OS=Homo sapiens GN=FAM20C PE=1 SV=2 - [FA20C_HUMAN]	58.6	2.74	1	1	1	584	66.1925
P52565	Rho GDP-dissociation inhibitor 1 OS=Homo sapiens GN=ARHGDIA PE=1 SV=3 - [GDIR1_HUMAN]	58.56	7.84	1	1	1	204	23.1927
Q15746	Myosin light chain kinase, smooth muscle OS=Homo sapiens GN=MYLK PE=1 SV=4 - [MYLK_HUMAN]	58.44	0.94	1	2	2	1914	210.583
O95394	Phosphoacetylglucosamine mutase OS=Homo sapiens GN=PGM3 PE=1 SV=1 - [AGM1_HUMAN]	58.3889	3.51	1	2	2	542	59.8143
Q15113	Procollagen C-endopeptidase enhancer 1 OS=Homo sapiens GN=PCOLCE PE=1 SV=2 - [PCOC1_HUMAN]	58.3402	4.9	1	2	3	449	47.942
Q9UQ80	Proliferation-associated protein 2G4 OS=Homo sapiens GN=PA2G4 PE=1 SV=3 - [PA2G4_HUMAN]	58.3033	9.9	1	3	3	394	43.7592
P07477	Trypsin-1 OS=Homo sapiens GN=PRSS1 PE=1 SV=1 - [TRY1_HUMAN]	58.09	8.1	3	1	1	247	26.5411
Q9UBX5	Fibulin-5 OS=Homo sapiens GN=FBLN5 PE=1 SV=1 - [FBLN5_HUMAN]	58.05	4.46	1	2	2	448	50.1467
P52566	Rho GDP-dissociation inhibitor 2 OS=Homo sapiens GN=ARHGDIB PE=1 SV=3 - [GDIR2_HUMAN]	57.8733	22.89	1	3	3	201	22.9736
Q8NFW8	N-acylneuraminate cytidylyltransferase OS=Homo sapiens GN=CMAS PE=1 SV=2 - [NEUA_HUMAN]	57.84	6.68	1	2	2	434	48.3487
P29966	Myristoylated alanine-rich C-kinase substrate OS=Homo sapiens GN=MARCKS PE=1 SV=4 - [MARCS_HUMAN]	57.4	5.12	1	1	1	332	31.5359
P49720	Proteasome subunit beta type-3 OS=Homo sapiens GN=PSMB3 PE=1 SV=2 - [PSB3_HUMAN]	57.14	18.54	1	3	3	205	22.9335
P11940	Polyadenylate-binding protein 1 OS=Homo sapiens GN=PABPC1 PE=1 SV=2 - [PABP1_HUMAN]	57	2.67	2	1	1	636	70.6259
P12277	Creatine kinase B-type OS=Homo sapiens GN=CKB PE=1 SV=1 - [KCRB_HUMAN]	56.88	7.35	1	2	2	381	42.6173
P30419	Glycylpeptide N-tetradecanoyltransferase 1 OS=Homo sapiens GN=NMT1 PE=1 SV=2 - [NMT1_HUMAN]	56.82	2.82	2	1	1	496	56.7699
P13693	Translationally-controlled tumor protein OS=Homo sapiens GN=TPT1 PE=1 SV=1 - [TCTP_HUMAN]	56.4072	19.77	2	3	3	172	19.5826
Q13347	Eukaryotic translation initiation factor 3 subunit I OS=Homo sapiens GN=EIF3I PE=1 SV=1 - [EIF3I_HUMAN]	56.3332	11.38	1	3	3	325	36.4786
P15153	Ras-related C3 botulinum toxin substrate 2 OS=Homo sapiens GN=RAC2 PE=1 SV=1 - [RAC2_HUMAN]	56.1542	11.46	2	1	2	192	21.4151
P55287	Cadherin-11 OS=Homo sapiens GN=CDH11 PE=2 SV=2 - [CAD11_HUMAN]	56.08	2.39	1	2	2	796	87.9108
P42330	Aldo-keto reductase family 1 member C3 OS=Homo sapiens GN=AKR1C3 PE=1 SV=4 - [AK1C3_HUMAN]	56.03	5.57	4	1	2	323	36.8298
P40763	Signal transducer and activator of transcription 3 OS=Homo sapiens GN=STAT3 PE=1 SV=2 - [STAT3_HUMAN]	55.71	3.38	1	1	1	770	88.0114
Q08188	Protein-glutamine gamma-glutamyltransferase E OS=Homo sapiens GN=TGM3 PE=1 SV=4 - [TGM3_HUMAN]	55.58	2.31	1	2	2	693	76.5836
P54619	5'-AMP-activated protein kinase subunit gamma-1 OS=Homo sapiens GN=PRKAG1 PE=1 SV=1 - [AAKG1_HUMAN]	55.4	5.44	1	1	1	331	37.5558
P10768	S-formylglutathione hydrolase OS=Homo sapiens GN=ESD PE=1 SV=2 - [ESTD_HUMAN]	55.3933	10.64	1	2	3	282	31.4425
P51857	3-oxo-5-beta-steroid 4-dehydrogenase OS=Homo sapiens GN=AKR1D1 PE=1 SV=1 - [AK1D1_HUMAN]	55.18	15.03	1	2	3	326	37.3532
Q9Y5P6	Mannose-1-phosphate guanyltransferase beta OS=Homo sapiens GN=GMPPB PE=1 SV=2 - [GMPPB_HUMAN]	55.15	11.67	1	3	3	360	39.8086
Q9BSJ8	Extended synaptotagmin-1 OS=Homo sapiens GN=ESYT1 PE=1 SV=1 - [ESYT1_HUMAN]	55.03	1	1	1	1	1104	122.78
P55884	Eukaryotic translation initiation factor 3 subunit B OS=Homo sapiens GN=EIF3B PE=1 SV=3 - [EIF3B_HUMAN]	54.86	5.28	1	2	2	814	92.4238
Q9HB07	UPF0160 protein MYG1, mitochondrial OS=Homo sapiens GN=C12orf10 PE=1 SV=2 - [MYG1_HUMAN]	54.71	5.85	1	2	2	376	42.4224
P07737	Profilin-1 OS=Homo sapiens GN=PFN1 PE=1 SV=2 - [PROF1_HUMAN]	54.7053	5.71	1	1	3	140	15.0446
P62701	40S ribosomal protein S4, X isoform OS=Homo sapiens GN=RPS4X PE=1 SV=2 - [RS4X_HUMAN]	54.43	3.42	1	1	1	263	29.5791
P28072	Proteasome subunit beta type-6 OS=Homo sapiens GN=PSMB6 PE=1 SV=4 - [PSB6_HUMAN]	54.3	8.79	1	2	2	239	25.3414
Q9H0D6	5'-3' exoribonuclease 2 OS=Homo sapiens GN=XRN2 PE=1 SV=1 - [XRN2_HUMAN]	53.24	1.26	1	1	1	950	108.513
P26373	60S ribosomal protein L13 OS=Homo sapiens GN=RPL13 PE=1 SV=4 - [RL13_HUMAN]	53.09	5.21	1	1	1	211	24.2465
O75891	Cytosolic 10-formyltetrahydrofolate dehydrogenase OS=Homo sapiens GN=ALDH1L1 PE=1 SV=2 - [AL1L1_HUMAN]	53.0541	6.98	1	5	5	902	98.7666
O95372	Acyl-protein thioesterase 2 OS=Homo sapiens GN=LYPLA2 PE=1 SV=1 - [LYPA2_HUMAN]	52.98	11.26	1	1	1	231	24.7207
Q13618	Cullin-3 OS=Homo sapiens GN=CUL3 PE=1 SV=2 - [CUL3_HUMAN]	52.92	2.47	1	1	1	768	88.8735
P42025	Beta-centractin OS=Homo sapiens GN=ACTR1B PE=1 SV=1 - [ACTY_HUMAN]	52.51	9.04	1	1	2	376	42.2667
P11233	Ras-related protein Ral-A OS=Homo sapiens GN=RALA PE=1 SV=1 - [RALA_HUMAN]	52.45	6.8	1	1	1	206	23.552
P04217	Alpha-1B-glycoprotein OS=Homo sapiens GN=A1BG PE=1 SV=4 - [A1BG_HUMAN]	52.3985	1.41	1	1	2	495	54.2195
P53618	Coatomer subunit beta OS=Homo sapiens GN=COPB1 PE=1 SV=3 - [COPB_HUMAN]	52.3333	2.52	1	2	3	953	107.074
P28482	Mitogen-activated protein kinase 1 OS=Homo sapiens GN=MAPK1 PE=1 SV=3 - [MK01_HUMAN]	52.15	8.89	1	3	3	360	41.3632
P63000	Ras-related C3 botulinum toxin substrate 1 OS=Homo sapiens GN=RAC1 PE=1 SV=1 - [RAC1_HUMAN]	51.7791	11.46	2	1	2	192	21.4362
P37235	Hippocalcin-like protein 1 OS=Homo sapiens GN=HPCAL1 PE=1 SV=3 - [HPCL1_HUMAN]	51.77	5.7	3	1	1	193	22.299
P08697	Alpha-2-antiplasmin OS=Homo sapiens GN=SERPINF2 PE=1 SV=3 - [A2AP_HUMAN]	51.76	2.24	1	1	1	491	54.5311
Q9Y230	RuvB-like 2 OS=Homo sapiens GN=RUVBL2 PE=1 SV=3 - [RUVB2_HUMAN]	51.7	1.73	1	1	1	463	51.1246
Q14117	Dihydropyrimidinase OS=Homo sapiens GN=DPYS PE=1 SV=1 - [DPYS_HUMAN]	51.6385	3.47	1	2	2	519	56.5937
Q14956	Transmembrane glycoprotein NMB OS=Homo sapiens GN=GPNMB PE=1 SV=2 - [GPNMB_HUMAN]	51.52	5.94	1	2	2	572	63.8819
P62249	40S ribosomal protein S16 OS=Homo sapiens GN=RPS16 PE=1 SV=2 - [RS16_HUMAN]	51.1629	12.33	1	2	2	146	16.435
P49736	DNA replication licensing factor MCM2 OS=Homo sapiens GN=MCM2 PE=1 SV=4 - [MCM2_HUMAN]	51.12	4.54	1	3	3	904	101.832
P09525	Annexin A4 OS=Homo sapiens GN=ANXA4 PE=1 SV=4 - [ANXA4_HUMAN]	51.0891	5.96	1	2	2	319	35.8601
P02452	Collagen alpha-1(I) chain OS=Homo sapiens GN=COL1A1 PE=1 SV=5 - [CO1A1_HUMAN]	50.44	0.68	1	1	1	1464	138.857
Q14764	Major vault protein OS=Homo sapiens GN=MVP PE=1 SV=4 - [MVP_HUMAN]	50.37	3.25	1	1	1	893	99.2659
Q9BXS5	AP-1 complex subunit mu-1 OS=Homo sapiens GN=AP1M1 PE=1 SV=3 - [AP1M1_HUMAN]	50.2375	8.51	2	3	3	423	48.5561
Q15437	Protein transport protein Sec23B OS=Homo sapiens GN=SEC23B PE=1 SV=2 - [SC23B_HUMAN]	50.14	6.52	1	3	3	767	86.4235
A6NEC2	Puromycin-sensitive aminopeptidase-like protein OS=Homo sapiens GN=NPEPPSL1 PE=2 SV=3 - [PSAL_HUMAN]	50.04	9	2	2	2	478	53.713
Q58FF3	Putative endoplasmin-like protein OS=Homo sapiens GN=HSP90B2P PE=5 SV=1 - [ENPLL_HUMAN]	49.93	7.27	1	1	3	399	45.8299
P04066	Tissue alpha-L-fucosidase OS=Homo sapiens GN=FUCA1 PE=1 SV=4 - [FUCO_HUMAN]	49.82	2.36	1	1	1	466	53.6547
Q15008	26S proteasome non-ATPase regulatory subunit 6 OS=Homo sapiens GN=PSMD6 PE=1 SV=1 - [PSMD6_HUMAN]	49.7032	5.4	1	2	2	389	45.5023
P49748	Very long-chain specific acyl-CoA dehydrogenase, mitochondrial OS=Homo sapiens GN=ACADVL PE=1 SV=1 - [ACADV_HUMAN]	49.64	2.9	1	1	1	655	70.3454
P39023	60S ribosomal protein L3 OS=Homo sapiens GN=RPL3 PE=1 SV=2 - [RL3_HUMAN]	49.57	2.98	1	1	1	403	46.0798
P46777	60S ribosomal protein L5 OS=Homo sapiens GN=RPL5 PE=1 SV=3 - [RL5_HUMAN]	49.18	7.41	1	2	2	297	34.3407
P40121	Macrophage-capping protein OS=Homo sapiens GN=CAPG PE=1 SV=2 - [CAPG_HUMAN]	48.89	6.9	1	2	2	348	38.4745
P54687	Branched-chain-amino-acid aminotransferase, cytosolic OS=Homo sapiens GN=BCAT1 PE=1 SV=3 - [BCAT1_HUMAN]	48.88	7.51	1	1	1	386	42.9385
Q9Y285	Phenylalanine--tRNA ligase alpha subunit OS=Homo sapiens GN=FARSA PE=1 SV=3 - [SYFA_HUMAN]	48.8238	3.35	1	2	2	508	57.5275
Q15365	Poly(rC)-binding protein 1 OS=Homo sapiens GN=PCBP1 PE=1 SV=2 - [PCBP1_HUMAN]	48.8189	6.74	1	2	2	356	37.4739
O43252	Bifunctional 3'-phosphoadenosine 5'-phosphosulfate synthase 1 OS=Homo sapiens GN=PAPSS1 PE=1 SV=2 - [PAPS1_HUMAN]	48.49	4.49	1	2	2	624	70.7876
P07225	Vitamin K-dependent protein S OS=Homo sapiens GN=PROS1 PE=1 SV=1 - [PROS_HUMAN]	48.37	1.18	1	1	2	676	75.0739
Q13308	Inactive tyrosine-protein kinase 7 OS=Homo sapiens GN=PTK7 PE=1 SV=2 - [PTK7_HUMAN]	48.35	1.96	1	2	2	1070	118.317
P21291	Cysteine and glycine-rich protein 1 OS=Homo sapiens GN=CSRP1 PE=1 SV=3 - [CSRP1_HUMAN]	48.03	8.81	1	1	1	193	20.5538
P07741	Adenine phosphoribosyltransferase OS=Homo sapiens GN=APRT PE=1 SV=2 - [APT_HUMAN]	48.02	5.56	1	1	1	180	19.5954
P41091	Eukaryotic translation initiation factor 2 subunit 3 OS=Homo sapiens GN=EIF2S3 PE=1 SV=3 - [IF2G_HUMAN]	47.9632	5.08	2	2	2	472	51.0772
Q3ZCW2	Galectin-related protein OS=Homo sapiens GN=LGALSL PE=1 SV=2 - [LEGL_HUMAN]	47.91	8.14	1	1	1	172	18.9737
P47897	Glutamine--tRNA ligase OS=Homo sapiens GN=QARS PE=1 SV=1 - [SYQ_HUMAN]	47.77	6.32	1	4	4	775	87.7429
Q05707	Collagen alpha-1(XIV) chain OS=Homo sapiens GN=COL14A1 PE=1 SV=3 - [COEA1_HUMAN]	47.38	0.67	1	1	1	1796	193.394
P06727	Apolipoprotein A-IV OS=Homo sapiens GN=APOA4 PE=1 SV=3 - [APOA4_HUMAN]	47.33	2.78	1	1	1	396	45.3715
Q92925	SWI/SNF-related matrix-associated actin-dependent regulator of chromatin subfamily D member 2 OS=Homo sapiens GN=SMARCD2 PE=1 SV=3 - [SMRD2_HUMAN]	47.33	6.4	1	2	2	531	58.8836
P22352	Glutathione peroxidase 3 OS=Homo sapiens GN=GPX3 PE=1 SV=2 - [GPX3_HUMAN]	47.3	5.31	1	1	1	226	25.5369
Q13617	Cullin-2 OS=Homo sapiens GN=CUL2 PE=1 SV=2 - [CUL2_HUMAN]	47.2733	4.16	1	3	3	745	86.9268
P31689	DnaJ homolog subfamily A member 1 OS=Homo sapiens GN=DNAJA1 PE=1 SV=2 - [DNJA1_HUMAN]	47.14	3.78	1	1	1	397	44.8395
P60660	Myosin light polypeptide 6 OS=Homo sapiens GN=MYL6 PE=1 SV=2 - [MYL6_HUMAN]	46.86	8.61	2	1	1	151	16.9191
P02771	Alpha-fetoprotein OS=Homo sapiens GN=AFP PE=1 SV=1 - [FETA_HUMAN]	46.65	1.64	1	1	1	609	68.633
P16278	Beta-galactosidase OS=Homo sapiens GN=GLB1 PE=1 SV=2 - [BGAL_HUMAN]	46.62	9.01	1	4	4	677	76.0266
P13861	cAMP-dependent protein kinase type II-alpha regulatory subunit OS=Homo sapiens GN=PRKAR2A PE=1 SV=2 - [KAP2_HUMAN]	46.45	7.92	1	2	2	404	45.49
Q9C0C4	Semaphorin-4C OS=Homo sapiens GN=SEMA4C PE=1 SV=2 - [SEM4C_HUMAN]	46.42	1.8	1	1	1	833	92.5639
O76094	Signal recognition particle subunit SRP72 OS=Homo sapiens GN=SRP72 PE=1 SV=3 - [SRP72_HUMAN]	46.36	4.62	1	2	2	671	74.56
Q14012	Calcium/calmodulin-dependent protein kinase type 1 OS=Homo sapiens GN=CAMK1 PE=1 SV=1 - [KCC1A_HUMAN]	46.3114	4.59	1	2	2	370	41.3107
P15170	Eukaryotic peptide chain release factor GTP-binding subunit ERF3A OS=Homo sapiens GN=GSPT1 PE=1 SV=1 - [ERF3A_HUMAN]	46.19	3.41	1	1	1	499	55.7203
P08754	Guanine nucleotide-binding protein G(k) subunit alpha OS=Homo sapiens GN=GNAI3 PE=1 SV=3 - [GNAI3_HUMAN]	46.1576	6.78	2	1	2	354	40.5063
P20700	Lamin-B1 OS=Homo sapiens GN=LMNB1 PE=1 SV=2 - [LMNB1_HUMAN]	46.11	3.24	2	1	2	586	66.3676
P00742	Coagulation factor X OS=Homo sapiens GN=F10 PE=1 SV=2 - [FA10_HUMAN]	45.9988	1.84	1	1	2	488	54.6965
P50897	Palmitoyl-protein thioesterase 1 OS=Homo sapiens GN=PPT1 PE=1 SV=1 - [PPT1_HUMAN]	45.89	8.82	1	1	1	306	34.1713
P52888	Thimet oligopeptidase OS=Homo sapiens GN=THOP1 PE=1 SV=2 - [THOP1_HUMAN]	45.89	1.89	1	1	1	689	78.7895
Q9UJ70	N-acetyl-D-glucosamine kinase OS=Homo sapiens GN=NAGK PE=1 SV=4 - [NAGK_HUMAN]	45.6539	6.98	1	2	2	344	37.3519
P06748	Nucleophosmin OS=Homo sapiens GN=NPM1 PE=1 SV=2 - [NPM_HUMAN]	45.58	7.48	1	2	2	294	32.5548
Q9BR76	Coronin-1B OS=Homo sapiens GN=CORO1B PE=1 SV=1 - [COR1B_HUMAN]	45.47	1.84	1	1	1	489	54.2003
Q99436	Proteasome subunit beta type-7 OS=Homo sapiens GN=PSMB7 PE=1 SV=1 - [PSB7_HUMAN]	45.37	14.8	1	2	2	277	29.9462
Q9UNP9	Peptidyl-prolyl cis-trans isomerase E OS=Homo sapiens GN=PPIE PE=1 SV=1 - [PPIE_HUMAN]	45.31	2.99	1	1	1	301	33.4096
P08236	Beta-glucuronidase OS=Homo sapiens GN=GUSB PE=1 SV=2 - [BGLR_HUMAN]	45.28	3.23	1	1	1	651	74.6847
Q7RTV2	Glutathione S-transferase A5 OS=Homo sapiens GN=GSTA5 PE=1 SV=1 - [GSTA5_HUMAN]	45.28	3.6	1	1	1	222	25.7056
P31948	Stress-induced-phosphoprotein 1 OS=Homo sapiens GN=STIP1 PE=1 SV=1 - [STIP1_HUMAN]	45.26	4.79	1	3	3	543	62.5994
Q99983	Osteomodulin OS=Homo sapiens GN=OMD PE=1 SV=1 - [OMD_HUMAN]	44.67	1.66	1	1	2	421	49.4602
Q6UXN9	WD repeat-containing protein 82 OS=Homo sapiens GN=WDR82 PE=1 SV=1 - [WDR82_HUMAN]	44.5	4.47	1	1	1	313	35.0565
P80723	Brain acid soluble protein 1 OS=Homo sapiens GN=BASP1 PE=1 SV=2 - [BASP1_HUMAN]	44.39	14.98	1	2	2	227	22.68
Q13363	C-terminal-binding protein 1 OS=Homo sapiens GN=CTBP1 PE=1 SV=2 - [CTBP1_HUMAN]	44.27	4.55	1	1	1	440	47.5055
P19113	Histidine decarboxylase OS=Homo sapiens GN=HDC PE=1 SV=2 - [DCHS_HUMAN]	44.15	2.27	1	1	1	662	74.0925
Q9HB40	Retinoid-inducible serine carboxypeptidase OS=Homo sapiens GN=SCPEP1 PE=1 SV=1 - [RISC_HUMAN]	43.95	2.43	1	1	1	452	50.7977
P60953	Cell division control protein 42 homolog OS=Homo sapiens GN=CDC42 PE=1 SV=2 - [CDC42_HUMAN]	43.85	14.14	1	2	2	191	21.245
Q9NQW7	Xaa-Pro aminopeptidase 1 OS=Homo sapiens GN=XPNPEP1 PE=1 SV=3 - [XPP1_HUMAN]	43.73	1.44	1	1	1	623	69.8732
Q15418	Ribosomal protein S6 kinase alpha-1 OS=Homo sapiens GN=RPS6KA1 PE=1 SV=2 - [KS6A1_HUMAN]	43.65	5.03	11	3	3	735	82.6708
P48506	Glutamate--cysteine ligase catalytic subunit OS=Homo sapiens GN=GCLC PE=1 SV=2 - [GSH1_HUMAN]	43.3267	5.18	1	3	3	637	72.7193
P18858	DNA ligase 1 OS=Homo sapiens GN=LIG1 PE=1 SV=1 - [DNLI1_HUMAN]	43.04	1.52	1	1	1	919	101.673
Q96EP5	DAZ-associated protein 1 OS=Homo sapiens GN=DAZAP1 PE=1 SV=1 - [DAZP1_HUMAN]	43.02	3.93	1	1	1	407	43.3561
P63092	Guanine nucleotide-binding protein G(s) subunit alpha isoforms short OS=Homo sapiens GN=GNAS PE=1 SV=1 - [GNAS2_HUMAN]	43.01	10.91	2	2	2	394	45.6359
Q16831	Uridine phosphorylase 1 OS=Homo sapiens GN=UPP1 PE=1 SV=1 - [UPP1_HUMAN]	42.99	3.23	1	1	1	310	33.9122
Q03692	Collagen alpha-1(X) chain OS=Homo sapiens GN=COL10A1 PE=1 SV=2 - [COAA1_HUMAN]	42.87	1.91	1	1	1	680	66.1168
Q9UN86	Ras GTPase-activating protein-binding protein 2 OS=Homo sapiens GN=G3BP2 PE=1 SV=2 - [G3BP2_HUMAN]	42.84	2.7	1	1	1	482	54.0878
P23469	Receptor-type tyrosine-protein phosphatase epsilon OS=Homo sapiens GN=PTPRE PE=1 SV=1 - [PTPRE_HUMAN]	42.61	4.14	1	2	2	700	80.59
Q9UIK4	Death-associated protein kinase 2 OS=Homo sapiens GN=DAPK2 PE=1 SV=1 - [DAPK2_HUMAN]	42.46	8.11	1	2	2	370	42.8713
Q14847	LIM and SH3 domain protein 1 OS=Homo sapiens GN=LASP1 PE=1 SV=2 - [LASP1_HUMAN]	42.45	4.98	1	1	1	261	29.6982
Q9P289	Serine/threonine-protein kinase 26 OS=Homo sapiens GN=STK26 PE=1 SV=2 - [STK26_HUMAN]	42.41	5.29	3	2	2	416	46.4996
Q8WXF1	Paraspeckle component 1 OS=Homo sapiens GN=PSPC1 PE=1 SV=1 - [PSPC1_HUMAN]	42.39	2.68	1	1	1	523	58.7062
Q9UK55	Protein Z-dependent protease inhibitor OS=Homo sapiens GN=SERPINA10 PE=1 SV=1 - [ZPI_HUMAN]	42.39	2.25	1	1	2	444	50.6742
P40925	Malate dehydrogenase, cytoplasmic OS=Homo sapiens GN=MDH1 PE=1 SV=4 - [MDHC_HUMAN]	42.24	10.48	1	2	2	334	36.403
P11171	Protein 4.1 OS=Homo sapiens GN=EPB41 PE=1 SV=4 - [41_HUMAN]	42.23	1.85	1	1	1	864	96.9573
Q96CX2	BTB/POZ domain-containing protein KCTD12 OS=Homo sapiens GN=KCTD12 PE=1 SV=1 - [KCD12_HUMAN]	42.16	3.69	1	1	1	325	35.6787
Q15149	Plectin OS=Homo sapiens GN=PLEC PE=1 SV=3 - [PLEC_HUMAN]	42.1289	0.51	1	2	2	4684	531.466
Q92619	Minor histocompatibility protein HA-1 OS=Homo sapiens GN=HMHA1 PE=1 SV=2 - [HMHA1_HUMAN]	42.07	1.58	1	1	1	1136	124.536
Q8IV08	Phospholipase D3 OS=Homo sapiens GN=PLD3 PE=1 SV=1 - [PLD3_HUMAN]	41.78	2.04	1	1	1	490	54.6705
Q9UL25	Ras-related protein Rab-21 OS=Homo sapiens GN=RAB21 PE=1 SV=3 - [RAB21_HUMAN]	41.74	12	1	2	2	225	24.3323
Q9HCL0	Protocadherin-18 OS=Homo sapiens GN=PCDH18 PE=2 SV=3 - [PCD18_HUMAN]	41.69	1.59	1	1	1	1135	126.071
P04632	Calpain small subunit 1 OS=Homo sapiens GN=CAPNS1 PE=1 SV=1 - [CPNS1_HUMAN]	41.56	5.6	1	1	1	268	28.2977
P12955	Xaa-Pro dipeptidase OS=Homo sapiens GN=PEPD PE=1 SV=3 - [PEPD_HUMAN]	41.38	2.03	1	1	1	493	54.5129
Q01433	AMP deaminase 2 OS=Homo sapiens GN=AMPD2 PE=1 SV=2 - [AMPD2_HUMAN]	41.2867	2.96	1	3	3	879	100.624
O14980	Exportin-1 OS=Homo sapiens GN=XPO1 PE=1 SV=1 - [XPO1_HUMAN]	41.24	1.03	1	1	1	1071	123.306
O95571	Persulfide dioxygenase ETHE1, mitochondrial OS=Homo sapiens GN=ETHE1 PE=1 SV=2 - [ETHE1_HUMAN]	40.93	5.51	1	1	1	254	27.8551
Q13155	Aminoacyl tRNA synthase complex-interacting multifunctional protein 2 OS=Homo sapiens GN=AIMP2 PE=1 SV=2 - [AIMP2_HUMAN]	40.92	2.81	1	1	1	320	35.3263
Q96BZ4	Phospholipase D4 OS=Homo sapiens GN=PLD4 PE=2 SV=2 - [PLD4_HUMAN]	40.72	3.75	1	2	2	506	55.5913
P18124	60S ribosomal protein L7 OS=Homo sapiens GN=RPL7 PE=1 SV=1 - [RL7_HUMAN]	40.57	15.32	1	3	3	248	29.2072
Q9UJ68	Mitochondrial peptide methionine sulfoxide reductase OS=Homo sapiens GN=MSRA PE=1 SV=1 - [MSRA_HUMAN]	40.54	7.66	1	1	1	235	26.1157
Q03013	Glutathione S-transferase Mu 4 OS=Homo sapiens GN=GSTM4 PE=1 SV=3 - [GSTM4_HUMAN]	40.3586	15.14	1	2	2	218	25.5448
O60763	General vesicular transport factor p115 OS=Homo sapiens GN=USO1 PE=1 SV=2 - [USO1_HUMAN]	40.17	2.29	1	2	2	962	107.828
P62913	60S ribosomal protein L11 OS=Homo sapiens GN=RPL11 PE=1 SV=2 - [RL11_HUMAN]	39.92	7.87	1	1	1	178	20.2396
P07948	Tyrosine-protein kinase Lyn OS=Homo sapiens GN=LYN PE=1 SV=3 - [LYN_HUMAN]	39.3654	2.93	29	2	2	512	58.5368
P06865	Beta-hexosaminidase subunit alpha OS=Homo sapiens GN=HEXA PE=1 SV=2 - [HEXA_HUMAN]	39.01	2.27	1	1	1	529	60.6643
Q01415	N-acetylgalactosamine kinase OS=Homo sapiens GN=GALK2 PE=1 SV=1 - [GALK2_HUMAN]	38.88	1.75	1	1	1	458	50.3456
Q15758	Neutral amino acid transporter B(0) OS=Homo sapiens GN=SLC1A5 PE=1 SV=2 - [AAAT_HUMAN]	38.63	2.22	1	1	1	541	56.5623
P01591	Immunoglobulin J chain OS=Homo sapiens GN=JCHAIN PE=1 SV=4 - [IGJ_HUMAN]	38.49	6.29	1	1	1	159	18.087
P98160	Basement membrane-specific heparan sulfate proteoglycan core protein OS=Homo sapiens GN=HSPG2 PE=1 SV=4 - [PGBM_HUMAN]	38.21	0.32	1	1	1	4391	468.532
Q05682	Caldesmon OS=Homo sapiens GN=CALD1 PE=1 SV=3 - [CALD1_HUMAN]	38.21	1.01	1	1	1	793	93.1754
Q93088	Betaine--homocysteine S-methyltransferase 1 OS=Homo sapiens GN=BHMT PE=1 SV=2 - [BHMT1_HUMAN]	38.09	6.16	1	1	2	406	44.9699
Q03405	Urokinase plasminogen activator surface receptor OS=Homo sapiens GN=PLAUR PE=1 SV=1 - [UPAR_HUMAN]	38.01	3.88	1	1	1	335	36.9533
Q13217	DnaJ homolog subfamily C member 3 OS=Homo sapiens GN=DNAJC3 PE=1 SV=1 - [DNJC3_HUMAN]	37.99	5.95	1	1	1	504	57.5442
O94973	AP-2 complex subunit alpha-2 OS=Homo sapiens GN=AP2A2 PE=1 SV=2 - [AP2A2_HUMAN]	37.88	0.96	2	1	1	939	103.895
Q15181	Inorganic pyrophosphatase OS=Homo sapiens GN=PPA1 PE=1 SV=2 - [IPYR_HUMAN]	37.84	12.11	1	2	2	289	32.6392
P48556	26S proteasome non-ATPase regulatory subunit 8 OS=Homo sapiens GN=PSMD8 PE=1 SV=2 - [PSMD8_HUMAN]	37.7947	4.29	1	2	2	350	39.5868
Q02878	60S ribosomal protein L6 OS=Homo sapiens GN=RPL6 PE=1 SV=3 - [RL6_HUMAN]	37.79	5.21	1	1	1	288	32.7076
Q9BXN1	Asporin OS=Homo sapiens GN=ASPN PE=1 SV=2 - [ASPN_HUMAN]	37.78	4.47	1	1	1	380	43.3893
Q9HA90	EF-hand and coiled-coil domain-containing protein 1 OS=Homo sapiens GN=EFCC1 PE=2 SV=2 - [EFCC1_HUMAN]	37.59	1.17	1	1	1	598	65.6612
P13804	Electron transfer flavoprotein subunit alpha, mitochondrial OS=Homo sapiens GN=ETFA PE=1 SV=1 - [ETFA_HUMAN]	37.11	3.9	1	1	1	333	35.0576
P27694	Replication protein A 70 kDa DNA-binding subunit OS=Homo sapiens GN=RPA1 PE=1 SV=2 - [RFA1_HUMAN]	37.11	3.9	1	2	2	616	68.0953
Q9UHY1	Nuclear receptor-binding protein OS=Homo sapiens GN=NRBP1 PE=1 SV=1 - [NRBP_HUMAN]	36.99	5.79	1	2	2	535	59.8071
O14744	Protein arginine N-methyltransferase 5 OS=Homo sapiens GN=PRMT5 PE=1 SV=4 - [ANM5_HUMAN]	36.7708	2.83	1	2	2	637	72.6376
Q8IZP2	Putative protein FAM10A4 OS=Homo sapiens GN=ST13P4 PE=5 SV=1 - [ST134_HUMAN]	36.76	4.17	3	1	1	240	27.3897
Q15018	BRISC complex subunit Abraxas 2 OS=Homo sapiens GN=ABRAXAS2 PE=1 SV=2 - [ABRX2_HUMAN]	36.71	6.02	1	2	2	415	46.8719
Q9NQC3	Reticulon-4 OS=Homo sapiens GN=RTN4 PE=1 SV=2 - [RTN4_HUMAN]	36.68	1.09	1	1	1	1192	129.851
Q14204	Cytoplasmic dynein 1 heavy chain 1 OS=Homo sapiens GN=DYNC1H1 PE=1 SV=5 - [DYHC1_HUMAN]	36.61	0.5	1	2	2	4646	532.072
Q9BUJ2	Heterogeneous nuclear ribonucleoprotein U-like protein 1 OS=Homo sapiens GN=HNRNPUL1 PE=1 SV=2 - [HNRL1_HUMAN]	36.52	1.52	1	1	1	856	95.6793
Q99613	Eukaryotic translation initiation factor 3 subunit C OS=Homo sapiens GN=EIF3C PE=1 SV=1 - [EIF3C_HUMAN]	36.51	2.3	2	2	2	913	105.278
P26447	Protein S100-A4 OS=Homo sapiens GN=S100A4 PE=1 SV=1 - [S10A4_HUMAN]	36.41	16.83	1	2	3	101	11.7207
Q04446	1,4-alpha-glucan-branching enzyme OS=Homo sapiens GN=GBE1 PE=1 SV=3 - [GLGB_HUMAN]	36.39	1.57	1	1	1	702	80.4226
Q10469	Alpha-1,6-mannosyl-glycoprotein 2-beta-N-acetylglucosaminyltransferase OS=Homo sapiens GN=MGAT2 PE=1 SV=1 - [MGAT2_HUMAN]	36.22	5.37	1	1	1	447	51.5173
Q08945	FACT complex subunit SSRP1 OS=Homo sapiens GN=SSRP1 PE=1 SV=1 - [SSRP1_HUMAN]	35.74	1.13	1	1	1	709	81.0244
P27635	60S ribosomal protein L10 OS=Homo sapiens GN=RPL10 PE=1 SV=4 - [RL10_HUMAN]	35.65	5.14	2	1	1	214	24.5879
P54577	Tyrosine--tRNA ligase, cytoplasmic OS=Homo sapiens GN=YARS PE=1 SV=4 - [SYYC_HUMAN]	35.49	1.33	1	1	1	528	59.1061
P07602	Prosaposin OS=Homo sapiens GN=PSAP PE=1 SV=2 - [SAP_HUMAN]	35.4	2.86	1	1	1	524	58.0739
Q9BXJ9	N-alpha-acetyltransferase 15, NatA auxiliary subunit OS=Homo sapiens GN=NAA15 PE=1 SV=1 - [NAA15_HUMAN]	35.39	1.04	1	1	1	866	101.208
P09467	Fructose-1,6-bisphosphatase 1 OS=Homo sapiens GN=FBP1 PE=1 SV=5 - [F16P1_HUMAN]	35.33	5.62	1	2	2	338	36.8188
P49721	Proteasome subunit beta type-2 OS=Homo sapiens GN=PSMB2 PE=1 SV=1 - [PSB2_HUMAN]	35.23	19.4	1	2	2	201	22.8217
O15427	Monocarboxylate transporter 4 OS=Homo sapiens GN=SLC16A3 PE=1 SV=1 - [MOT4_HUMAN]	35.07	2.8	1	1	1	465	49.4369
Q16881	Thioredoxin reductase 1, cytoplasmic OS=Homo sapiens GN=TXNRD1 PE=1 SV=3 - [TRXR1_HUMAN]	35.04	1.69	1	1	1	649	70.8622
Q6UX71	Plexin domain-containing protein 2 OS=Homo sapiens GN=PLXDC2 PE=1 SV=1 - [PXDC2_HUMAN]	34.91	5.48	1	2	2	529	59.5455
Q96G03	Phosphoglucomutase-2 OS=Homo sapiens GN=PGM2 PE=1 SV=4 - [PGM2_HUMAN]	34.79	1.63	1	1	1	612	68.2404
P18440	Arylamine N-acetyltransferase 1 OS=Homo sapiens GN=NAT1 PE=1 SV=2 - [ARY1_HUMAN]	34.46	4.83	1	1	1	290	33.8772
Q8NES3	Beta-1,3-N-acetylglucosaminyltransferase lunatic fringe OS=Homo sapiens GN=LFNG PE=1 SV=2 - [LFNG_HUMAN]	34.46	2.9	1	1	1	379	41.7467
P62937	Peptidyl-prolyl cis-trans isomerase A OS=Homo sapiens GN=PPIA PE=1 SV=2 - [PPIA_HUMAN]	34.4233	11.52	6	3	3	165	18.0009
P15086	Carboxypeptidase B OS=Homo sapiens GN=CPB1 PE=1 SV=4 - [CBPB1_HUMAN]	34.27	1.92	2	1	1	417	47.3378
P43490	Nicotinamide phosphoribosyltransferase OS=Homo sapiens GN=NAMPT PE=1 SV=1 - [NAMPT_HUMAN]	34.09	6.31	1	2	2	491	55.4866
P54709	Sodium/potassium-transporting ATPase subunit beta-3 OS=Homo sapiens GN=ATP1B3 PE=1 SV=1 - [AT1B3_HUMAN]	34.08	5.02	1	1	1	279	31.4921
O43396	Thioredoxin-like protein 1 OS=Homo sapiens GN=TXNL1 PE=1 SV=3 - [TXNL1_HUMAN]	33.73	9.69	1	2	2	289	32.2307
P17844	Probable ATP-dependent RNA helicase DDX5 OS=Homo sapiens GN=DDX5 PE=1 SV=1 - [DDX5_HUMAN]	33.56	6.51	1	3	4	614	69.1047
O95445	Apolipoprotein M OS=Homo sapiens GN=APOM PE=1 SV=2 - [APOM_HUMAN]	33.55	7.45	1	2	2	188	21.2394
P23786	Carnitine O-palmitoyltransferase 2, mitochondrial OS=Homo sapiens GN=CPT2 PE=1 SV=2 - [CPT2_HUMAN]	33.3	5.02	1	2	2	658	73.7304
P06576	ATP synthase subunit beta, mitochondrial OS=Homo sapiens GN=ATP5B PE=1 SV=3 - [ATPB_HUMAN]	33.12	4.91	1	2	2	529	56.5246
Q8TDZ2	[F-actin]-methionine sulfoxide oxidase MICAL1 OS=Homo sapiens GN=MICAL1 PE=1 SV=2 - [MICA1_HUMAN]	32.79	0.94	1	1	1	1067	117.801
O00754	Lysosomal alpha-mannosidase OS=Homo sapiens GN=MAN2B1 PE=1 SV=3 - [MA2B1_HUMAN]	32.77	1.58	1	1	1	1011	113.672
Q13409	Cytoplasmic dynein 1 intermediate chain 2 OS=Homo sapiens GN=DYNC1I2 PE=1 SV=3 - [DC1I2_HUMAN]	32.65	2.19	1	1	1	638	71.4121
P05109	Protein S100-A8 OS=Homo sapiens GN=S100A8 PE=1 SV=1 - [S10A8_HUMAN]	32.62	11.83	1	1	1	93	10.8276
P61313	60S ribosomal protein L15 OS=Homo sapiens GN=RPL15 PE=1 SV=2 - [RL15_HUMAN]	32.14	5.88	1	1	1	204	24.1311
Q9Y5K8	V-type proton ATPase subunit D OS=Homo sapiens GN=ATP6V1D PE=1 SV=1 - [VATD_HUMAN]	31.98	9.31	1	1	1	247	28.2453
Q14624	Inter-alpha-trypsin inhibitor heavy chain H4 OS=Homo sapiens GN=ITIH4 PE=1 SV=4 - [ITIH4_HUMAN]	31.93	1.08	1	1	1	930	103.293
O00743	Serine/threonine-protein phosphatase 6 catalytic subunit OS=Homo sapiens GN=PPP6C PE=1 SV=1 - [PPP6_HUMAN]	31.73	2.95	1	1	1	305	35.1215
P42357	Histidine ammonia-lyase OS=Homo sapiens GN=HAL PE=1 SV=1 - [HUTH_HUMAN]	31.7246	3.35	1	2	2	657	72.6518
Q00610	Clathrin heavy chain 1 OS=Homo sapiens GN=CLTC PE=1 SV=5 - [CLH1_HUMAN]	31.72	0.72	1	1	1	1675	191.493
P37837	Transaldolase OS=Homo sapiens GN=TALDO1 PE=1 SV=2 - [TALDO_HUMAN]	31.56	3.26	1	1	1	337	37.5165
P35590	Tyrosine-protein kinase receptor Tie-1 OS=Homo sapiens GN=TIE1 PE=1 SV=1 - [TIE1_HUMAN]	31.48	0.79	1	1	1	1138	125.01
P00439	Phenylalanine-4-hydroxylase OS=Homo sapiens GN=PAH PE=1 SV=1 - [PH4H_HUMAN]	31.35	2.65	1	1	1	452	51.8295
Q15366	Poly(rC)-binding protein 2 OS=Homo sapiens GN=PCBP2 PE=1 SV=1 - [PCBP2_HUMAN]	31.3	8.49	1	1	1	365	38.5556
P11234	Ras-related protein Ral-B OS=Homo sapiens GN=RALB PE=1 SV=1 - [RALB_HUMAN]	31.23	6.8	1	1	1	206	23.3939
P19397	Leukocyte surface antigen CD53 OS=Homo sapiens GN=CD53 PE=1 SV=1 - [CD53_HUMAN]	30.86	6.85	1	2	2	219	24.3245
P00374	Dihydrofolate reductase OS=Homo sapiens GN=DHFR PE=1 SV=2 - [DYR_HUMAN]	30.78	3.74	2	1	1	187	21.439
P23258	Tubulin gamma-1 chain OS=Homo sapiens GN=TUBG1 PE=1 SV=2 - [TBG1_HUMAN]	30.75	2.44	2	1	1	451	51.1378
Q13907	Isopentenyl-diphosphate Delta-isomerase 1 OS=Homo sapiens GN=IDI1 PE=1 SV=2 - [IDI1_HUMAN]	30.61	5.29	1	1	1	227	26.3025
Q13642	Four and a half LIM domains protein 1 OS=Homo sapiens GN=FHL1 PE=1 SV=4 - [FHL1_HUMAN]	30.47	6.19	1	2	2	323	36.2386
P05160	Coagulation factor XIII B chain OS=Homo sapiens GN=F13B PE=1 SV=3 - [F13B_HUMAN]	30.38	1.21	1	1	1	661	75.4612
P49585	Choline-phosphate cytidylyltransferase A OS=Homo sapiens GN=PCYT1A PE=1 SV=2 - [PCY1A_HUMAN]	30.31	4.36	2	1	1	367	41.7048
Q15404	Ras suppressor protein 1 OS=Homo sapiens GN=RSU1 PE=1 SV=3 - [RSU1_HUMAN]	30.25	6.14	1	1	1	277	31.5207
P51692	Signal transducer and activator of transcription 5B OS=Homo sapiens GN=STAT5B PE=1 SV=2 - [STA5B_HUMAN]	30.2	1.78	1	1	1	787	89.8096
P45877	Peptidyl-prolyl cis-trans isomerase C OS=Homo sapiens GN=PPIC PE=1 SV=1 - [PPIC_HUMAN]	30.18	3.77	1	1	1	212	22.7488
Q59EK9	RUN domain-containing protein 3A OS=Homo sapiens GN=RUNDC3A PE=1 SV=2 - [RUN3A_HUMAN]	30.16	1.57	1	1	2	446	49.7158
P62158	Calmodulin OS=Homo sapiens GN=CALM1 PE=1 SV=2 - [CALM_HUMAN]	29.97	11.41	1	1	1	149	16.8268
B9A064	Immunoglobulin lambda-like polypeptide 5 OS=Homo sapiens GN=IGLL5 PE=2 SV=2 - [IGLL5_HUMAN]	29.9	3.74	2	1	1	214	23.0486
Q02413	Desmoglein-1 OS=Homo sapiens GN=DSG1 PE=1 SV=2 - [DSG1_HUMAN]	29.84	1.33	1	1	1	1049	113.676
P12111	Collagen alpha-3(VI) chain OS=Homo sapiens GN=COL6A3 PE=1 SV=5 - [CO6A3_HUMAN]	29.5103	0.88	1	2	2	3177	343.457
P30050	60S ribosomal protein L12 OS=Homo sapiens GN=RPL12 PE=1 SV=1 - [RL12_HUMAN]	29.48	9.7	1	1	1	165	17.8075
P06132	Uroporphyrinogen decarboxylase OS=Homo sapiens GN=UROD PE=1 SV=2 - [DCUP_HUMAN]	29.36	3.81	1	1	1	367	40.7608
P12268	Inosine-5'-monophosphate dehydrogenase 2 OS=Homo sapiens GN=IMPDH2 PE=1 SV=2 - [IMDH2_HUMAN]	29.31	2.14	1	1	1	514	55.7696
Q9Y6K5	2'-5'-oligoadenylate synthase 3 OS=Homo sapiens GN=OAS3 PE=1 SV=3 - [OAS3_HUMAN]	29.3	0.92	1	1	1	1087	121.093
O75915	PRA1 family protein 3 OS=Homo sapiens GN=ARL6IP5 PE=1 SV=1 - [PRAF3_HUMAN]	29.28	5.85	1	1	1	188	21.6004
Q9Y6Z7	Collectin-10 OS=Homo sapiens GN=COLEC10 PE=1 SV=2 - [COL10_HUMAN]	29.11	3.25	1	1	1	277	30.6853
P00352	Retinal dehydrogenase 1 OS=Homo sapiens GN=ALDH1A1 PE=1 SV=2 - [AL1A1_HUMAN]	28.8582	4.19	2	2	2	501	54.827
Q8IWA5	Choline transporter-like protein 2 OS=Homo sapiens GN=SLC44A2 PE=1 SV=3 - [CTL2_HUMAN]	28.68	1.13	1	1	1	706	80.0705
Q9NPH2	Inositol-3-phosphate synthase 1 OS=Homo sapiens GN=ISYNA1 PE=1 SV=1 - [INO1_HUMAN]	28.68	1.97	1	1	1	558	61.0291
P54920	Alpha-soluble NSF attachment protein OS=Homo sapiens GN=NAPA PE=1 SV=3 - [SNAA_HUMAN]	28.65	7.8	2	1	1	295	33.2113
P28300	Protein-lysine 6-oxidase OS=Homo sapiens GN=LOX PE=1 SV=2 - [LYOX_HUMAN]	28.61	1.68	1	1	1	417	46.9145
P53634	Dipeptidyl peptidase 1 OS=Homo sapiens GN=CTSC PE=1 SV=2 - [CATC_HUMAN]	28.54	2.38	1	1	1	463	51.8203
Q9NR31	GTP-binding protein SAR1a OS=Homo sapiens GN=SAR1A PE=1 SV=1 - [SAR1A_HUMAN]	28.41	6.06	1	1	1	198	22.3525
Q9BXP5	Serrate RNA effector molecule homolog OS=Homo sapiens GN=SRRT PE=1 SV=1 - [SRRT_HUMAN]	28.27	0.91	1	1	1	876	100.604
Q15029	116 kDa U5 small nuclear ribonucleoprotein component OS=Homo sapiens GN=EFTUD2 PE=1 SV=1 - [U5S1_HUMAN]	27.86	0.93	1	1	1	972	109.366
P61221	ATP-binding cassette sub-family E member 1 OS=Homo sapiens GN=ABCE1 PE=1 SV=1 - [ABCE1_HUMAN]	27.66	3.17	1	2	2	599	67.271
Q9NPG4	Protocadherin-12 OS=Homo sapiens GN=PCDH12 PE=1 SV=1 - [PCD12_HUMAN]	27.56	1.1	1	1	1	1184	128.915
O75534	Cold shock domain-containing protein E1 OS=Homo sapiens GN=CSDE1 PE=1 SV=2 - [CSDE1_HUMAN]	27.48	1.5	1	1	1	798	88.8289
Q9HAB8	Phosphopantothenate--cysteine ligase OS=Homo sapiens GN=PPCS PE=1 SV=2 - [PPCS_HUMAN]	27.28	2.25	1	1	1	311	33.9838
P06730	Eukaryotic translation initiation factor 4E OS=Homo sapiens GN=EIF4E PE=1 SV=2 - [IF4E_HUMAN]	27.27	3.23	2	1	1	217	25.0815
P02774	Vitamin D-binding protein OS=Homo sapiens GN=GC PE=1 SV=1 - [VTDB_HUMAN]	26.95	1.69	1	1	1	474	52.929
Q14520	Hyaluronan-binding protein 2 OS=Homo sapiens GN=HABP2 PE=1 SV=1 - [HABP2_HUMAN]	26.53	2.32	1	1	1	560	62.6304
Q12905	Interleukin enhancer-binding factor 2 OS=Homo sapiens GN=ILF2 PE=1 SV=2 - [ILF2_HUMAN]	26.52	7.69	1	2	2	390	43.0352
Q9NQR4	Omega-amidase NIT2 OS=Homo sapiens GN=NIT2 PE=1 SV=1 - [NIT2_HUMAN]	26.46	3.99	1	1	1	276	30.5886
P22059	Oxysterol-binding protein 1 OS=Homo sapiens GN=OSBP PE=1 SV=1 - [OSBP1_HUMAN]	26.46	1.12	1	1	1	807	89.3646
P33992	DNA replication licensing factor MCM5 OS=Homo sapiens GN=MCM5 PE=1 SV=5 - [MCM5_HUMAN]	25.93	1.63	1	1	1	734	82.2332
P60981	Destrin OS=Homo sapiens GN=DSTN PE=1 SV=3 - [DEST_HUMAN]	25.9	10.3	1	1	1	165	18.4935
P55010	Eukaryotic translation initiation factor 5 OS=Homo sapiens GN=EIF5 PE=1 SV=2 - [IF5_HUMAN]	25.86	2.09	1	1	1	431	49.1918
P61247	40S ribosomal protein S3a OS=Homo sapiens GN=RPS3A PE=1 SV=2 - [RS3A_HUMAN]	25.85	8.33	1	2	2	264	29.9257
P05067	Amyloid beta A4 protein OS=Homo sapiens GN=APP PE=1 SV=3 - [A4_HUMAN]	25.85	1.3	1	1	1	770	86.8881
O00151	PDZ and LIM domain protein 1 OS=Homo sapiens GN=PDLIM1 PE=1 SV=4 - [PDLI1_HUMAN]	25.85	8.21	1	1	1	329	36.049
Q8WVM8	Sec1 family domain-containing protein 1 OS=Homo sapiens GN=SCFD1 PE=1 SV=4 - [SCFD1_HUMAN]	25.73	1.4	1	1	1	642	72.3341
P48444	Coatomer subunit delta OS=Homo sapiens GN=ARCN1 PE=1 SV=1 - [COPD_HUMAN]	25.71	1.76	1	1	1	511	57.1741
Q09028	Histone-binding protein RBBP4 OS=Homo sapiens GN=RBBP4 PE=1 SV=3 - [RBBP4_HUMAN]	25.64	8	2	2	2	425	47.6261
Q9UBQ0	Vacuolar protein sorting-associated protein 29 OS=Homo sapiens GN=VPS29 PE=1 SV=1 - [VPS29_HUMAN]	25.59	7.14	1	1	1	182	20.4927
P08648	Integrin alpha-5 OS=Homo sapiens GN=ITGA5 PE=1 SV=2 - [ITA5_HUMAN]	25.53	1.05	1	1	1	1049	114.465
P21926	CD9 antigen OS=Homo sapiens GN=CD9 PE=1 SV=4 - [CD9_HUMAN]	25.48	3.07	1	1	1	228	25.399
O43681	ATPase ASNA1 OS=Homo sapiens GN=ASNA1 PE=1 SV=2 - [ASNA_HUMAN]	25.1	2.01	1	1	1	348	38.7674
Q96L12	Calreticulin-3 OS=Homo sapiens GN=CALR3 PE=1 SV=2 - [CALR3_HUMAN]	24.94	1.82	1	1	1	384	44.9673
P26358	DNA (cytosine-5)-methyltransferase 1 OS=Homo sapiens GN=DNMT1 PE=1 SV=2 - [DNMT1_HUMAN]	24.9	0.5	1	1	1	1616	183.05
Q9UN36	Protein NDRG2 OS=Homo sapiens GN=NDRG2 PE=1 SV=2 - [NDRG2_HUMAN]	24.86	4.04	1	1	1	371	40.7722
Q8N8N7	Prostaglandin reductase 2 OS=Homo sapiens GN=PTGR2 PE=1 SV=1 - [PTGR2_HUMAN]	24.77	3.99	1	1	1	351	38.4743
P01834	Immunoglobulin kappa constant OS=Homo sapiens GN=IGKC PE=1 SV=2 - [IGKC_HUMAN]	24.71	18.69	2	1	1	107	11.7578
O43708	Maleylacetoacetate isomerase OS=Homo sapiens GN=GSTZ1 PE=1 SV=3 - [MAAI_HUMAN]	24.65	9.26	1	1	1	216	24.1967
Q9UFP1	Protein FAM198A OS=Homo sapiens GN=FAM198A PE=1 SV=3 - [F198A_HUMAN]	24.51	2.26	1	1	1	575	63.5975
Q05048	Cleavage stimulation factor subunit 1 OS=Homo sapiens GN=CSTF1 PE=1 SV=1 - [CSTF1_HUMAN]	24.35	2.09	1	1	1	431	48.3267
Q12874	Splicing factor 3A subunit 3 OS=Homo sapiens GN=SF3A3 PE=1 SV=1 - [SF3A3_HUMAN]	24.27	1.8	1	1	1	501	58.8123
Q9Y6G9	Cytoplasmic dynein 1 light intermediate chain 1 OS=Homo sapiens GN=DYNC1LI1 PE=1 SV=3 - [DC1L1_HUMAN]	24.22	1.34	1	1	1	523	56.544
Q96DG6	Carboxymethylenebutenolidase homolog OS=Homo sapiens GN=CMBL PE=1 SV=1 - [CMBL_HUMAN]	24.14	3.27	1	1	1	245	28.0302
P20339	Ras-related protein Rab-5A OS=Homo sapiens GN=RAB5A PE=1 SV=2 - [RAB5A_HUMAN]	23.57	10.23	1	1	2	215	23.6438
O95747	Serine/threonine-protein kinase OSR1 OS=Homo sapiens GN=OXSR1 PE=1 SV=1 - [OXSR1_HUMAN]	23.5	1.52	1	1	1	527	57.9861
O43286	Beta-1,4-galactosyltransferase 5 OS=Homo sapiens GN=B4GALT5 PE=2 SV=1 - [B4GT5_HUMAN]	23.47	2.06	2	1	1	388	45.0897
P53004	Biliverdin reductase A OS=Homo sapiens GN=BLVRA PE=1 SV=2 - [BIEA_HUMAN]	23.43	3.38	1	1	1	296	33.4073
P49407	Beta-arrestin-1 OS=Homo sapiens GN=ARRB1 PE=1 SV=2 - [ARRB1_HUMAN]	23.13	4.55	1	1	1	418	47.0363
O43491	Band 4.1-like protein 2 OS=Homo sapiens GN=EPB41L2 PE=1 SV=1 - [E41L2_HUMAN]	23.09	1.09	1	1	1	1005	112.519
C9JRZ8	Aldo-keto reductase family 1 member B15 OS=Homo sapiens GN=AKR1B15 PE=1 SV=2 - [AK1BF_HUMAN]	22.97	2.53	2	1	1	316	36.5138
P02794	Ferritin heavy chain OS=Homo sapiens GN=FTH1 PE=1 SV=2 - [FRIH_HUMAN]	22.96	7.1	1	1	1	183	21.2123
Q08211	ATP-dependent RNA helicase A OS=Homo sapiens GN=DHX9 PE=1 SV=4 - [DHX9_HUMAN]	22.95	1.26	1	1	1	1270	140.869
Q15942	Zyxin OS=Homo sapiens GN=ZYX PE=1 SV=1 - [ZYX_HUMAN]	22.9	2.8	1	1	1	572	61.2382
Q9H9Q2	COP9 signalosome complex subunit 7b OS=Homo sapiens GN=COPS7B PE=1 SV=1 - [CSN7B_HUMAN]	22.85	5.3	1	1	1	264	29.6034
Q12884	Prolyl endopeptidase FAP OS=Homo sapiens GN=FAP PE=1 SV=5 - [SEPR_HUMAN]	22.64	0.92	1	1	1	760	87.6567
P02671	Fibrinogen alpha chain OS=Homo sapiens GN=FGA PE=1 SV=2 - [FIBA_HUMAN]	22.58	0.81	1	1	1	866	94.9144
P46063	ATP-dependent DNA helicase Q1 OS=Homo sapiens GN=RECQL PE=1 SV=3 - [RECQ1_HUMAN]	22.57	1.23	2	1	1	649	73.41
Q99439	Calponin-2 OS=Homo sapiens GN=CNN2 PE=1 SV=4 - [CNN2_HUMAN]	22.25	3.56	1	1	1	309	33.6753
O75665	Oral-facial-digital syndrome 1 protein OS=Homo sapiens GN=OFD1 PE=1 SV=1 - [OFD1_HUMAN]	21.83	0.69	1	1	1	1012	116.599
Q04637	Eukaryotic translation initiation factor 4 gamma 1 OS=Homo sapiens GN=EIF4G1 PE=1 SV=4 - [IF4G1_HUMAN]	21.42	0.56	1	1	1	1599	175.382
P14678	Small nuclear ribonucleoprotein-associated proteins B and B' OS=Homo sapiens GN=SNRPB PE=1 SV=2 - [RSMB_HUMAN]	21.41	3.33	2	1	1	240	24.5937
P04275	von Willebrand factor OS=Homo sapiens GN=VWF PE=1 SV=4 - [VWF_HUMAN]	21.25	0.32	1	1	1	2813	309.058
Q9BUD6	Spondin-2 OS=Homo sapiens GN=SPON2 PE=1 SV=3 - [SPON2_HUMAN]	21.22	2.72	1	1	1	331	35.8238
Q13263	Transcription intermediary factor 1-beta OS=Homo sapiens GN=TRIM28 PE=1 SV=5 - [TIF1B_HUMAN]	21.07	1.2	1	1	1	835	88.4934
P05452	Tetranectin OS=Homo sapiens GN=CLEC3B PE=1 SV=3 - [TETN_HUMAN]	20.98	5.94	1	1	1	202	22.5223
Q6GTS8	N-fatty-acyl-amino acid synthase/hydrolase PM20D1 OS=Homo sapiens GN=PM20D1 PE=2 SV=3 - [P20D1_HUMAN]	20.87	2.19	1	1	1	502	55.7062
P30048	Thioredoxin-dependent peroxide reductase, mitochondrial OS=Homo sapiens GN=PRDX3 PE=1 SV=3 - [PRDX3_HUMAN]	20.8	5.47	1	1	1	256	27.6752
Q9NP72	Ras-related protein Rab-18 OS=Homo sapiens GN=RAB18 PE=1 SV=1 - [RAB18_HUMAN]	20.73	5.34	1	1	1	206	22.9626
Q9BTY2	Plasma alpha-L-fucosidase OS=Homo sapiens GN=FUCA2 PE=1 SV=2 - [FUCO2_HUMAN]	20.72	2.78	1	1	1	467	54.0321
P30086	Phosphatidylethanolamine-binding protein 1 OS=Homo sapiens GN=PEBP1 PE=1 SV=3 - [PEBP1_HUMAN]	20.51	4.28	1	1	1	187	21.0437
Q6ZRP7	Sulfhydryl oxidase 2 OS=Homo sapiens GN=QSOX2 PE=1 SV=3 - [QSOX2_HUMAN]	20.46	1.58	1	1	1	698	77.4796
Q96IJ6	Mannose-1-phosphate guanyltransferase alpha OS=Homo sapiens GN=GMPPA PE=1 SV=1 - [GMPPA_HUMAN]	20.4	3.33	1	1	1	420	46.2621
P17405	Sphingomyelin phosphodiesterase OS=Homo sapiens GN=SMPD1 PE=1 SV=4 - [ASM_HUMAN]	20.3	1.27	1	1	1	629	69.7072
Q9H4E7	Differentially expressed in FDCP 6 homolog OS=Homo sapiens GN=DEF6 PE=1 SV=1 - [DEFI6_HUMAN]	20.29	1.58	1	1	1	631	73.8643
P68431	Histone H3.1 OS=Homo sapiens GN=HIST1H3A PE=1 SV=2 - [H31_HUMAN]	20.29	5.15	4	1	1	136	15.3945
Q6ZN66	Guanylate-binding protein 6 OS=Homo sapiens GN=GBP6 PE=2 SV=1 - [GBP6_HUMAN]	20.19	2.37	2	1	1	633	72.3809
O15145	Actin-related protein 2/3 complex subunit 3 OS=Homo sapiens GN=ARPC3 PE=1 SV=3 - [ARPC3_HUMAN]	20.16	6.18	1	1	1	178	20.5334
Q96KK5	Histone H2A type 1-H OS=Homo sapiens GN=HIST1H2AH PE=1 SV=3 - [H2A1H_HUMAN]	19.8343	20.31	9	2	2	128	13.8978
Q92973	Transportin-1 OS=Homo sapiens GN=TNPO1 PE=1 SV=2 - [TNPO1_HUMAN]	15.21	1	1	1	1	898	102.289

## Sheet: Proteins common to replicate
Proteins common to all replicates
Accession ID	Gene name
Q9BSJ8	ESYT1
P02656	APOC3				Reproducibility
P09651	HNRNPA1				608*3/(773+907+819)
P30101	PDIA3
Q8WYA6	CTNNBL1				0.73
P28072	PSMB6
P13639	EEF2
Q8WVM8	SCFD1
P05388	RPLP0
P21980	TGM2
Q14108	SCARB2
P07741	APRT
Q9Y6G9	DYNC1LI1
P50990	CCT8
P14868	DARS1
Q9UBS4	DNAJB11
P01008	SERPINC1
P02751	FN1
Q9UHY1	NRBP1
P22626	HNRNPA2B1
Q16181	SEPTIN7
P78371	CCT2
Q15365	PCBP1
P40926	MDH2
O00764	PDXK
P01023	A2M
P04222	HLA-C
P51148	RAB5C
O00148	DDX39A
P62258	YWHAE
Q9UNM6	PSMD13
Q99832	CCT7
P02452	COL1A1
O75390	CS
Q03405	PLAUR
P61247	RPS3A
P36222	CHI3L1
P14780	MMP9
P49591	SARS1
P49585	PCYT1A
Q02809	PLOD1
P61201	COPS2
P22234	PAICS
Q9BUD6	SPON2
Q01518	CAP1
P32754	HPD
P02748	C9
P51149	RAB7A
Q06830	PRDX1
Q7L5N1	COPS6
O75891	ALDH1L1
Q9BT78	COPS4
O00338	SULT1C2
Q9Y316	MEMO1
Q13126	MTAP
O60749	SNX2
P11413	G6PD
P02042	HBD
Q07020	RPL18
P60891	PRPS1
P29401	TKT
P11215	ITGAM
Q15018	ABRAXAS2
P02765	AHSG
Q9Y5P6	GMPPB
Q13093	PLA2G7
P13674	P4HA1
Q93088	BHMT
O95967	EFEMP2
P35443	THBS4
O00151	PDLIM1
P51692	STAT5B
Q01581	HMGCS1
P05198	EIF2S1
Q16658	FSCN1
P07954	FH
Q02750	MAP2K1
P15169	CPN1
Q15746	MYLK
P51991	HNRNPA3
P23142	FBLN1
Q13907	IDI1
P43686	PSMC4
P48740	MASP1
P39023	RPL3
P04004	VTN
Q9NR31	SAR1A
P28074	PSMB5
O94979	SEC31A
Q9UN86	G3BP2
P12956	XRCC6
Q7KZF4	SND1
Q9BS26	ERP44
O15523	DDX3Y
O75874	IDH1
O43175	PHGDH
P43034	PAFAH1B1
P36871	PGM1
P54709	ATP1B3
P60174	TPI1
P08263	GSTA1
Q9NY33	DPP3
Q9UL25	RAB21
P37802	TAGLN2
O00303	EIF3F
P10643	C7
P11021	HSPA5
Q15181	PPA1
Q9Y3F4	STRAP
P31943	HNRNPH1
Q99542	MMP19
P68032	ACTC1
P10809	HSPD1
P13693	TPT1
P18206	VCL
P0CG48	UBC
P17980	PSMC3
P61221	ABCE1
O00232	PSMD12
P13796	LCP1
P55072	VCP
Q9NRN5	OLFML3
P31949	S100A11
Q9Y285	FARSA
O15204	ADAMDEC1
Q13231	CHIT1
P62136	PPP1CA
Q59EK9	RUNDC3A
P18440	NAT1
Q9UQ80	PA2G4
P16152	CBR1
Q8WUM4	PDCD6IP
Q14914	PTGR1
Q01433	AMPD2
Q7Z4W1	DCXR
P29350	PTPN6
P02749	APOH
Q14974	KPNB1
P20702	ITGAX
P15086	CPB1
P04792	HSPB1
P55060	CSE1L
P31153	MAT2A
P18124	RPL7
Q96FW1	OTUB1
Q99983	OMD
P61204	ARF3
Q9NSD9	FARSB
Q9UIK4	DAPK2
Q13332	PTPRS
Q15046	KARS1
P25787	PSMA2
Q15008	PSMD6
P00734	F2
P61586	RHOA
P25325	MPST
Q06033	ITIH3
Q9Y3I0	RTCB
Q8TDZ2	MICAL1
Q9UI12	ATP6V1H
P24534	EEF1B2
Q9BXJ4	C1QTNF3
Q13155	AIMP2
P12109	COL6A1
P33908	MAN1A1
P68104	EEF1A1
Q92619	ARHGAP45
Q93099	HGD
P26641	EEF1G
P07996	THBS1
Q14103	HNRNPD
P12004	PCNA
P02774	GC
Q9ULV4	CORO1C
P50991	CCT4
P23396	RPS3
O43143	DHX15
Q96KP4	CNDP2
P11586	MTHFD1
P23786	CPT2
Q13885	TUBB2A
Q14152	EIF3A
P62701	RPS4X
P04040	CAT
P13804	ETFA
P61020	RAB5B
Q86UX7	FERMT3
P07339	CTSD
P09417	QDPR
Q7L2H7	EIF3M
Q9H4B7	TUBB1
P00966	ASS1
P00558	PGK1
Q13347	EIF3I
Q16698	DECR1
Q99536	VAT1
P34896	SHMT1
Q02790	FKBP4
P31146	CORO1A
O00391	QSOX1
O00299	CLIC1
Q16555	DPYSL2
P61026	RAB10
Q12874	SF3A3
Q9HBI1	PARVB
P46777	RPL5
P52566	ARHGDIB
P07737	PFN1
O00487	PSMD14
Q9UJ70	NAGK
P61006	RAB8A
P17858	PFKL
P40763	STAT3
Q08380	LGALS3BP
Q9H2M3	BHMT2
Q9UK55	SERPINA10
O95372	LYPLA2
P30048	PRDX3
P23921	RRM1
O95445	APOM
Q13418	ILK
O14786	NRP1
O60701	UGDH
P60660	MYL6
Q04917	YWHAH
P49747	COMP
Q8IZ83	ALDH16A1
Q12996	CSTF3
P08670	VIM
P55287	CDH11
P61224	RAP1B
P60900	PSMA6
P23381	WARS1
Q96CW1	AP2M1
P06748	NPM1
Q96TA1	NIBAN2
Q9NR45	NANS
P00488	F13A1
Q99733	NAP1L4
P28838	LAP3
Q9NZN3	EHD3
O00429	DNM1L
P38606	ATP6V1A
P04350	TUBB4A
Q8IV08	PLD3
O75083	WDR1
P06733	ENO1
P01591	JCHAIN
P00338	LDHA
P08962	CD63
P06396	GSN
P35858	IGFALS
P10909	CLU
P07602	PSAP
Q12805	EFEMP1
P07355	ANXA2
O60462	NRP2
Q15063	POSTN
P38919	EIF4A3
O14818	PSMA7
Q00266	MAT1A
Q8NC51	SERBP1
P48960	ADGRE5
P00747	PLG
Q14314	FGL2
Q13200	PSMD2
P29692	EEF1D
O75487	GPC4
P52209	PGD
O43242	PSMD3
Q14624	ITIH4
Q9NQC3	RTN4
P02679	FGG
O15144	ARPC2
Q05209	PTPN12
P35613	BSG
P55263	ADK
Q14847	LASP1
P49721	PSMB2
P13861	PRKAR2A
P31948	STIP1
P47756	CAPZB
P18669	PGAM1
O00231	PSMD11
P01031	C5
Q06210	GFPT1
P49736	MCM2
P15880	RPS2
Q13617	CUL2
O43681	GET3
P40227	CCT6A
P49368	CCT3
O95497	VNN1
Q15057	ACAP2
P05109	S100A8
P26038	MSN
O75191	XYLB
Q96QK1	VPS35
P05062	ALDOB
P20849	COL9A1
P02675	FGB
P52888	THOP1
P05107	ITGB2
O15145	ARPC3
P19823	ITIH2
O43252	PAPSS1
Q07666	KHDRBS1
P14618	PKM
P53621	COPA
Q9NTK5	OLA1
P22352	GPX3
P26639	TARS1
O60568	PLOD3
P22105	TNXB
Q15436	SEC23A
P02647	APOA1
P07948	LYN
P40121	CAPG
P59998	ARPC4
P28066	PSMA5
Q9Y265	RUVBL1
Q16401	PSMD5
Q9BXN1	ASPN
P11142	HSPA8
Q9BXS5	AP1M1
P61163	ACTR1A
P11216	PYGB
P47755	CAPZA2
Q9BUJ2	HNRNPUL1
O43707	ACTN4
P07225	PROS1
Q01813	PFKP
P28482	MAPK1
P53618	COPB1
P27348	YWHAQ
P48506	GCLC
P04899	GNAI2
Q9UBT2	UBA2
P22314	UBA1
P19801	AOC1
P05543	SERPINA7
P05160	F13B
P51570	GALK1
Q12905	ILF2
P31150	GDI1
Q16772	GSTA3
P04083	ANXA1
Q9H4M9	EHD1
P12259	F5
P62158	CALM1
P62158	CALM2
P62158	CALM3
P36955	SERPINF1
P18031	PTPN1
P30153	PPP2R1A
P48723	HSPA13
P00439	PAH
P10768	ESD
P51693	APLP1
Q06481	APLP2
P09237	MMP7
P37235	HPCAL1
P67936	TPM4
P06727	APOA4
P09467	FBP1
Q71U36	TUBA1A
P63000	RAC1
O43488	AKR7A2
P62826	RAN
P18085	ARF4
O43505	B4GAT1
P53634	CTSC
P50454	SERPINH1
P01024	C3
P01892	HLA-A
P12268	IMPDH2
Q92599	SEPTIN8
Q06828	FMOD
P00374	DHFR
P28161	GSTM2
Q9HB07	MYG1
Q9BUF5	TUBB6
P62333	PSMC6
P31946	YWHAB
P30566	ADSL
Q16539	MAPK14
P60842	EIF4A1
P30039	PBLD
P06858	LPL
P46459	NSF
P02794	FTH1
P61981	YWHAG
P25786	PSMA1
P10644	PRKAR1A
P12111	COL6A3
P07437	TUBB
O00160	MYO1F
P56537	EIF6
Q6UXN9	WDR82
P49411	TUFM
P50552	VASP
P06132	UROD
P17844	DDX5
P55884	EIF3B
P04075	ALDOA
P06737	PYGL
Q3ZCW2	LGALSL
O15143	ARPC1B
Q96DG6	CMBL
P23528	CFL1
Q01432	AMPD3
P62191	PSMC1
Q16851	UGP2
P45974	USP5
Q16394	EXT1
P50995	ANXA11
Q9UMS4	PRPF19
O43776	NARS1
P52907	CAPZA1
Q15019	SEPTIN2
Q08188	TGM3
P34932	HSPA4
P07858	CTSB
Q6UX71	PLXDC2
Q01081	U2AF1
P21281	ATP6V1B2
Q9Y696	CLIC4
P35998	PSMC2
P02768	ALB
P26447	S100A4
P07237	P4HB
P61106	RAB14
P48556	PSMD8
P55209	NAP1L1
Q9Y3Z3	SAMHD1
Q9UBQ0	VPS29
Q02818	NUCB1
Q9H0U4	RAB1B
O00560	SDCBP
P08253	MMP2
P07195	LDHB
P12814	ACTN1
Q15758	SLC1A5
P60709	ACTB
P54687	BCAT1
P15559	NQO1
P23526	AHCY
Q13308	PTK7
P43490	NAMPT
P17405	SMPD1
P38646	HSPA9
P68366	TUBA4A
P07814	EPRS1
Q7L1Q6	BZW1
P04114	APOB
P08567	PLEK
Q92841	DDX17
P06576	ATP5F1B
Q15555	MAPRE2
P09211	GSTP1
P08758	ANXA5
P20742	PZP
O60814	H2BC12
P51665	PSMD7
P23246	SFPQ
Q9NP72	RAB18
Q15404	RSU1
P54136	RARS1
Q9UNH7	SNX6
P15153	RAC2
P35590	TIE1
P08238	HSP90AB1
P07203	GPX1
Q9BR76	CORO1B
P0DMV8	HSPA1A
P31939	ATIC
P30041	PRDX6
P63104	YWHAZ
P15311	EZR
P02649	APOE
Q99798	ACO2
P14550	AKR1A1
P48735	IDH2
O76094	SRP72
P02671	FGA
P24043	LAMA2
P61158	ACTR3
P60953	CDC42
P46940	IQGAP1
P37837	TALDO1
P17612	PRKACA
Q96RQ9	IL4I1
P17987	TCP1
P06744	GPI
P25788	PSMA3
P14625	HSP90B1
P62195	PSMC5
Q9UHD8	SEPTIN9
P51884	LUM
Q9UJ68	MSRA
Q9H223	EHD4
P49748	ACADVL
Q15907	RAB11B
P61160	ACTR2
P54578	USP14
P62937	PPIA
P60228	EIF3E
P15121	AKR1B1
P61978	HNRNPK
P06730	EIF4E
Q7RTV2	GSTA5
P62249	RPS16
P02786	TFRC
P0C0L4	C4A
O95394	PGM3
P04180	LCAT
Q9BXX0	EMILIN2
Q9HC38	GLOD4
P17931	LGALS3
P49915	GMPS
P18754	RCC1
P28062	PSMB8
O95834	EML2
P11940	PABPC1
O43684	BUB3
P33151	CDH5
Q96N76	UROC1
P19320	VCAM1
Q9Y490	TLN1
P21399	ACO1
Q96CX2	KCTD12
P48444	ARCN1
Q9Y617	PSAT1
P31689	DNAJA1
P53396	ACLY
P09525	ANXA4
P34897	SHMT2
P49720	PSMB3
O43396	TXNL1
Q15493	RGN
O94973	AP2A2
P63244	RACK1
Q02878	RPL6
P19827	ITIH1
O95747	OXSR1
P48426	PIP4K2A
P33176	KIF5B
P33993	MCM7
P02545	LMNA
P41250	GARS1
Q96KK5	H2AC12
Q13509	TUBB3
P30043	BLVRB
P17812	CTPS1
Q9NVA2	SEPTIN11
Q9UHG3	PCYOX1
Q14012	CAMK1
P78417	GSTO1
Q13642	FHL1
P00742	F10
Q14956	GPNMB
Q86YZ3	HRNR
P21333	FLNA
P62805	H4C1
P62805	H4C11
P62805	H4C12
P62805	H4C13
P62805	H4C14
P62805	H4C15
P62805	H4C16
P62805	H4C2
P62805	H4C3
P62805	H4C4
P62805	H4C5
P62805	H4C6
P62805	H4C8
P62805	H4C9
P05106	ITGB3
Q15113	PCOLCE
P08697	SERPINF2
P48643	CCT5
Q9UNP9	PPIE
P45877	PPIC
O43708	GSTZ1
P35579	MYH9
Q15435	PPP1R7
P08865	RPSA
Q9Y5C1	ANGPTL3
Q10567	AP1B1
P02788	LTF
P30419	NMT1
P41091	EIF2S3
P49189	ALDH9A1
P62714	PPP2CB
P42224	STAT1
P27797	CALR
Q03167	TGFBR3
P04406	GAPDH
Q15582	TGFBI
P04745	AMY1A
P04745	AMY1B
P04745	AMY1C
Q16881	TXNRD1
P38571	LIPA
P11766	ADH5
Q15084	PDIA6
P50570	DNM2
Q15942	ZYX
Q9Y240	CLEC11A
P12110	COL6A2
P20774	OGN
Q96D15	RCN3
P68371	TUBB4B
Q00839	HNRNPU
Q07866	KLC1
Q9NQW7	XPNPEP1
Q00005	PPP2R2B
P69905	HBA1
P69905	HBA2
P07900	HSP90AA1
P51857	AKR1D1
P50395	GDI2
Q8IZP2	ST13P4
P13010	XRCC5
P62241	RPS8
Q99436	PSMB7

## Sheet: REACTOME PATHWAY ANALYSIS
Term	Count	PValue	Genes	Fold Enrichment	Bonferroni	Benjamini	FDR
R-HSA-983168~Antigen processing: Ubiquitination & Proteasome degradation	32	2.230765017413339E-4	P28066, P28062, Q13617, P51665, P35998, O00487, P0CG48, P62333, P62195, P25788, Q13200, P22314, P25787, P25786, Q15008, O43242, O00231, P62191, Q9UNM6, P28074, P17980, O00232, P28072, P52888, Q99436, O14818, P48556, P49721, Q16401, P49720, P60900, P43686	2.033522404333554	0.2707133851724489	0.00100527	0.00071896
R-HSA-9610379~HCMV Late Events	17	2.4636688452264017E-4	Q96KK5, P62805, O60814, P61978	2.877719070572241	0.29436141478849087	0.0011067	0.000791502
R-HSA-5250913~Positive epigenetic regulation of rRNA expression	16	2.587794397400276E-4	P62805, P60709, O60814	2.992182966376515	0.30664995675937423	0.00115512	0.000826135
R-HSA-5578749~Transcriptional regulation by small RNAs	16	2.587794397400276E-4	P62826, P62805, O60814	2.992182966376515	0.30664995675937423	0.00115512	0.000826135
R-HSA-75035~Chk1/Chk2(Cds1) mediated inactivation of Cyclin B:Cdk1 complex	6	3.051630286614539E-4	P31946, P61981, P27348, P63104, P62258, Q04917	9.062861869313483	0.35070724943339593	0.00135788	0.000971148
R-HSA-354192~Integrin signaling	8	3.077405120757049E-4	P02671, P05106, P18031, P02679, P61224, P02675, P02751, Q9Y490	5.8181335457321115	0.35307172056379166	0.00136506	0.00097628
R-HSA-6785807~Interleukin-4 and Interleukin-13 signaling	16	3.537710912115684E-4	P05107, P07900, Q16658, P14625, P19320, P11215, P20702, P42224, P11142, P14780, P08670, P04083, P00488, P08253, P02751, P40763	2.9090667728660558	0.39387840510440264	0.00156433	0.0011188
R-HSA-2995410~Nuclear Envelope (NE) Reassembly	13	3.667170272089218E-4	Q13885, Q14974, P62826, Q13509, P30153, P68371, P18754, Q9BUF5, Q9H4B7, P68366, Q71U36, P04350, P02545	3.4036081242532856	0.404884492689093	0.00161653	0.00115613
R-HSA-8856828~Clathrin-mediated endocytosis	19	4.2750044312683247E-4	Q9BT78, P04114, O94973, O15144, O15145, P60709, Q14108, P50570, P51148, P59998, P0CG48, Q7L5N1, P61020, P11142, P61160, P61158, Q96CW1, P61201, P02786	2.555395983699121	0.4539487614825902	0.00187861	0.00134357
R-HSA-3299685~Detoxification of Reactive Oxygen Species	9	4.419859166079793E-4	P30041, Q06830, P04040, P09211, P22352, P07237, Q16881, P30048, P07203	4.776373147340889	0.4650319876965501	0.00193028	0.00138052
R-HSA-9735869~SARS-CoV-1 modulates host translation machinery	9	4.419859166079793E-4	P15880, P23396, P68104, P62241, P62701, P61247, P09651, P08865, P62249	4.776373147340889	0.4650319876965501	0.00193028	0.00138052
R-HSA-2565942~Regulation of PLK1 Activity at G2/M Transition	14	4.7212816852444054E-4	P07437, P07900, P30153, P68371, P0CG48, P61163, P17612, P61981, P68366, P61006, Q71U36, P04350, P43034, P62258	3.123941023134572	0.48737931533121837	0.00205557	0.00147013
R-HSA-9619483~Activation of AMPK downstream of NMDARs	8	4.950417773897629E-4	Q13885, Q9BUF5, Q9H4B7, P68366, Q13509, Q71U36, P04350, P68371	5.416882956371277	0.5037411218688537	0.00214872	0.00153676
R-HSA-977606~Regulation of Complement cascade	10	5.112959771590631E-4	P04004, P0C0L4, P01031, P00734, P02748, P10643, P01024, P10909, P15169, P07225	4.1779150461374215	0.5150302823988114	0.00221249	0.00158236
R-HSA-9679506~SARS-CoV Infections	38	5.711383063090247E-4	Q15436, P23396, P07900, P62937, O75487, P29350, P0CG48, P42224, P17844, P62333, P61981, P61247, O14786, P09651, P27348, P63104, Q9UN86, P55072, P08865, P62258, Q04917, P07437, O94973, Q14974, P06748, P31946, P49411, P48740, P12268, Q02790, P15880, P68104, P54709, P62241, P62701, Q96CW1, P08238, P62249	1.8023565875365783	0.5544258381410143	0.0024639	0.00176217
R-HSA-1474290~Collagen formation	14	5.88941730166805E-4	P02452, P12109, P07858, P50454, P12111, P13674, O60568, P12110, P14780, P20849, Q02809, Q15113, P07237, P09237	3.054520111509359	0.5655168184515885	0.00253299	0.00181158
R-HSA-186797~Signaling by PDGF	11	6.093852657836991E-4	Q05209, P42224, P12110, P12109, P00747, P20849, P51692, P35443, P12111, P07996, P40763	3.7241070325052523	0.5779126468064446	0.00260508	0.00186314
R-HSA-166658~Complement cascade	11	6.093852657836991E-4	P04004, P0C0L4, P01031, P48740, P00734, P02748, P10643, P01024, P10909, P15169, P07225	3.7241070325052523	0.5779126468064446	0.00260508	0.00186314
R-HSA-9633012~Response of EIF2AK4 (GCN2) to amino acid deficiency	15	6.227012879427951E-4	Q07020, P23396, P41091, P18124, Q02878, P15880, P39023, P62241, P62701, P61247, P05198, P46777, P08865, P05388, P62249	2.8876765760067467	0.585796042035529	0.00265398	0.00189811
R-HSA-390471~Association of TriC/CCT with target proteins during biosynthesis	9	6.439529008601814E-4	P50990, Q99832, P17987, P50991, P78371, P49368, P48643, P40227, P40763	4.531430934656741	0.5980738298325236	0.00273632	0.001957
R-HSA-111447~Activation of BAD and translocation to mitochondria	6	6.540828124169875E-4	P31946, P61981, P27348, P63104, P62258, Q04917	7.854480286738352	0.6037975643986067	0.00277104	0.00198183
R-HSA-5663220~RHO GTPases Activate Formins	18	7.292375198015254E-4	Q13885, P07737, P60709, O43684, Q13509, P30153, P68371, Q9BUF5, Q9Y6G9, Q9H4B7, P68366, P63000, Q71U36, P62714, P04350, P43034, P61586, P60953	2.524654377880184	0.643794516245257	0.00307104	0.00219639
R-HSA-73886~Chromosome Maintenance	18	7.292375198015254E-4	P06748, Q9Y265, P62805, O60814, P12004	2.524654377880184	0.643794516245257	0.00307104	0.00219639
R-HSA-380259~Loss of Nlp from mitotic centrosomes	12	7.471816890553598E-4	P61163, P07437, P17612, P07900, P61981, P68366, Q71U36, P43034, P04350, P30153, P62258, P68371	3.3662058371735792	0.6527315858730897	0.00312799	0.00223712
R-HSA-380284~Loss of proteins required for interphase microtubule organization from the centrosome	12	7.471816890553598E-4	P61163, P07437, P17612, P07900, P61981, P68366, Q71U36, P43034, P04350, P30153, P62258, P68371	3.3662058371735792	0.6527315858730897	0.00312799	0.00223712
R-HSA-9668328~Sealing of the nuclear envelope (NE) by ESCRT-III	8	7.634693599638454E-4	Q13885, Q9BUF5, Q9H4B7, P68366, Q13509, Q71U36, P04350, P68371	5.067406636605388	0.6606494875814783	0.00317455	0.00227042
R-HSA-927802~Nonsense-Mediated Decay (NMD)	16	7.650340157018759E-4	P38919, Q07020, P23396, P11940, P30153, P18124, Q02878, P15880, P39023, P62241, P62701, P61247, P46777, P08865, P05388, P62249	2.7084414781856383	0.6614005477723071	0.00317455	0.00227042
R-HSA-975957~Nonsense Mediated Decay (NMD) enhanced by the Exon Junction Complex (EJC)	16	7.650340157018759E-4	P38919, Q07020, P23396, P11940, P30153, P18124, Q02878, P15880, P39023, P62241, P62701, P61247, P46777, P08865, P05388, P62249	2.7084414781856383	0.6614005477723071	0.00317455	0.00227042
R-HSA-9013418~RHOBTB2 GTPase cycle	7	8.069682483936707E-4	Q99832, O43396, P07900, P12814, P78371, P40227, P08238	5.976235000779181	0.6809224307286923	0.00333877	0.00238787
R-HSA-442755~Activation of NMDA receptors and postsynaptic events	14	8.09373219234987E-4	Q13885, P28482, Q13509, P10644, P68371, P13861, Q9BUF5, P17612, Q9H4B7, P68366, P63000, Q71U36, P04350, Q14012	2.955987204686476	0.6820072922581175	0.00333896	0.002388
R-HSA-1500620~Meiosis	16	8.374952167025791E-4	P62805, P02545, O60814	2.685292405722513	0.69442262164193	0.00344493	0.00246379
R-HSA-3214847~HATs acetylate histones	18	8.575188801985235E-4	Q96KK5, Q9Y265, P62805, P60709, O60814	2.4890958655156745	0.7029663257133878	0.00351707	0.00251539
R-HSA-2408557~Selenocysteine synthesis	14	8.967343537232712E-4	Q07020, P23396, P49591, P18124, Q02878, P15880, P39023, P62241, P62701, P61247, P46777, P08865, P05388, P62249	2.924540532296195	0.7190134216329822	0.00366728	0.00262282
R-HSA-211859~Biological oxidations	24	9.158674250125227E-4	O00338, O43252, Q7RTV2, O43488, P10768, P28161, P31153, P18440, P11766, P78417, Q96DG6, P19801, O60701, O43708, Q00266, P14550, Q96KP4, P23526, P08263, Q16772, Q16851, P09211, P48506, P08238	2.1228325099292844	0.7265253173172685	0.00373473	0.00267106
R-HSA-427413~NoRC negatively regulates rRNA expression	15	9.190021853558411E-4	P62805, O60814	2.7787076486102658	0.7277367877132395	0.00373675	0.0026725
R-HSA-982772~Growth hormone receptor signaling	7	0.0010302864097510122	P42224, P51692, P28482, P07948, P18031, P29350, P40763	5.727225209080047	0.7674399459376944	0.00417724	0.00298754
R-HSA-5693567~HDR through Homologous Recombination (HRR) or Single Strand Annealing (SSA)	17	0.0010544888264833407	P62805, O60814, P12004, P0CG48	2.5289046377756055	0.7752774941447849	0.00426315	0.00304898
R-HSA-8854518~AURKA Activation by TPX2	12	0.0010708195426740866	P61163, P07437, P17612, P07900, P61981, P68366, Q71U36, P43034, P04350, P30153, P62258, P68371	3.227868610988364	0.7804162324948904	0.00431684	0.00308738
R-HSA-8964058~HDL remodeling	5	0.0010850653451490307	P04180, P02649, P02768, P02647, P02656	9.818100358422939	0.7848029272938436	0.00436184	0.00311956
R-HSA-975956~Nonsense Mediated Decay (NMD) independent of the Exon Junction Complex (EJC)	14	0.0010952960699799137	Q07020, P23396, P11940, P18124, Q02878, P15880, P39023, P62241, P62701, P61247, P46777, P08865, P05388, P62249	2.8636126045400236	0.7878991326950928	0.00439049	0.00314006
R-HSA-1912422~Pre-NOTCH Expression and Processing	15	0.0011069198670274724	P62805, O60814	2.7272500995619273	0.7913629483740396	0.00442455	0.00316441
R-HSA-1852241~Organelle biogenesis and maintenance	29	0.0011162946697447062	P50990, Q15019, P50991, P07900, P18085, P38646, P61163, P17987, Q9H4B7, P61981, P78371, P61006, P43034, P48643, P62258, P07437, Q16539, Q13885, Q13509, P30153, P68371, Q9BUF5, P17612, P68366, P04350, Q71U36, P49368, P48735, P06576	1.9238169621234136	0.7941153543991631	0.00444946	0.00318223
R-HSA-73854~RNA Polymerase I Promoter Clearance	15	0.0012123550688700458	P62805, O60814	2.702229456446681	0.8203101824845037	0.00480527	0.0034367
R-HSA-5250941~Negative epigenetic regulation of rRNA expression	15	0.0012123550688700458	P62805, O60814	2.702229456446681	0.8203101824845037	0.00480527	0.0034367
R-HSA-9818027~NFE2L2 regulating anti-oxidant/detoxification enzymes	6	0.0012383665489526681	P08263, Q16772, Q06830, P15559, P48506, Q16881	6.9304237824161925	0.826811477293305	0.00489466	0.00350063
R-HSA-5620912~Anchoring of the basal body to the plasma membrane	14	0.0013293022001176023	P07437, Q15019, P07900, P30153, P68371, P61163, P17612, P61981, P68366, P61006, Q71U36, P04350, P43034, P62258	2.8051715309779826	0.8477473407272472	0.00523945	0.00374723
R-HSA-1442490~Collagen degradation	11	0.0013459844551487934	P02452, P12110, P14780, P07339, Q99542, P12109, P20849, P07858, P08253, P12111, P09237	3.374971998207885	0.8513039389063859	0.00529047	0.00378371
R-HSA-73864~RNA Polymerase I Transcription	15	0.0014485814121234278	P62805, O60814	2.6535406374116053	0.8714231813834619	0.00567796	0.00406084
R-HSA-9705683~SARS-CoV-2-host interactions	22	0.0015339564053191224	Q15436, P23396, P07900, P31946, P49411, P48740, P29350, P0CG48, P42224, P15880, P61981, P62241, P62701, P61247, P63104, Q9UN86, P27348, P62258, P08865, P08238, P62249, Q04917	2.1280611614315728	0.886074981697861	0.00599599	0.0042883
R-HSA-211000~Gene Silencing by RNA	17	0.001568292660609902	P07900, P62826, P62805, O60814	2.4366088480757657	0.89148599783642	0.00611332	0.00437221
R-HSA-5625970~RHO GTPases activate KTN1	5	0.0016369427901103853	Q07866, P63000, P33176, P61586, P60953	8.92554578038449	0.901546598452957	0.00634596	0.00453859
R-HSA-73817~Purine ribonucleoside monophosphate biosynthesis	5	0.0016369427901103853	P30566, P49915, P31939, P22234, P12268	8.92554578038449	0.901546598452957	0.00634596	0.00453859
R-HSA-9824443~Parasitic Infection Pathways	19	0.0016822369128788664	Q16539, P04899, O15144, O15145, P60709, P28482, P07948, O15143, P10644, P59998, P35579, P13861, P17612, P61160, P63000, P61158, P08238, P60953, P01024	2.2749256928053154	0.9076684752412434	0.00648601	0.00463876
R-HSA-9658195~Leishmania infection	19	0.0016822369128788664	Q16539, P04899, O15144, O15145, P60709, P28482, P07948, O15143, P10644, P59998, P35579, P13861, P17612, P61160, P63000, P61158, P08238, P60953, P01024	2.2749256928053154	0.9076684752412434	0.00648601	0.00463876
R-HSA-5693538~Homology Directed Repair	17	0.0016929545525131457	P62805, O60814, P12004, P0CG48	2.4189522622201443	0.9090604924416901	0.00650959	0.00465563
R-HSA-3371556~Cellular response to heat stress	13	0.0017469117363679931	P0DMV8, P07900, P28482, P34932, Q02790, P38646, P11021, P11142, P68104, P55072, P62258, P08238, P48723	2.86820909347187	0.91575631793803	0.00669886	0.00479099
R-HSA-1650814~Collagen biosynthesis and modifying enzymes	11	0.001922824218435596	O60568, P02452, P12110, P12109, P20849, Q02809, P50454, P12111, Q15113, P07237, P13674	3.2238538490343975	0.9343498526374665	0.00734221	0.00525111
R-HSA-192823~Viral mRNA Translation	13	0.0019250609680745072	Q07020, P23396, P18124, Q02878, P15880, P39023, P62241, P62701, P61247, P46777, P08865, P05388, P62249	2.836340103544405	0.93455770619853	0.00734221	0.00525111
R-HSA-190861~Gap junction assembly	8	0.0019443242204047132	Q13885, Q9BUF5, Q9H4B7, P68366, Q13509, Q71U36, P04350, P68371	4.363600159299084	0.9363207728817885	0.00739575	0.0052894
R-HSA-5693532~DNA Double-Strand Break Repair	19	0.002203251178875602	P13010, P12956, P62805, O60814, P12004, P0CG48	2.22076079535757	0.955888726728751	0.00835818	0.00597772
R-HSA-5336415~Uptake and function of diphtheria toxin	4	0.0023283421282565965	P07900, P13639, P08238, Q16881	13.09080047789725	0.9630594552789769	0.0088091	0.00630022
R-HSA-3371511~HSF1 activation	5	0.0023574375500485974	P07900, P68104, P55072, P62258, P08238	8.181750298685781	0.9645528443015832	0.0088954	0.00636194
R-HSA-9006931~Signaling by Nuclear Receptors	28	0.002525781371810626	P07339, P07900, P04899, P62805, P28482, O60814, Q02790, P14780, P17844, P02649, Q9Y5C1, P08253, P04792, P08238, P09237	1.845012147891559	0.9720825071444329	0.00950527	0.00679811
R-HSA-9711097~Cellular response to starvation	18	0.00258318954184562	Q07020, P23396, P21281, P38606, P41091, P18124, Q02878, P15880, P39023, P62241, P62701, P61247, P05198, P46777, P08865, Q9UI12, P05388, P62249	2.2512841586192724	0.9742660050898325	0.00966988	0.00691584
R-HSA-168255~Influenza Infection	18	0.00258318954184562	Q07020, Q14974, P0DMV8, P23396, P07900, P62826, P18124, Q02878, P15880, P39023, P62241, P62701, P61247, P46777, P08865, P27797, P05388, P62249	2.2512841586192724	0.9742660050898325	0.00966988	0.00691584
R-HSA-6814122~Cooperation of PDCL (PhLP1) and TRiC/CCT in G-protein beta folding	8	0.0026921900505944775	P50990, Q99832, P17987, P50991, P78371, P49368, P48643, P40227	4.133936993020185	0.9779531605715773	0.0100513	0.00718864
R-HSA-983189~Kinesins	10	0.002743860749404923	Q13885, Q9BUF5, Q9H4B7, Q07866, P68366, Q13509, Q71U36, P33176, P04350, P68371	3.328169613024725	0.9795116598988185	0.0102173	0.00730733
R-HSA-380287~Centrosome maturation	12	0.002791830012909802	P61163, P07437, P17612, P07900, P61981, P68366, Q71U36, P43034, P04350, P30153, P62258, P68371	2.8735903488067143	0.9808597959328474	0.0103184	0.00737964
R-HSA-380270~Recruitment of mitotic centrosome proteins and complexes	12	0.002791830012909802	P61163, P07437, P17612, P07900, P61981, P68366, Q71U36, P43034, P04350, P30153, P62258, P68371	2.8735903488067143	0.9808597959328474	0.0103184	0.00737964
R-HSA-72764~Eukaryotic Translation Termination	13	0.002792887349835958	Q07020, P23396, P18124, Q02878, P15880, P39023, P62241, P62701, P61247, P46777, P08865, P05388, P62249	2.715644779989324	0.9808884908553187	0.0103184	0.00737964
R-HSA-9637687~Suppression of phagosomal maturation	5	0.0032695595595993517	Q14974, P31146, Q9UI12, P0CG48, P51149	7.552384891094568	0.9902842450733021	0.0119637	0.00855639
R-HSA-2168880~Scavenging of heme from plasma	5	0.0032695595595993517	P01591, P02768, P02647, P69905	7.552384891094568	0.9902842450733021	0.0119637	0.00855639
R-HSA-2990846~SUMOylation	20	0.0032772631113826304	Q9UBT2, P17844, P06748, P62805, Q92841, P61978, P12004	2.0889575230687107	0.9903899208200617	0.0119637	0.00855639
R-HSA-5617472~Activation of anterior HOX genes in hindbrain development during early embryogenesis	15	0.003280514577728987	P62805, O60814	2.434239758286679	0.9904341783380629	0.0119637	0.00855639
R-HSA-5619507~Activation of HOX genes during differentiation	15	0.003280514577728987	P62805, O60814	2.434239758286679	0.9904341783380629	0.0119637	0.00855639
R-HSA-9609736~Assembly and cell surface presentation of NMDA receptors	8	0.004204857261891702	Q13885, Q9BUF5, Q9H4B7, P68366, Q13509, Q71U36, P04350, P68371	3.831453798408952	0.9974263171393412	0.0152953	0.0109391
R-HSA-9613829~Chaperone Mediated Autophagy	6	0.0042688219009888	P11142, P07900, P08670, P68104, P08238, P0CG48	5.355327468230695	0.9976499353917917	0.0154882	0.011077
R-HSA-15869~Metabolism of nucleotides	13	0.004298419938752728	P30566, P12268, P49915, P17812, Q01432, Q01433, P55263, P22234, P31939, P23921, P07741, Q9Y3Z3, Q16881	2.578491003222186	0.997746732416351	0.0155557	0.0111253
R-HSA-3371568~Attenuation phase	5	0.004395401824006444	P11142, P0DMV8, P07900, P08238, Q02790	7.012928827444956	0.9980368448955124	0.0158257	0.0113184
R-HSA-8956320~Nucleotide biosynthesis	5	0.004395401824006444	P30566, P49915, P31939, P22234, P12268	7.012928827444956	0.9980368448955124	0.0158257	0.0113184
R-HSA-1799339~SRP-dependent cotranslational protein targeting to membrane	14	0.0047530094051449045	Q07020, P23396, P18124, O76094, Q02878, P15880, P39023, P62241, P62701, P61247, P46777, P08865, P05388, P62249	2.4328036286357726	0.9988191754781333	0.0170698	0.0122082
R-HSA-8955332~Carboxyterminal post-translational modifications of tubulin	8	0.004829778405197563	Q13885, Q9BUF5, Q9H4B7, P68366, Q13509, Q71U36, P04350, P68371	3.7402287079706436	0.9989412787407732	0.0173016	0.012374
R-HSA-3108232~SUMO E3 ligases SUMOylate target proteins	19	0.0052052808316514635	P17844, P06748, P62805, Q92841, P61978, P12004	2.0499330418685258	0.9993793286455648	0.0185957	0.0132995
R-HSA-9013422~RHOBTB1 GTPase cycle	6	0.005230447915668109	Q9BT78, Q99832, O43396, P08670, P78371, P61201	5.122487143525013	0.999401154576136	0.0185957	0.0132995
R-HSA-5620922~BBSome-mediated cargo-targeting to cilium	6	0.005230447915668109	P50990, P17987, P50991, P78371, P49368, P48643	5.122487143525013	0.999401154576136	0.0185957	0.0132995
R-HSA-8873719~RAB geranylgeranylation	10	0.005333058520037069	P61020, Q9UL25, Q9H0U4, Q9NP72, P61006, Q15907, P61026, P51148, P61106, P51149	3.0209539564378276	0.9994824849785697	0.0188657	0.0134926
R-HSA-373755~Semaphorin interactions	10	0.005333058520037069	P07900, P60660, P23528, P63000, O14786, Q16555, P61586, P08238, P35579, Q9Y490	3.0209539564378276	0.9994824849785697	0.0188657	0.0134926
R-HSA-71336~Pentose phosphate pathway	5	0.005755881464610084	P29401, P37837, P60891, P52209, P11413	6.545400238948626	0.9997164443626797	0.0202812	0.014505
R-HSA-8876198~RAB GEFs exchange GTP for GDP on RABs	12	0.00576187353544491	P61020, Q9UL25, P50395, Q9H0U4, Q9NP72, P31150, P61006, P61026, P51148, P62258, P61106, P51149	2.6181600955794506	0.9997188522128012	0.0202812	0.014505
R-HSA-166665~Terminal pathway of complement	4	0.006038470100909043	P01031, P02748, P10643, P10909	9.818100358422939	0.9998103513059351	0.0209937	0.0150146
R-HSA-3656243~Defective ST3GAL3 causes MCT12 and EIEE15	4	0.006038470100909043	Q06828, Q99983, P20774, P51884	9.818100358422939	0.9998103513059351	0.0209937	0.0150146
R-HSA-9818028~NFE2L2 regulates pentose phosphate pathway genes	4	0.006038470100909043	P29401, P37837, P52209, P11413	9.818100358422939	0.9998103513059351	0.0209937	0.0150146
R-HSA-3656225~Defective CHST6 causes MCDC1	4	0.006038470100909043	Q06828, Q99983, P20774, P51884	9.818100358422939	0.9998103513059351	0.0209937	0.0150146
R-HSA-3656244~Defective B4GALT1 causes B4GALT1-CDG (CDG-2d)	4	0.006038470100909043	Q06828, Q99983, P20774, P51884	9.818100358422939	0.9998103513059351	0.0209937	0.0150146
R-HSA-71406~Pyruvate metabolism and Citric Acid (TCA) cycle	9	0.006250863816666542	P07954, O43708, Q99798, O75390, P00338, P40926, P07195, P35613, P48735	3.213196480938416	0.9998598409071131	0.0216258	0.0154667
R-HSA-109606~Intrinsic Pathway for Apoptosis	9	0.006250863816666542	P31946, P61981, P28482, P30419, P27348, P63104, P62258, P40763, Q04917	3.213196480938416	0.9998598409071131	0.0216258	0.0154667
R-HSA-975634~Retinoid metabolism and transport	8	0.006286175979769391	O95445, P04114, P06858, P02649, P06727, O75487, P02647, P02656	3.5702183121537963	0.9998667141258405	0.021695	0.0155161
R-HSA-5627123~RHO GTPases activate PAKs	6	0.006335753574963101	P60660, P63000, Q15746, P35579, P60953, P21333	4.909050179211469	0.999875799348682	0.0218129	0.0156004
R-HSA-399954~Sema3A PAK dependent Axon repulsion	5	0.007370534063044174	P07900, P23528, P63000, O14786, P08238	6.136312724014337	0.9999715661545849	0.0253138	0.0181043
R-HSA-114604~GPVI-mediated activation cascade	7	0.007734264546677165	P02452, P15153, P07948, P63000, P29350, P61586, P60953	3.9272401433691755	0.9999830717318384	0.0264988	0.0189518
R-HSA-381119~Unfolded Protein Response (UPR)	12	0.007973479595046835	P11021, Q15084, Q9UBS4, P14625, P02545, O94979, P05198, P41091, Q06210, P49748, P27797, Q9Y490	2.506749027682453	0.9999879650356899	0.0272524	0.0194907
R-HSA-196854~Metabolism of vitamins and cofactors	19	0.008500618369185376	O95445, P04114, P07900, P43490, P06858, O75874, P06727, O75487, P78417, O95497, O75891, P34896, P11586, P34897, O00764, P02649, P02647, P02656, P00374	1.9533393383249826	0.9999943269909843	0.028984	0.0207292
R-HSA-180024~DARPP-32 events	6	0.009018733138101611	P17612, P62714, P30153, P10644, P62136, P13861	4.531430934656742	0.9999972922758126	0.0306767	0.0219398
R-HSA-432142~Platelet sensitization by LDL	5	0.009257354836662667	P04114, Q16539, P29350, P62714, P30153	5.775353152013493	0.9999980741934235	0.0313377	0.0224125
R-HSA-196757~Metabolism of folate and pterines	5	0.009257354836662667	O75891, P34896, P00374, P11586, P34897	5.775353152013493	0.9999980741934235	0.0313377	0.0224125
R-HSA-9694516~SARS-CoV-2 Infection	26	0.009779715924930089	Q15436, P23396, P07900, O75487, P29350, P0CG48, P42224, P17844, P61981, P61247, O14786, P27348, P63104, Q9UN86, P55072, P08865, P62258, Q04917, P31946, P49411, P48740, P15880, P62241, P62701, P08238, P62249	1.7074957145083374	0.9999990868902771	0.0330217	0.0236169
R-HSA-202733~Cell surface interactions at the vascular wall	15	0.009801488436523946	P04114, P02452, P05106, P05107, P01591, P62937, P07948, P29350, P11215, P35613, P20702, P00734, P54709, P02751, P07225	2.149948983596264	0.999999114862203	0.0330217	0.0236169
R-HSA-9612973~Autophagy	16	0.009851950305336137	Q13885, P07900, Q13509, P68371, P0CG48, Q9BUF5, Q9Y6G9, P11142, Q9H4B7, P08670, P68104, P68366, Q71U36, P04350, P55072, P08238	2.0806570295995632	0.9999991764443167	0.0331128	0.0236821
R-HSA-6806667~Metabolism of fat-soluble vitamins	8	0.010146242881727613	O95445, P04114, P06858, P02649, P06727, O75487, P02647, P02656	3.2727001194743126	0.9999994592261078	0.0339372	0.0242717
R-HSA-2129379~Molecules associated with elastic fibres	7	0.010169165409517834	P04004, P23142, P05106, O95967, Q12805, Q9BXX0, P02751	3.7149568923762475	0.9999994766591249	0.0339372	0.0242717
R-HSA-8964043~Plasma lipoprotein clearance	7	0.010169165409517834	P04114, O94973, P38571, P02649, P02647, Q96CW1, P0CG48	3.7149568923762475	0.9999994766591249	0.0339372	0.0242717
R-HSA-1474165~Reproduction	16	0.010437123006398926	P62805, P02545, O60814	2.0669684965100923	0.9999996432176935	0.0347495	0.0248526
R-HSA-3000170~Syndecan interactions	6	0.010616186589319647	P04004, P02452, P05106, P12814, P07996, P02751	4.363600159299084	0.9999997238193244	0.0352627	0.0252197
R-HSA-2559583~Cellular Senescence	19	0.010954996759763233	Q16539, P62805, P28482, O60814, P0CG48, P40763	1.903509253163631	0.9999998298957117	0.0363029	0.0259636
R-HSA-168898~Toll-like Receptor Cascades	17	0.011523312249580989	P54578, P04114, P02671, Q16539, P05107, P07858, P05109, P50570, P28482, P14625, P30153, Q02750, P11215, P0CG48, P02679, P62714, P02675	1.9869965011094044	0.9999999245775948	0.0380969	0.0272467
R-HSA-2022090~Assembly of collagen fibrils and other multimeric structures	9	0.011600461213571592	P02452, P12110, P14780, P12109, P20849, P07858, P12111, Q15113, P09237	2.897144368059228	0.9999999324639404	0.0382626	0.0273652
R-HSA-1474228~Degradation of the extracellular matrix	15	0.011740324303724285	P02452, P07339, P12109, P07858, P35613, P12111, P12110, P14780, Q99542, P00747, P20849, P08253, P02751, P01023, P09237	2.103878648233487	0.9999999447195963	0.0386339	0.0276307
R-HSA-164952~The role of Nef in HIV-1 replication and disease pathogenesis	6	0.012396750819240446	O94973, Q10567, P63000, Q96CW1, Q9BXS5, Q9UI12	4.2077572964669745	0.999999978410044	0.0406993	0.0291079
R-HSA-8876725~Protein methylation	5	0.013911108688384563	P11142, P15880, P13639, P68104, P55072	5.167421241275231	0.9999999975383073	0.0454601	0.0325128
R-HSA-9725371~Nuclear events stimulated by ALK signaling in cancer	5	0.013911108688384563	P06748, P28482, P33176, P02751, P40763	5.167421241275231	0.9999999975383073	0.0454601	0.0325128
R-HSA-5620920~Cargo trafficking to the periciliary membrane	8	0.014005272413991486	P50990, P17987, P50991, P18085, P78371, P61006, P49368, P48643	3.08018834774053	0.9999999978494547	0.0456624	0.0326575
R-HSA-1614635~Sulfur amino acid metabolism	6	0.014369154593391479	Q13126, Q00266, P23526, Q9H2M3, Q93088, P25325	4.062662217278458	0.9999999987243982	0.046741	0.0334289
R-HSA-4086400~PCP/CE pathway	35	3.977187210435163E-21	P28066, P28062, P51665, P35998, O00487, P0CG48, P62333, P15153, P62195, P63000, P25788, P61586, Q13200, P25787, P25786, Q15008, O43242, O94973, P07737, O00231, P62191, Q9UNM6, P28074, P17980, O00232, P28072, Q99436, O14818, P48556, Q96CW1, P49721, Q16401, P49720, P60900, P43686	7.470293750973975	5.627719902765755E-18	1.00495e-19	7.18735e-20
R-HSA-174113~SCF-beta-TrCP mediated degradation of Emi1	29	3.0757262189676346E-22	P28066, P28062, P51665, P35998, O00487, P0CG48, P62333, P62195, P25788, Q13200, P25787, P25786, Q15008, O43242, O00231, P62191, Q9UNM6, P28074, P17980, O00232, P28072, Q99436, O14818, P48556, P49721, Q16401, P49720, P60900, P43686	10.353633105246008	4.352152599839203E-19	1.01213e-20	7.23869e-21
R-HSA-4641257~Degradation of AXIN	29	3.0757262189676346E-22	P28066, P28062, P51665, P35998, O00487, P0CG48, P62333, P62195, P25788, Q13200, P25787, P25786, Q15008, O43242, O00231, P62191, Q9UNM6, P28074, P17980, O00232, P28072, Q99436, O14818, P48556, P49721, Q16401, P49720, P60900, P43686	10.353633105246008	4.352152599839203E-19	1.01213e-20	7.23869e-21
R-HSA-8941858~Regulation of RUNX3 expression and activity	29	3.0757262189676346E-22	P28066, P28062, P51665, P35998, O00487, P0CG48, P62333, P62195, P25788, Q13200, P25787, P25786, Q15008, O43242, O00231, P62191, Q9UNM6, P28074, P17980, O00232, P28072, Q99436, O14818, P48556, P49721, Q16401, P49720, P60900, P43686	10.353633105246008	4.352152599839203E-19	1.01213e-20	7.23869e-21
R-HSA-6802957~Oncogenic MAPK signaling	16	1.8458775429778966E-5	Q7KZF4, P02671, O43252, P05106, P31946, P60709, P28482, Q02750, P18206, P02679, P61224, P46940, P02545, P02675, P02751, Q9Y490	3.7402287079706436	0.025781247142101393	0.000101237	7.24042e-05
R-HSA-5688426~Deubiquitination	39	1.3798489988066744E-7	P54578, Q15018, Q9Y265, P28066, P28062, P51665, P35998, O00487, P0CG48, Q96KK5, P62333, P62195, P25788, P61586, P45974, P55072, Q13200, P25787, P25786, Q15008, O43242, P60709, Q96FW1, O00231, P62191, Q9UNM6, P28074, P17980, O00232, P28072, O60814, Q99436, O14818, P48556, P49721, Q16401, P49720, P60900, P43686	2.569838348848957	1.952295869670495E-4	1.0554e-06	7.54815e-07
R-HSA-202403~TCR signaling	30	1.0661909277960614E-12	P50552, P28066, P28062, P51665, P35998, O00487, P0CG48, P62333, P62195, P25788, Q13200, P25787, P25786, Q15008, O43242, O00231, P62191, Q9UNM6, P28074, P17980, O00232, P28072, Q99436, O14818, P48556, P49721, Q16401, P49720, P60900, P43686	4.909050179211469	1.508598246324766E-9	1.06997e-11	7.65238e-12
R-HSA-5684996~MAPK1/MAPK3 signaling	44	1.158896759511254E-10	P02671, P05106, P28066, P28482, P28062, P51665, P35998, O00487, P0CG48, P62333, P62195, P25788, P62714, P61224, P46940, Q13200, P25787, P25786, Q9Y490, Q15008, O43242, P31946, P60709, O00231, P62191, Q9UNM6, P28074, P30153, P17980, O00232, Q02750, P28072, Q99436, P18206, O14818, P48556, P02679, P49721, Q16401, P49720, P60900, P02675, P43686, P02751	3.020953956437827	1.6398381474935775E-7	1.07884e-09	7.71581e-10
R-HSA-8953854~Metabolism of RNA	73	1.315387459342128E-8	P23396, P0DMV8, Q8WYA6, Q9Y3I0, P51665, P18124, P0CG48, O00148, P62195, P39023, P09651, Q13200, Q00839, P38919, P51991, Q07020, Q12874, O43242, Q01081, Q12996, O00231, P30153, O00232, Q99436, P22626, P11142, P62241, P48556, P49721, P49720, Q16401, P60900, P46777, P05388, P62249, Q14103, P28066, P28062, P11940, Q9UNP9, P35998, O00487, Q02878, P17844, P62333, P61247, P25788, P63104, P08865, P25787,…	2.0020148775555153	1.861255938795381E-5	1.08846e-07	7.78463e-08
R-HSA-5653656~Vesicle-mediated transport	80	1.1063163909433477E-12	P04114, P02452, P07900, P50570, P18085, Q10567, P12259, P51148, P35579, P0CG48, P51149, P61020, Q9Y6G9, Q9H0U4, P61981, P02649, Q07866, P63000, P02647, P02768, P61026, P43034, P48444, P27348, P69905, P47755, P47756, P61106, Q04917, Q9UL25, Q13885, P01591, Q9NP72, P60709, Q15907, P53618, P59998, Q7L5N1, Q9BUF5, P11142, Q96CW1, P61158, P33908, P27797, P46459, P02794, Q9BT78, P53621, P50395, Q15436,…	2.3341694759995097	1.5654672003151404E-9	1.10242e-11	7.88445e-12
R-HSA-171306~Packaging Of Telomere Ends	15	1.478931169274019E-7	P62805, O60814	5.775353152013493	2.092468808115866E-4	1.11908e-06	8.00363e-07
R-HSA-6811436~COPI-independent Golgi-to-ER retrograde traffic	15	1.478931169274019E-7	Q13885, Q9NP72, Q13509, P68371, P61163, Q9BUF5, Q9Y6G9, Q9H4B7, P52907, P68366, Q71U36, P04350, P43034, P47755, P47756	5.775353152013493	2.092468808115866E-4	1.11908e-06	8.00363e-07
R-HSA-5610783~Degradation of GLI2 by the proteasome	30	3.661797422393583E-22	P28066, P28062, P51665, P35998, O00487, P0CG48, P62333, P62195, P25788, Q13200, P25787, P25786, Q15008, O43242, O00231, P62191, Q9UNM6, P28074, P17980, O00232, P28072, Q99436, P17612, O14818, P48556, P49721, Q16401, P49720, P60900, P43686	9.818100358422939	5.18144335268692E-19	1.1264e-20	8.05595e-21
R-HSA-5610785~GLI3 is processed to GLI3R by the proteasome	30	3.661797422393583E-22	P28066, P28062, P51665, P35998, O00487, P0CG48, P62333, P62195, P25788, Q13200, P25787, P25786, Q15008, O43242, O00231, P62191, Q9UNM6, P28074, P17980, O00232, P28072, Q99436, P17612, O14818, P48556, P49721, Q16401, P49720, P60900, P43686	9.818100358422939	5.18144335268692E-19	1.1264e-20	8.05595e-21
R-HSA-5610780~Degradation of GLI1 by the proteasome	30	3.661797422393583E-22	P28066, P28062, P51665, P35998, O00487, P0CG48, P62333, P62195, P25788, Q13200, P25787, P25786, Q15008, O43242, O00231, P62191, Q9UNM6, P28074, P17980, O00232, P28072, Q99436, P17612, O14818, P48556, P49721, Q16401, P49720, P60900, P43686	9.818100358422939	5.18144335268692E-19	1.1264e-20	8.05595e-21
R-HSA-8948751~Regulation of PTEN stability and activity	29	6.7222955064124765E-19	P28066, P28062, P51665, P35998, O00487, P0CG48, P62333, P62195, P25788, Q13200, P25787, P25786, Q15008, O43242, O00231, P62191, Q9UNM6, P28074, P17980, O00232, P28072, Q99436, O14818, P48556, P49721, Q16401, P49720, P60900, P43686	8.252895953456962	9.512048141573655E-16	1.13239e-17	8.09877e-18
R-HSA-427389~ERCC6 (CSB) and EHMT2 (G9a) positively regulate rRNA expression	15	2.0746628674007747E-5	P62805, O60814	3.9272401433691755	0.02893005966345097	0.000113345	8.1064e-05
R-HSA-162582~Signal Transduction	180	1.7505097883372127E-6	P02452, O43396, P07900, Q9Y265, P12814, Q92619, P13861, Q05209, P42224, Q9Y6G9, P62195, Q07866, P04083, P46940, O14786, P43034, P09651, Q96QK1, P27348, P07996, P07237, P47756, Q04917, Q13885, Q9Y316, P62805, P48960, O43684, P10644, P59998, P52566, Q9BUF5, P20849, P48556, P02679, P61158, Q96CW1, Q16401, Q9BSJ8, P60900, P67936, P02675, Q9UI12, P07602, O15144, O15145, O15143, Q8WVM8, P29350, P33176,…	1.3646780420973967	0.002473908350888676	1.14146e-05	8.16367e-06
R-HSA-5358346~Hedgehog ligand biogenesis	31	3.8257053551843504E-22	P28066, P28062, P51665, P35998, O00487, P0CG48, P62333, P62195, P25788, P55072, Q13200, P07237, P25787, P25786, Q15008, O43242, O00231, P62191, Q9UNM6, P28074, P17980, O00232, P28072, Q99436, O14818, P48556, P49721, Q16401, P49720, P60900, P43686	9.364957264957265	5.413373077585856E-19	1.15178e-20	8.23748e-21
R-HSA-350562~Regulation of ornithine decarboxylase (ODC)	29	1.9310221884980516E-23	P28066, P28062, P51665, P35998, O00487, P62333, P62195, P25788, Q13200, P25787, P25786, Q15008, O43242, O00231, P62191, Q9UNM6, P28074, P15559, P17980, O00232, P28072, Q99436, O14818, P48556, P49721, Q16401, P49720, P60900, P43686	11.16568276055942	2.732396396724743E-20	1.188e-21	8.4965e-22
R-HSA-8957275~Post-translational protein phosphorylation	20	1.8334888897815115E-6	Q06481, P04114, P02671, P12259, P14625, P19823, P0C0L4, Q15084, O00391, P02649, P01008, P02647, P02768, Q02818, P02679, P02765, Q9UK55, P07237, P01024, P02751	3.63633346608257	0.0025910266384663316	1.19009e-05	8.51143e-06
R-HSA-76002~Platelet activation, signaling and aggregation	56	5.653210652921419E-20	P08758, P02452, P28482, P12814, P07948, P12259, P00747, O00391, P63000, P02647, P02768, Q9NTK5, P61224, P61586, P02765, P08567, P07996, P08962, P18206, P11021, P00734, P02679, P02675, P02751, P08697, Q01518, P01023, P21333, P07602, Q06481, P02671, P05106, P04899, P62937, Q08380, Q14624, P29350, P15153, P02749, P23528, P00488, P63104, P60953, Q9Y490, Q16539, Q86UX7, P07737, P18031, P37802, Q06033,…	4.18109216784551	7.999293073883809E-17	1.21429e-18	8.68456e-19
R-HSA-4608870~Asymmetric localization of PCP proteins	29	5.749659545325083E-20	P28066, P28062, P51665, P35998, O00487, P0CG48, P62333, P62195, P25788, Q13200, P25787, P25786, Q15008, O43242, O00231, P62191, Q9UNM6, P28074, P17980, O00232, P28072, Q99436, O14818, P48556, P49721, Q16401, P49720, P60900, P43686	8.897653449820789	8.135768256634992E-17	1.21429e-18	8.68456e-19
R-HSA-174084~Autodegradation of Cdh1 by Cdh1:APC/C	29	5.749659545325083E-20	P28066, P28062, P51665, P35998, O00487, P0CG48, P62333, P62195, P25788, Q13200, P25787, P25786, Q15008, O43242, O00231, P62191, Q9UNM6, P28074, P17980, O00232, P28072, Q99436, O14818, P48556, P49721, Q16401, P49720, P60900, P43686	8.897653449820789	8.135768256634992E-17	1.21429e-18	8.68456e-19
R-HSA-69242~S Phase	32	1.362925377217819E-10	P28066, P28062, P33993, P51665, P35998, O00487, P0CG48, P62333, P62195, P25788, Q13200, P49736, P25787, P25786, Q15008, O43242, O00231, P62191, Q9UNM6, P28074, P17980, O00232, P28072, P12004, Q99436, O14818, P48556, P49721, Q16401, P49720, P60900, P43686	3.854959649932933	1.9285391539280994E-7	1.26048e-09	9.01491e-10
R-HSA-73728~RNA Polymerase I Promoter Opening	15	1.9817483999838956E-6	P62805, O60814	4.750693721817552	0.0028002487333245174	1.27462e-05	9.11604e-06
R-HSA-73929~Base-Excision Repair, AP Site Formation	15	1.9817483999838956E-6	P62805, O60814	4.750693721817552	0.0028002487333245174	1.27462e-05	9.11604e-06
R-HSA-194315~Signaling by Rho GTPases	80	1.3065163235255767E-11	O43396, P07900, P28482, P12814, Q92619, P35579, P51149, Q9Y6G9, P61981, Q07866, P63000, P62714, P43034, P46940, P61586, P27348, P55072, P47756, Q04917, Q13885, P62805, P60709, Q15746, O43684, P30153, P68032, O60814, P59998, P52566, Q99832, Q9BUF5, P60660, P61158, Q9BSJ8, P67936, P21333, Q9BT78, O15144, P05109, O15145, Q15758, Q8WVM8, O15143, P33176, P61160, Q9H4B7, P15153, P23528, P78371, P61201,…	2.2250652370363597	1.848727981812459E-8	1.28383e-10	9.18191e-11
R-HSA-1234174~Cellular response to hypoxia	30	7.741387994591917E-19	P28066, P28062, Q13617, P51665, P35998, O00487, P0CG48, P62333, P62195, P25788, Q13200, P25787, P25786, Q15008, O43242, O00231, P62191, Q9UNM6, P28074, P17980, O00232, P28072, Q99436, O14818, P48556, P49721, Q16401, P49720, P60900, P43686	7.854480286738351	1.0954064012347563E-15	1.28871e-17	9.21681e-18
R-HSA-453279~Mitotic G1 phase and G1/S transition	36	1.163853373694917E-14	P28066, P07948, P28062, P33993, P51665, P35998, O00487, P0CG48, P62333, P62195, P25788, P62714, Q13200, P49736, P25787, P25786, Q15008, O43242, O00231, P62191, Q9UNM6, P28074, P30153, P17980, O00232, P28072, P12004, Q99436, O14818, P48556, P49721, Q16401, P49720, P60900, P43686, P00374	4.744316951721152	1.6495138588368263E-11	1.3389e-13	9.57577e-14
R-HSA-2029480~Fcgamma receptor (FCGR) dependent phagocytosis	16	2.4711245100458536E-5	P07900, O15144, O15145, P60709, P28482, P07948, O15143, Q8IV08, P59998, P35579, P61160, P23528, P63000, P61158, P08238, P60953	3.6532466449945824	0.03436256745955535	0.000134066	9.58831e-05
R-HSA-8963898~Plasma lipoprotein assembly	8	2.491822559612573E-5	P04114, P17612, P02649, P06727, P02647, P02656, P07237, P01023	8.26787398604037	0.03464534644669093	0.000134066	9.58831e-05
R-HSA-3000480~Scavenging by Class A Receptors	8	2.491822559612573E-5	P04114, P02452, P48740, P02649, P14625, P02647, P27797, P02794	8.26787398604037	0.03464534644669093	0.000134066	9.58831e-05
R-HSA-190872~Transport of connexons to the plasma membrane	8	2.491822559612573E-5	Q13885, Q9BUF5, Q9H4B7, P68366, Q13509, Q71U36, P04350, P68371	8.26787398604037	0.03464534644669093	0.000134066	9.58831e-05
R-HSA-176408~Regulation of APC/C activators between G1/S and early anaphase	30	9.156030882306684E-18	P28066, P28062, P51665, P35998, O00487, P0CG48, P62333, P62195, P25788, Q13200, P25787, P25786, Q15008, O43242, O43684, O00231, P62191, Q9UNM6, P28074, P17980, O00232, P28072, Q99436, O14818, P48556, P49721, Q16401, P49720, P60900, P43686	7.272666932165141	1.2955783698463958E-14	1.34956e-16	9.65198e-17
R-HSA-69206~G1/S Transition	35	1.0742312189852372E-15	P28066, P28062, P33993, P51665, P35998, O00487, P0CG48, P62333, P62195, P25788, P62714, Q13200, P49736, P25787, P25786, Q15008, O43242, O00231, P62191, Q9UNM6, P28074, P30153, P17980, O00232, P28072, P12004, Q99436, O14818, P48556, P49721, Q16401, P49720, P60900, P43686, P00374	5.246313168622944	1.5709655798445965E-12	1.35718e-14	9.70645e-15
R-HSA-109582~Hemostasis	90	6.774228927297868E-20	P08758, P04114, P02452, P28482, P12814, P07948, P12259, P35613, P13861, P00747, O00391, Q07866, P63000, P02647, P02768, Q9NTK5, P62714, P61224, P61586, P02765, P00742, P08567, P07355, P07996, P47755, P47756, P08962, Q13885, P01591, P02042, P60709, P30153, P10644, P11215, Q9BUF5, P18206, P11021, P00734, P54709, P02679, P02675, P02751, P08697, Q01518, P01023, P21333, P07602, Q06481, P02671, P05106,…	2.8458261908472284	9.585533932126484E-17	1.40964e-18	1.00816e-18
R-HSA-450408~AUF1 (hnRNP D0) binds and destabilizes mRNA	34	8.195626357105634E-29	P0DMV8, Q14103, P28066, P28062, P11940, P51665, P35998, O00487, P0CG48, P62333, P62195, P25788, Q13200, P25787, P25786, Q15008, O43242, O00231, P62191, Q9UNM6, P28074, P17980, O00232, P28072, Q99436, P11142, O14818, P48556, P49721, Q16401, P49720, P04792, P60900, P43686	11.921979006656425	1.1596811295304473E-25	1.4496e-26	1.03675e-26
R-HSA-72695~Formation of the ternary complex, and subsequently, the 43S complex	15	1.9306128609696168E-7	Q13347, P23396, P55884, P41091, O00303, P15880, P62241, P62701, P61247, Q7L2H7, Q14152, P05198, P08865, P60228, P62249	5.664288668320927	2.731444354224788E-4	1.45309e-06	1.03924e-06
R-HSA-216083~Integrin cell surface interactions	19	1.9499165990706184E-7	P04004, P02452, P02671, P05106, P05107, P12109, P19320, P11215, P35613, P12111, P51884, P20702, P12110, P20849, P02679, P02675, P07996, P49747, P02751	4.389268395530256	2.758751651474878E-4	1.45986e-06	1.04408e-06
R-HSA-9711123~Cellular response to chemical stress	54	1.7583791957032545E-24	P37837, P30041, P30043, P51665, P0CG48, P30048, P62195, P04040, P02768, P09211, P69905, P55072, Q13200, P07237, P40763, O43242, O00231, P52209, O00232, P11413, Q99436, P48556, P49721, P49720, Q16401, P60900, Q16881, P07203, P28066, P28062, P35998, O00487, P62333, P08263, Q16772, P25788, P22352, P48506, P25787, P25786, Q15008, P29401, O75874, Q06830, P28074, P62191, Q9UNM6, P15559, P28072, P17980,…	5.3284162749230015	2.488106561920105E-21	1.46359e-22	1.04675e-22
R-HSA-447115~Interleukin-12 family signaling	18	1.6596872503137794E-9	Q13126, P37837, P62937, P13796, P78417, P38646, P22626, P42224, P17987, P52907, P23528, P61224, P26038, P07355, P60953, P07237, P05388, P40763	6.200905489530277	2.348454740563888E-6	1.48637e-08	1.06304e-08
R-HSA-5693571~Nonhomologous End-Joining (NHEJ)	17	2.0076272535279043E-7	P13010, P12956, P62805, O60814	4.909050179211469	2.8403893816320025E-4	1.49515e-06	1.06933e-06
R-HSA-390450~Folding of actin by CCT/TriC	9	1.7462570757326283E-9	P50990, Q99832, P17987, P50991, P60709, P78371, P49368, P48643, P40227	17.67258064516129	2.4709506437625706E-6	1.55406e-08	1.11145e-08
R-HSA-8856688~Golgi-to-ER retrograde transport	24	2.1008403741801917E-7	P53621, Q13885, Q9NP72, P18085, Q13509, P53618, P33176, P68371, P61163, Q9BUF5, Q9Y6G9, Q9H0U4, Q9H4B7, P52907, Q07866, P68366, P61204, Q71U36, P04350, P48444, P43034, P47755, P47756, P46459	3.543374565445873	2.972247640959935E-4	1.55638e-06	1.11312e-06
R-HSA-69481~G2/M Checkpoints	52	1.2271451169556932E-26	P28066, P28062, P33993, P51665, P35998, O00487, P0CG48, P62333, P61981, P62195, P25788, P27348, P63104, Q13200, P62258, P25787, P49736, P25786, Q04917, Q15008, O43242, P31946, P62805, O00231, P28074, P62191, Q9UNM6, P28072, P17980, O00232, O60814, Q99436, O14818, P48556, P49721, P49720, Q16401, P60900, P43686	6.1142660914729685	1.7364103404923058E-23	1.57855e-24	1.12897e-24
R-HSA-5607761~Dectin-1 mediated noncanonical NF-kB signaling	29	6.504644061352136E-21	P28066, P28062, P51665, P35998, O00487, P0CG48, P62333, P62195, P25788, Q13200, P25787, P25786, Q15008, O43242, O00231, P62191, Q9UNM6, P28074, P17980, O00232, P28072, Q99436, O14818, P48556, P49721, Q16401, P49720, P60900, P43686	9.490830346475507	9.204071346813273E-18	1.58691e-19	1.13495e-19
R-HSA-187577~SCF(Skp2)-mediated degradation of p27/p21	29	6.504644061352136E-21	P28066, P28062, P51665, P35998, O00487, P0CG48, P62333, P62195, P25788, Q13200, P25787, P25786, Q15008, O43242, O00231, P62191, Q9UNM6, P28074, P17980, O00232, P28072, Q99436, O14818, P48556, P49721, Q16401, P49720, P60900, P43686	9.490830346475507	9.204071346813273E-18	1.58691e-19	1.13495e-19
R-HSA-1474244~Extracellular matrix organization	43	1.8072352585082607E-9	P02452, P02671, P24043, P05106, P05107, P12814, Q12805, Q9BXX0, P12111, P51884, P50454, P35613, O60568, P14780, P00747, Q99542, P07996, P07237, P09237, P04004, P23142, P07339, P12109, O95967, P07858, P19320, P11215, P13674, Q06828, P20702, P12110, P20849, P02679, P08253, Q02809, Q9BXN1, P02675, Q13332, P22105, Q15113, P49747, P02751, P01023	2.8145221027479095	2.5572346118440947E-6	1.59827e-08	1.14308e-08
R-HSA-1445148~Translocation of SLC2A4 (GLUT4) to the plasma membrane	20	1.8193351173206104E-9	Q13885, P31946, P60709, Q13509, P68371, P35579, Q9BUF5, Q9H4B7, P61981, P68366, P63000, P61006, Q71U36, P61026, P04350, P63104, P27348, P62258, P61106, Q04917	5.454500199123855	2.5743558933477573E-6	1.59898e-08	1.14358e-08
R-HSA-201681~TCF dependent signaling in response to WNT	48	1.1920048904712483E-16	Q9Y265, P28066, P28062, P51665, P35998, O00487, P0CG48, P62333, P62195, P25788, P62714, P63104, Q13200, P25787, P25786, Q15008, O43242, P62805, O00231, P62191, Q9UNM6, P28074, P30153, P17980, O00232, P28072, O60814, Q99436, O14818, P48556, P49721, Q16401, P49720, P60900, P43686	4.062662217278458	1.5709655798445965E-13	1.60524e-15	1.14806e-15
R-HSA-174143~APC/C-mediated degradation of cell cycle proteins	30	1.2025144893378383E-16	P28066, P28062, P51665, P35998, O00487, P0CG48, P62333, P62195, P25788, Q13200, P25787, P25786, Q15008, O43242, O43684, O00231, P62191, Q9UNM6, P28074, P17980, O00232, P28072, Q99436, O14818, P48556, P49721, Q16401, P49720, P60900, P43686	6.694159335288368	1.5709655798445965E-13	1.60524e-15	1.14806e-15
R-HSA-453276~Regulation of mitotic cell cycle	30	1.2025144893378383E-16	P28066, P28062, P51665, P35998, O00487, P0CG48, P62333, P62195, P25788, Q13200, P25787, P25786, Q15008, O43242, O43684, O00231, P62191, Q9UNM6, P28074, P17980, O00232, P28072, Q99436, O14818, P48556, P49721, Q16401, P49720, P60900, P43686	6.694159335288368	1.5709655798445965E-13	1.60524e-15	1.14806e-15
R-HSA-9700206~Signaling by ALK in cancer	14	2.660917742604006E-6	P26641, P06748, P28482, P33176, P10644, P35579, P18206, Q07866, P31939, O94979, P26038, P67936, P02751, P40763	4.9983056370153145	0.0037581241241151364	1.68676e-05	1.20636e-05
R-HSA-9725370~Signaling by ALK fusions and activated point mutants	14	2.660917742604006E-6	P26641, P06748, P28482, P33176, P10644, P35579, P18206, Q07866, P31939, O94979, P26038, P67936, P02751, P40763	4.9983056370153145	0.0037581241241151364	1.68676e-05	1.20636e-05
R-HSA-6802949~Signaling by RAS mutants	13	2.69404964642569E-6	P02671, P05106, P31946, P60709, P28482, Q02750, P18206, P02679, P61224, P46940, P02675, P02751, Q9Y490	5.431289559978648	0.00380482861132847	1.68676e-05	1.20636e-05
R-HSA-6802946~Signaling by moderate kinase activity BRAF mutants	13	2.69404964642569E-6	P02671, P05106, P31946, P60709, P28482, Q02750, P18206, P02679, P61224, P46940, P02675, P02751, Q9Y490	5.431289559978648	0.00380482861132847	1.68676e-05	1.20636e-05
R-HSA-6802955~Paradoxical activation of RAF signaling by kinase inactive BRAF	13	2.69404964642569E-6	P02671, P05106, P31946, P60709, P28482, Q02750, P18206, P02679, P61224, P46940, P02675, P02751, Q9Y490	5.431289559978648	0.00380482861132847	1.68676e-05	1.20636e-05
R-HSA-9649948~Signaling downstream of RAS mutants	13	2.69404964642569E-6	P02671, P05106, P31946, P60709, P28482, Q02750, P18206, P02679, P61224, P46940, P02675, P02751, Q9Y490	5.431289559978648	0.00380482861132847	1.68676e-05	1.20636e-05
R-HSA-5621481~C-type lectin receptors (CLRs)	31	1.735116885359084E-11	P28066, P07948, P28062, P51665, P35998, O00487, P0CG48, P62333, P62195, P25788, Q13200, P25787, P25786, Q15008, O43242, O00231, P62191, Q9UNM6, P28074, P17980, O00232, P28072, Q99436, P17612, O14818, P48556, P49721, Q16401, P49720, P60900, P43686	4.28677621283255	2.455183523153437E-8	1.68988e-10	1.20859e-10
R-HSA-5683057~MAPK family signaling cascades	49	1.743621834531086E-11	P28482, P51665, P0CG48, P62195, P63000, P62714, P61224, P46940, Q13200, O43242, P60709, O00231, P30153, O00232, Q99436, P18206, P48556, P02679, P49721, P49720, Q16401, P60900, P02675, P02751, P02671, P05106, P28066, P28062, P35998, O00487, P62333, P25788, P25787, P60953, P25786, Q9Y490, Q15008, P31946, P28074, P62191, Q9UNM6, P28072, P17980, Q02750, Q16181, P17612, O14818, P04792, P43686	2.9605348773090707	2.4672171194950465E-8	1.68988e-10	1.20859e-10
R-HSA-390466~Chaperonin-mediated protein folding	18	2.7170074652476863E-6	P50990, Q13885, P50991, P60709, Q13509, P68371, Q99832, Q9BUF5, P17987, Q9H4B7, P68366, P78371, Q71U36, P04350, P49368, P48643, P40227, P40763	3.8840836582772065	0.0038371898857378905	1.69364e-05	1.21128e-05
R-HSA-5362768~Hh mutants are degraded by ERAD	30	2.88195501968394E-23	P28066, P28062, P51665, P35998, O00487, P0CG48, P62333, P62195, P25788, P55072, Q13200, P25787, P25786, Q15008, O43242, O00231, P62191, Q9UNM6, P28074, P17980, O00232, P28072, Q99436, O14818, P48556, P49721, Q16401, P49720, P60900, P43686	10.519393241167435	4.0779663528527753E-20	1.69915e-21	1.21522e-21
R-HSA-1430728~Metabolism	194	1.0635759990385357E-18	P04114, Q7RTV2, P37837, P13861, O75390, P36871, P07195, P60174, P23786, Q9Y3Z3, O95445, Q13126, P52209, P11216, Q00266, P62241, Q16401, Q9BSJ8, P46777, P62249, Q16881, P07602, Q15436, P31153, O75487, P17405, P35998, P49915, P23526, P08263, Q16772, P62136, P29401, P49591, P62826, P43490, Q01581, Q9UNM6, Q14914, Q9Y617, P34896, P34897, P15121, P00439, P00558, P62701, Q13155, P07741, P30566, P54136,…	1.7960504191740219	1.504960038639528E-15	1.74995e-17	1.25156e-17
R-HSA-2262752~Cellular responses to stress	127	3.721318279099839E-33	P04114, P23396, P07900, P37837, P18124, P38646, Q9Y6G9, Q9UBS4, P62195, P47755, P48723, P07237, P47756, P31689, Q13885, P62805, P52209, P41091, Q9BUF5, P68104, P62241, P48556, Q16401, P60900, P46777, Q9UI12, P62249, Q16881, P35998, P61163, Q9H4B7, P08263, Q16772, P25788, P62258, P25787, P25786, P29401, Q16539, O75874, P31948, Q9UNM6, P68371, P34932, Q02790, P15880, P52907, P68366, P62701, P04350,…	3.164717628222623	5.265665364926273E-30	1.75522e-30	1.25532e-30
R-HSA-2132295~MHC class II antigen presentation	26	2.03145001618488E-9	Q15436, P50570, Q10567, P33176, P51149, P61163, Q9Y6G9, Q9H4B7, Q07866, Q9BXS5, P47755, P47756, O94973, Q13885, P07339, P07858, Q13509, P68371, P53634, Q9BUF5, P52907, P68366, P04350, Q96CW1, Q71U36, O94979	4.150741614943032	2.8744976331429584E-6	1.7738e-08	1.26861e-08
R-HSA-8950505~Gene and protein expression by JAK-STAT signaling after Interleukin-12 stimulation	15	2.043312432479947E-9	Q13126, P37837, P62937, P13796, P78417, P38646, P22626, P17987, P52907, P23528, P61224, P26038, P07355, P60953, P05388	7.751131861912847	2.8912828807792224E-6	1.7738e-08	1.26861e-08
R-HSA-8878159~Transcriptional regulation by RUNX3	29	1.5558955324631845E-14	P28066, P28062, P51665, P35998, O00487, P0CG48, P62333, P62195, P25788, Q13200, P25787, P25786, Q15008, O43242, O00231, P62191, Q9UNM6, P28074, P17980, O00232, P28072, Q99436, O14818, P48556, P49721, Q16401, P49720, P60900, P43686	5.9317689665471915	2.199351811782435E-11	1.77548e-13	1.26981e-13
R-HSA-69613~p53-Independent G1/S DNA damage checkpoint	29	3.9809405258433267E-23	P28066, P28062, P51665, P35998, O00487, P0CG48, P62333, P62195, P25788, Q13200, P25787, P25786, Q15008, O43242, O00231, P62191, Q9UNM6, P28074, P17980, O00232, P28072, Q99436, O14818, P48556, P49721, Q16401, P49720, P60900, P43686	10.950958092087124	5.633030844068308E-20	1.81711e-21	1.29958e-21
R-HSA-69610~p53-Independent DNA Damage Response	29	3.9809405258433267E-23	P28066, P28062, P51665, P35998, O00487, P0CG48, P62333, P62195, P25788, Q13200, P25787, P25786, Q15008, O43242, O00231, P62191, Q9UNM6, P28074, P17980, O00232, P28072, Q99436, O14818, P48556, P49721, Q16401, P49720, P60900, P43686	10.950958092087124	5.633030844068308E-20	1.81711e-21	1.29958e-21
R-HSA-75815~Ubiquitin-dependent degradation of Cyclin D	29	3.9809405258433267E-23	P28066, P28062, P51665, P35998, O00487, P0CG48, P62333, P62195, P25788, Q13200, P25787, P25786, Q15008, O43242, O00231, P62191, Q9UNM6, P28074, P17980, O00232, P28072, Q99436, O14818, P48556, P49721, Q16401, P49720, P60900, P43686	10.950958092087124	5.633030844068308E-20	1.81711e-21	1.29958e-21
R-HSA-9762114~GSK3B and BTRC:CUL1-mediated-degradation of NFE2L2	29	3.9809405258433267E-23	P28066, P28062, P51665, P35998, O00487, P0CG48, P62333, P62195, P25788, Q13200, P25787, P25786, Q15008, O43242, O00231, P62191, Q9UNM6, P28074, P17980, O00232, P28072, Q99436, O14818, P48556, P49721, Q16401, P49720, P60900, P43686	10.950958092087124	5.633030844068308E-20	1.81711e-21	1.29958e-21
R-HSA-349425~Autodegradation of the E3 ubiquitin ligase COP1	29	3.9809405258433267E-23	P28066, P28062, P51665, P35998, O00487, P0CG48, P62333, P62195, P25788, Q13200, P25787, P25786, Q15008, O43242, O00231, P62191, Q9UNM6, P28074, P17980, O00232, P28072, Q99436, O14818, P48556, P49721, Q16401, P49720, P60900, P43686	10.950958092087124	5.633030844068308E-20	1.81711e-21	1.29958e-21
R-HSA-69601~Ubiquitin Mediated Degradation of Phosphorylated Cdc25A	29	3.9809405258433267E-23	P28066, P28062, P51665, P35998, O00487, P0CG48, P62333, P62195, P25788, Q13200, P25787, P25786, Q15008, O43242, O00231, P62191, Q9UNM6, P28074, P17980, O00232, P28072, Q99436, O14818, P48556, P49721, Q16401, P49720, P60900, P43686	10.950958092087124	5.633030844068308E-20	1.81711e-21	1.29958e-21
R-HSA-180534~Vpu mediated degradation of CD4	29	3.9809405258433267E-23	P28066, P28062, P51665, P35998, O00487, P0CG48, P62333, P62195, P25788, Q13200, P25787, P25786, Q15008, O43242, O00231, P62191, Q9UNM6, P28074, P17980, O00232, P28072, Q99436, O14818, P48556, P49721, Q16401, P49720, P60900, P43686	10.950958092087124	5.633030844068308E-20	1.81711e-21	1.29958e-21
R-HSA-449147~Signaling by Interleukins	73	1.2541149083713698E-17	P54578, P07900, P37837, P28482, P07948, P51665, P0CG48, P38646, Q05209, P42224, P17987, P62195, P04083, P62714, P61224, P07355, Q13200, P07237, P40763, Q13126, O43242, O00231, P30153, O00232, P11215, P13796, P78417, Q99436, P22626, P11142, P48556, P49721, P08253, P49720, Q16401, P60900, P05388, P02751, P05107, P28066, P62937, P28062, P29350, P35998, O00487, P14780, P62333, P23528, P25788, P00488,…	3.030534148688688	1.7745725953454884E-14	1.82946e-16	1.30842e-16
R-HSA-5334118~DNA methylation	15	2.96859710792448E-6	P62805, O60814	4.602234543010753	0.004191761083713108	1.84235e-05	1.31764e-05
R-HSA-69275~G2/M Transition	48	9.07836395227291E-20	P07900, P28066, P28062, P51665, P35998, O00487, P0CG48, P61163, P62333, Q9H4B7, P61981, P62195, P61006, P25788, P62714, P43034, Q13200, P62258, P25787, P25786, Q15008, P07437, O43242, Q13885, Q13509, O00231, P62191, Q9UNM6, P28074, P30153, P17980, O00232, P28072, P68371, Q99436, Q9BUF5, P17612, O14818, P68366, P48556, P04350, Q71U36, P49721, Q16401, P49720, P60900, P43686, P08238	4.808865481676541	1.2845884992466167E-16	1.86172e-18	1.33149e-18
R-HSA-5689603~UCH proteinases	32	1.419041247965621E-16	Q9Y265, P28066, P28062, P51665, P35998, O00487, P0CG48, Q96KK5, P62333, P62195, P25788, Q13200, P25787, P25786, Q15008, O43242, P60709, O00231, P62191, Q9UNM6, P28074, P17980, O00232, P28072, Q99436, O14818, P48556, P49721, Q16401, P49720, P60900, P43686	6.16037669548106	1.5709655798445965E-13	1.87658e-15	1.34212e-15
R-HSA-9824439~Bacterial Infection Pathways	16	3.043282780400686E-6	P06733, Q14974, P07900, P13639, P28482, Q02750, P31146, P51149, P0CG48, P00558, P02788, Q8WUM4, P08238, Q9UI12, Q16881, P23246	4.3038248146511515	0.004296993079841771	1.88046e-05	1.34489e-05
R-HSA-72702~Ribosomal scanning and start codon recognition	17	2.2965217923231413E-8	Q13347, P23396, P55884, P41091, O00303, P15880, P62241, P62701, P61247, Q7L2H7, Q14152, P05198, P08865, P60228, P62249, P60842, P06730	5.657888342142033	3.2495255789410926E-5	1.88929e-07	1.35121e-07
R-HSA-5626467~RHO GTPases activate IQGAPs	12	2.581110177770088E-7	Q13885, Q9BUF5, Q9H4B7, P60709, P63000, P68366, Q13509, Q71U36, P46940, P04350, P68371, P60953	7.363575268817205	3.6516044998313735E-4	1.90222e-06	1.36046e-06
R-HSA-8963899~Plasma lipoprotein remodeling	10	3.5527087966515766E-5	P04114, P06858, P04180, P02649, P06727, Q9Y5C1, P02768, P02647, P02656, P07237	5.775353152013493	0.049029010806381224	0.00019042	0.000136187
R-HSA-6811434~COPI-dependent Golgi-to-ER retrograde traffic	17	3.567607174699383E-5	P53621, Q13885, P18085, Q13509, P53618, P33176, P68371, Q9BUF5, Q9H0U4, Q9H4B7, Q07866, P68366, P61204, Q71U36, P04350, P48444, P46459	3.371872850367474	0.04922947295569524	0.000190497	0.000136242
R-HSA-9010553~Regulation of expression of SLITs and ROBOs	45	9.484901588505131E-20	P23396, P28066, P28062, P11940, Q13617, P51665, P18124, P35998, O00487, P0CG48, Q02878, P62333, P62195, P39023, P61247, P25788, Q13200, P08865, P25787, P25786, Q15008, P38919, Q07020, O43242, O00231, P62191, Q9UNM6, P28074, P17980, O00232, P28072, Q99436, P15880, O14818, P62241, P48556, P62701, P49721, Q16401, P49720, P46777, P60900, P43686, P05388, P62249	5.137378094523631	1.342113574773476E-16	1.90913e-18	1.3654e-18
R-HSA-5358351~Signaling by Hedgehog	42	9.579368545821305E-20	P28066, P28062, P51665, P35998, O00487, P13861, P0CG48, P62333, Q9H4B7, P62195, P25788, P55072, Q13200, P07237, P25787, P25786, Q15008, O43242, Q13885, Q13509, O00231, P62191, Q9UNM6, P28074, P10644, P17980, O00232, P28072, P68371, Q99436, Q9BUF5, P17612, O14818, P68366, P48556, P04350, Q71U36, P49721, Q16401, P49720, P60900, P43686	5.535036443674677	1.3554806492337146E-16	1.90913e-18	1.3654e-18
R-HSA-5663202~Diseases of signal transduction by growth factor receptors and second messengers	66	1.5263278971737761E-15	Q7KZF4, P07900, P28482, P07948, P51665, P35579, P0CG48, Q05209, P42224, P62195, Q07866, P63000, P31939, P62714, P61224, P46940, P55072, Q13200, P40763, O43242, P06748, P60709, O00231, P30153, P10644, O00232, Q99436, P18206, P48556, P02679, P49721, P49720, Q16401, P60900, P67936, P02675, P02751, P02671, P26641, O43252, P05106, P28066, P28062, P33176, P35998, O00487, P62333, P15153, P25788, P02545,…	2.9930467605353996	2.199351811782435E-12	1.91129e-14	1.36694e-14
R-HSA-9013694~Signaling by NOTCH4	30	1.3478217263459384E-17	P28066, P28062, P51665, P35998, O00487, P0CG48, P62333, P62195, P25788, P63104, Q13200, P25787, P25786, Q15008, O43242, O00231, P62191, Q9UNM6, P28074, P17980, O00232, P28072, Q99436, O14818, P48556, P49721, Q16401, P49720, P60900, P43686	7.183975872016785	1.9071677427795027E-14	1.92643e-16	1.37777e-16
R-HSA-2871837~FCERI mediated NF-kB activation	30	1.3478217263459384E-17	P28066, P07948, P28062, P51665, P35998, O00487, P0CG48, P62333, P62195, P25788, Q13200, P25787, P25786, Q15008, O43242, O00231, P62191, Q9UNM6, P28074, P17980, O00232, P28072, Q99436, O14818, P48556, P49721, Q16401, P49720, P60900, P43686	7.183975872016785	1.9071677427795027E-14	1.92643e-16	1.37777e-16
R-HSA-176409~APC/C:Cdc20 mediated degradation of mitotic proteins	30	1.191061010069418E-18	P28066, P28062, P51665, P35998, O00487, P0CG48, P62333, P62195, P25788, Q13200, P25787, P25786, Q15008, O43242, O43684, O00231, P62191, Q9UNM6, P28074, P17980, O00232, P28072, Q99436, O14818, P48556, P49721, Q16401, P49720, P60900, P43686	7.751131861912847	1.6853513292482266E-15	1.93719e-17	1.38546e-17
R-HSA-5678895~Defective CFTR causes cystic fibrosis	30	6.642079889628368E-22	P28066, P28062, P51665, P35998, O00487, P0CG48, P62333, P62195, P25788, P55072, Q13200, P25787, P25786, Q15008, O43242, O00231, P62191, Q9UNM6, P28074, P17980, O00232, P28072, Q99436, O14818, P48556, P49721, Q16401, P49720, P60900, P43686	9.65714789353076	9.39854304382414E-19	1.95803e-20	1.40037e-20
R-HSA-8939236~RUNX1 regulates transcription of genes involved in differentiation of HSCs	44	2.514764596561805E-24	P28066, P28062, P51665, P35998, O00487, P0CG48, P62333, P62195, P25788, Q13200, P25787, P25786, Q15008, O43242, P62805, O00231, P62191, Q9UNM6, P28074, P17980, O00232, P28072, O60814, Q99436, O14818, P48556, P49721, Q16401, P49720, P60900, P43686	6.697618849156733	3.558391904134954E-21	1.97688e-22	1.41386e-22
R-HSA-9616222~Transcriptional regulation of granulopoiesis	16	3.7594756079608636E-5	P62805, O60814, P40763	3.530103499657686	0.05180734977289769	0.000199987	0.00014303
R-HSA-72689~Formation of a pool of free 40S subunits	19	3.2649336430250786E-6	Q07020, Q13347, P23396, P55884, P18124, O00303, Q02878, P15880, P39023, P62241, P62701, P61247, Q7L2H7, Q14152, P46777, P08865, P60228, P05388, P62249	3.6577236629418795	0.004609233376145272	2.00864e-05	1.43657e-05
R-HSA-373760~L1CAM interactions	24	2.463986366352423E-8	O94973, Q13885, P05106, P60709, P50570, P28482, Q13509, O95372, O00560, Q02750, P68371, P15311, Q9BUF5, P11142, Q9H4B7, P68366, P63000, O60462, Q71U36, P04350, Q96CW1, O14786, Q16555, P26038	3.9602421613806813	3.4864799780764955E-5	2.01534e-07	1.44136e-07
R-HSA-2559586~DNA Damage/Telomere Stress Induced Senescence	15	3.816790626597217E-5	P62805, O60814	3.7283925411732683	0.052576058500048095	0.000202276	0.000144666
R-HSA-9692914~SARS-CoV-1-host interactions	20	2.7630115271338073E-7	Q14974, P23396, P06748, P31946, P62937, P0CG48, P62333, P15880, P61981, P68104, P62241, P62701, P61247, P09651, P63104, P27348, P62258, P08865, P62249, Q04917	4.0908751493428905	3.9088976781265217E-4	2.02573e-06	1.44879e-06
R-HSA-1643685~Disease	186	2.0182518919719723E-25	Q7KZF4, P23396, P07900, P37837, P18124, P13861, Q05209, P42224, Q9Y6G9, P36871, P62195, Q07866, Q8WUM4, P46940, O14786, P09651, P27348, P07996, Q04917, Q13885, Q14974, P49411, P13639, P62805, P10644, P59998, P12268, Q9BUF5, Q00266, Q7Z4W1, P68104, P62241, P05062, P48556, P02679, P61158, Q96CW1, Q16401, P60900, P46777, P67936, P02675, Q9UI12, P62249, Q16881, Q15436, O43252, P26641, O15144, P62937,…	2.090631558862812	2.855826427140341E-22	2.03988e-23	1.45891e-23
R-HSA-71291~Metabolism of amino acids and derivatives	69	8.597599552623327E-21	P54136, P23396, Q9H2M3, P49189, P51665, P18124, P62195, P39023, Q96RQ9, Q13200, P25325, Q13126, Q07020, O43242, P09417, O00231, O00232, Q99436, Q00266, Q93099, P62241, P48556, P49721, P49720, Q16401, P60900, P46777, P05388, Q16881, P62249, O43252, O43175, P28066, P28062, Q96N76, P35998, O00487, Q02878, P62333, P23526, Q93088, P00966, P61247, P25788, P08865, Q15046, P25787, P25786, Q15008, P54687,…	3.603451727293526	1.2165603366962007E-17	2.06197e-19	1.47471e-19
R-HSA-9759194~Nuclear events mediated by NFE2L2	40	7.289532601641424E-30	P37837, P28066, P28062, P51665, P35998, O00487, P0CG48, P62333, P62195, P08263, Q16772, P25788, Q13200, P48506, P25787, P25786, Q15008, P29401, O43242, O75874, O00231, P52209, Q06830, P62191, Q9UNM6, P28074, P15559, P17980, O00232, P11413, P28072, Q99436, O14818, P48556, P49721, Q16401, P49720, P60900, P43686, Q16881	9.942380109795382	1.0314688631322616E-26	2.06294e-27	1.4754e-27
R-HSA-72766~Translation	44	2.2773925179524564E-10	Q9NSD9, P26641, P55884, P54136, P23396, P29692, P11940, O43776, P18124, O00303, Q02878, P26639, Q15181, P39023, P41250, P24534, Q14152, P61247, P05198, P08865, Q15046, Q07020, Q13347, P49591, P13639, P49411, P07814, P23381, P14868, P41091, O76094, P15880, P68104, P62241, P62701, Q7L2H7, Q9Y285, Q13155, P46777, P60228, P05388, P62249, P60842, P06730	2.9588795600726665	3.2225101787020094E-7	2.09254e-09	1.49657e-09
R-HSA-2467813~Separation of Sister Chromatids	42	1.7090414231070312E-15	P28066, P28062, P51665, P35998, O00487, P0CG48, Q9Y6G9, P62333, Q9H4B7, P62195, P25788, P62714, P43034, Q13200, P25787, P25786, Q15008, O43242, Q13885, O43684, Q13509, O00231, P62191, Q9UNM6, P28074, P30153, P17980, O00232, P28072, P68371, Q99436, Q9BUF5, O14818, P68366, P48556, P04350, Q71U36, P49721, Q16401, P49720, P60900, P43686	4.317908011034172	2.3564483697668948E-12	2.12131e-14	1.51715e-14
R-HSA-68949~Orc1 removal from chromatin	31	9.048737617514691E-21	P28066, P28062, P33993, P51665, P35998, O00487, P0CG48, P62333, P62195, P25788, Q13200, P49736, P25787, P25786, Q15008, O43242, O00231, P62191, Q9UNM6, P28074, P17980, O00232, P28072, Q99436, O14818, P48556, P49721, Q16401, P49720, P60900, P43686	8.5735524256651	1.2803963728783288E-17	2.13399e-19	1.52622e-19
R-HSA-983231~Factors involved in megakaryocyte development and platelet production	23	4.08600774908872E-5	Q13885, P02042, P60709, Q13509, P33176, P10644, P68371, P13861, Q9BUF5, P17612, Q9H4B7, P52907, Q07866, P68366, P63000, Q9NZN3, Q71U36, P04350, Q8TDZ2, Q9H4M9, P60953, P47755, P47756	2.6882893838539	0.05617847280504129	0.000215735	0.000154293
R-HSA-199991~Membrane Trafficking	69	2.5321110182981374E-9	P04114, P50570, P18085, Q10567, P12259, P51148, P35579, P0CG48, P51149, P61020, Q9Y6G9, Q9H0U4, P61981, Q07866, P63000, P61026, P43034, P48444, P27348, P47755, P47756, P61106, Q04917, Q9UL25, Q13885, Q9NP72, P60709, Q15907, P53618, P59998, Q7L5N1, Q9BUF5, P11142, Q96CW1, P61158, P33908, P46459, P02794, Q9BT78, P53621, P50395, Q15436, O15144, O15145, Q14108, Q8WVM8, P33176, O60749, P61163, P61160,…	2.137062854041586	3.5829306017642892E-6	2.18472e-08	1.5625e-08
R-HSA-2559582~Senescence-Associated Secretory Phenotype (SASP)	18	4.1832943736015715E-5	P62805, P28482, O60814, P0CG48, P40763	3.184248764893926	0.057476902701400934	0.000220051	0.000157379
R-HSA-5250924~B-WICH complex positively regulates rRNA expression	16	4.304205851158329E-5	P62805, P60709, O60814	3.4908801274392673	0.05908815266763001	0.000224481	0.000160547
R-HSA-201722~Formation of the beta-catenin:TCF transactivating complex	16	4.304205851158329E-5	Q9Y265, P62805, O60814	3.4908801274392673	0.05908815266763001	0.000224481	0.000160547
R-HSA-3214841~PKMTs methylate histone lysines	14	4.315106989200852E-5	P62805	3.9272401433691755	0.05923328441928666	0.000224481	0.000160547
R-HSA-69002~DNA Replication Pre-Initiation	47	5.111298119801675E-23	P28066, P28062, P33993, P51665, P35998, O00487, P0CG48, P62333, P62195, P25788, Q13200, P49736, P25787, P25786, Q15008, O43242, Q14974, P62805, O00231, P62191, Q9UNM6, P28074, P17980, O00232, P28072, O60814, Q99436, O14818, P48556, P49721, Q16401, P49720, P60900, P43686	5.804411532652555	7.23248683951937E-20	2.26015e-21	1.61645e-21
R-HSA-68867~Assembly of the pre-replicative complex	47	2.3966323404741494E-25	P28066, P28062, P33993, P51665, P35998, O00487, P0CG48, P62333, P62195, P25788, Q13200, P49736, P25787, P25786, Q15008, O43242, Q14974, P62805, O00231, P62191, Q9UNM6, P28074, P17980, O00232, P28072, O60814, Q99436, O14818, P48556, P49721, Q16401, P49720, P60900, P43686	6.499305871068707	3.3912347617709216E-22	2.26082e-23	1.61693e-23
R-HSA-72613~Eukaryotic Translation Initiation	24	2.905795394841831E-8	Q07020, Q13347, P23396, P55884, P11940, P41091, P18124, O00303, Q02878, P15880, P39023, P62241, P62701, P61247, Q7L2H7, Q14152, P05198, P46777, P08865, P60228, P05388, P62249, P60842, P06730	3.927240143369176	4.111616011859276E-5	2.34954e-07	1.68038e-07
R-HSA-72737~Cap-dependent Translation Initiation	24	2.905795394841831E-8	Q07020, Q13347, P23396, P55884, P11940, P41091, P18124, O00303, Q02878, P15880, P39023, P62241, P62701, P61247, Q7L2H7, Q14152, P05198, P46777, P08865, P60228, P05388, P62249, P60842, P06730	3.927240143369176	4.111616011859276E-5	2.34954e-07	1.68038e-07
R-HSA-70263~Gluconeogenesis	10	4.569408860487368E-5	P06744, P06733, P18669, P04406, P00558, P40926, P05062, P60174, P04075, P09467	5.610343061955965	0.0626125790285168	0.000235975	0.000168768
R-HSA-9706574~RHOBTB GTPase Cycle	10	4.569408860487368E-5	Q9BT78, Q99832, O43396, P07900, P08670, P12814, P78371, P61201, P40227, P08238	5.610343061955965	0.0626125790285168	0.000235975	0.000168768
R-HSA-1234176~Oxygen-dependent proline hydroxylation of Hypoxia-inducible Factor Alpha	30	1.0622522015227026E-20	P28066, P28062, Q13617, P51665, P35998, O00487, P0CG48, P62333, P62195, P25788, Q13200, P25787, P25786, Q15008, O43242, O00231, P62191, Q9UNM6, P28074, P17980, O00232, P28072, Q99436, O14818, P48556, P49721, Q16401, P49720, P60900, P43686	8.92554578038449	1.503086865154624E-17	2.46408e-19	1.76229e-19
R-HSA-977225~Amyloid fiber formation	23	3.0833612408313693E-8	P02671, P62805, P02649, P06727, P02647, Q15582, P02788, P06396, O60814, P0CG48	4.068762310697795	4.362861052120692E-5	2.47895e-07	1.77293e-07
R-HSA-9006934~Signaling by Receptor Tyrosine Kinases	49	4.862830980571867E-5	P02452, P24043, P07900, P28482, P50570, P07948, P38606, P0CG48, Q05209, P42224, P00747, P02649, P63000, P62714, P61224, O14786, P61586, P09651, P07996, P40763, Q9Y316, P12109, P60709, P30153, P35443, P12110, P20849, P33151, Q96CW1, Q13332, Q9UI12, P02751, P05106, P29350, P12111, P14780, O60462, P60953, Q16539, O94973, P07339, P31943, P31946, P51692, P18031, P21281, Q02750, P17612, P04792	1.8362096090180304	0.06649665382872805	0.000250215	0.000178952
R-HSA-73884~Base Excision Repair	16	4.9171075122697824E-5	P62805, O60814, P12004	3.452518807357517	0.06721335625573632	0.000252091	0.000180294
R-HSA-69306~DNA Replication	48	1.1220945733466817E-20	P28066, P28062, P33993, P51665, P35998, O00487, P0CG48, P62333, P62195, P25788, Q13200, P49736, P25787, P25786, Q15008, O43242, Q14974, P62805, O00231, P62191, Q9UNM6, P28074, P17980, O00232, P28072, O60814, P12004, Q99436, O14818, P48556, P49721, Q16401, P49720, P60900, P43686	5.040308205393594	1.5877638212855546E-17	2.56091e-19	1.83155e-19
R-HSA-72649~Translation initiation complex formation	18	2.9987961188798735E-9	Q13347, P23396, P55884, P11940, P41091, O00303, P15880, P62241, P62701, P61247, Q7L2H7, Q14152, P05198, P08865, P60228, P62249, P60842, P06730	5.990705303444505	4.243287485605762E-6	2.57169e-08	1.83926e-08
R-HSA-4551638~SUMOylation of chromatin organization proteins	14	5.0414060648504606E-5	P62805	3.871926901913272	0.0688526039010825	0.00025753	0.000184184
R-HSA-156842~Eukaryotic Translation Elongation	18	4.319102902972106E-6	Q07020, P26641, P23396, P13639, P29692, P18124, Q02878, P15880, P68104, P39023, P62241, P24534, P62701, P61247, P46777, P08865, P05388, P62249	3.760123541523679	0.0060929063093816405	2.64327e-05	1.89045e-05
R-HSA-174824~Plasma lipoprotein assembly, remodeling, and clearance	16	4.341853637216015E-6	P04114, O94973, P06858, P06727, P0CG48, P17612, P04180, P38571, P02649, Q9Y5C1, P02647, P02768, Q96CW1, P02656, P07237, P01023	4.189056152927121	0.006124902077199845	2.64327e-05	1.89045e-05
R-HSA-9635486~Infection with Mycobacterium tuberculosis	10	4.370356424442657E-6	P06733, Q14974, P28482, P00558, P02788, P31146, Q9UI12, P0CG48, P23246, P51149	7.27266693216514	0.006164985861287109	2.64327e-05	1.89045e-05
R-HSA-5625886~Activated PKN1 stimulates transcription of AR (androgen receptor) regulated genes KLK2 and KLK3	15	4.371198598845531E-6	P62805, O60814	4.462772890192245	0.006166170195921472	2.64327e-05	1.89045e-05
R-HSA-5357801~Programmed Cell Death	47	1.8808721990929325E-17	P07900, P28066, O00429, P28482, P28062, O00560, P51665, P35998, O00487, P0CG48, P62333, P61981, P62195, P25788, Q8WUM4, P02545, P27348, P63104, Q13200, P62258, P25787, Q04917, P25786, P40763, Q15008, O43242, Q14974, P31946, Q9UIK4, P30419, O00231, P62191, Q9UNM6, P28074, P17980, O00232, P28072, Q99436, O14818, P08670, P48556, P49721, Q16401, P06396, P49720, P60900, P43686	4.332870580712471	2.6614341617164995E-14	2.66143e-16	1.90344e-16
R-HSA-69202~Cyclin E associated events during G1/S transition	29	2.0326100997367856E-16	P28066, P28062, P51665, P35998, O00487, P0CG48, P62333, P62195, P25788, Q13200, P25787, P25786, Q15008, O43242, O00231, P62191, Q9UNM6, P28074, P17980, O00232, P28072, Q99436, O14818, P48556, P49721, Q16401, P49720, P60900, P43686	6.860841214319644	3.141931159689193E-13	2.6631e-15	1.90463e-15
R-HSA-5625740~RHO GTPases activate PKNs	25	2.809315761837034E-11	P31946, P61981, P62805, P60660, P63000, P61586, P27348, P63104, O60814, P62258, P35579, Q04917	5.222393807671777	3.975186935178954E-8	2.70421e-10	1.93403e-10
R-HSA-1168372~Downstream signaling events of B Cell Receptor (BCR)	30	1.9710696405195002E-17	P28066, P62937, P28062, P51665, P35998, O00487, P0CG48, P62333, P62195, P25788, Q13200, P25787, P25786, Q15008, O43242, O00231, P62191, Q9UNM6, P28074, P17980, O00232, P28072, Q99436, O14818, P48556, P49721, Q16401, P49720, P60900, P43686	7.097421945847908	2.789063541335093E-14	2.76145e-16	1.97497e-16
R-HSA-453274~Mitotic G2-G2/M phases	48	1.418717728955672E-19	P07900, P28066, P28062, P51665, P35998, O00487, P0CG48, P61163, P62333, Q9H4B7, P61981, P62195, P61006, P25788, P62714, P43034, Q13200, P62258, P25787, P25786, Q15008, P07437, O43242, Q13885, Q13509, O00231, P62191, Q9UNM6, P28074, P30153, P17980, O00232, P28072, P68371, Q99436, Q9BUF5, P17612, O14818, P68366, P48556, P04350, Q71U36, P49721, Q16401, P49720, P60900, P43686, P08238	4.760291082871729	2.007485586472276E-16	2.78817e-18	1.99409e-18
R-HSA-446203~Asparagine N-linked glycosylation	36	4.735322604344693E-6	P53621, Q15436, P18085, Q8WVM8, P12259, O95394, P30101, Q9NR45, P0CG48, P61163, Q9Y6G9, Q9H0U4, Q9H4B7, P61204, P48444, P55072, P47755, P47756, Q13885, Q13509, P62191, P53618, Q06210, P68371, Q9Y5P6, P53634, Q9BUF5, Q9UJ70, P52907, P68366, P04350, Q71U36, O94979, P33908, P27797, P46459	2.325339558573854	0.006678099071786514	2.85127e-05	2.03921e-05
R-HSA-9735871~SARS-CoV-1 targets host intracellular signalling and regulatory pathways	7	5.669607128673724E-5	P62333, P31946, P61981, P27348, P63104, P62258, Q04917	9.163560334528077	0.07709337582975728	0.000286518	0.000204916
R-HSA-354194~GRB2:SOS provides linkage to MAPK signaling for Integrins	7	5.669607128673724E-5	P02671, P05106, P02679, P61224, P02675, P02751, Q9Y490	9.163560334528077	0.07709337582975728	0.000286518	0.000204916
R-HSA-372708~p130Cas linkage to MAPK signaling for integrins	7	5.669607128673724E-5	P02671, P05106, P02679, P61224, P02675, P02751, Q9Y490	9.163560334528077	0.07709337582975728	0.000286518	0.000204916
R-HSA-195253~Degradation of beta-catenin by the destruction complex	31	1.810480899136408E-18	P28066, P28062, P51665, P35998, O00487, P0CG48, P62333, P62195, P25788, P62714, Q13200, P25787, P25786, Q15008, O43242, O00231, P62191, Q9UNM6, P28074, P30153, P17980, O00232, P28072, Q99436, O14818, P48556, P49721, Q16401, P49720, P60900, P43686	7.334002677376171	2.5618304722780177E-15	2.89033e-17	2.06715e-17
R-HSA-176814~Activation of APC/C and APC/C:Cdc20 mediated degradation of mitotic proteins	30	1.817945668067383E-18	P28066, P28062, P51665, P35998, O00487, P0CG48, P62333, P62195, P25788, Q13200, P25787, P25786, Q15008, O43242, O43684, O00231, P62191, Q9UNM6, P28074, P17980, O00232, P28072, Q99436, O14818, P48556, P49721, Q16401, P49720, P60900, P43686	7.650467811758134	2.572393120315347E-15	2.89033e-17	2.06715e-17
R-HSA-5674135~MAP2K and MAPK activation	13	3.994572120221932E-7	P02671, P05106, P31946, P60709, P28482, Q02750, P18206, P02679, P61224, P46940, P02675, P02751, Q9Y490	6.381765232974911	5.650723542852676E-4	2.91357e-06	2.08377e-06
R-HSA-9758941~Gastrulation	28	2.8164827195094343E-13	P28066, P28062, P51665, P35998, O00487, P62333, P62195, P25788, Q13200, P25787, P25786, Q15008, O43242, O00231, P62191, Q9UNM6, P28074, P17980, O00232, P28072, Q99436, O14818, P48556, P49721, Q16401, P49720, P60900, P43686	5.553672930017016	3.9855396760657413E-10	2.93038e-12	2.09579e-12
R-HSA-5663213~RHO GTPases Activate WASPs and WAVEs	10	5.8212268905647265E-5	P61160, O15144, P60709, O15145, P28482, P63000, O15143, P61158, P59998, P60953	5.454500199123855	0.07907138887094223	0.000293133	0.000209647
R-HSA-73927~Depurination	15	4.1250089902485883E-7	P62805, O60814	5.355327468230694	5.835185792394393E-4	2.96289e-06	2.11904e-06
R-HSA-110330~Recognition and association of DNA glycosylase with site containing an affected purine	15	4.1250089902485883E-7	P62805, O60814	5.355327468230694	5.835185792394393E-4	2.96289e-06	2.11904e-06
R-HSA-110331~Cleavage of the damaged purine	15	4.1250089902485883E-7	P62805, O60814	5.355327468230694	5.835185792394393E-4	2.96289e-06	2.11904e-06
R-HSA-1266738~Developmental Biology	120	2.6192503910623006E-14	P23396, P07900, P18124, P13861, P62195, O14786, P38919, Q13885, P35527, P62805, P59998, Q9BUF5, P20849, P62241, P48556, P61158, Q96CW1, Q16401, P60900, P46777, Q01518, P62249, P50552, O15144, O15145, O15143, P11940, O00560, P12111, P35998, P14780, P61160, Q9H4B7, P23528, P25788, P25787, P25786, Q16539, P35908, P07737, Q9UNM6, P68371, P15880, P68366, P62701, P04350, P24043, P06858, P28482, P50570,…	2.0174178818677273	3.707478768433248E-11	2.96499e-13	2.12055e-13
R-HSA-69473~G2/M DNA damage checkpoint	21	3.755703570477665E-8	P31946, P61981, P62805, P63104, O60814, P27348, P62258, Q04917	4.386810798444293	5.314179444337874E-5	3.00244e-07	2.14733e-07
R-HSA-1280215~Cytokine Signaling in Immune system	81	3.1459695326215256E-11	P54578, P07900, P37837, P28482, P07948, P51665, P0CG48, P38646, Q05209, P42224, P17987, P61221, P62195, P04083, P62714, P61224, P07355, Q13200, P07237, Q9Y3Z3, P40763, Q13126, P38919, O43242, Q14974, O00231, P30153, O00232, P11215, P13796, P78417, Q99436, P22626, P11142, P48556, P49721, P08253, P49720, Q16401, P60900, P05388, P02751, P21333, P05107, P28066, P62937, P28062, P29350, P35998, O00487,…	2.172858276044421	4.45155080575077E-8	3.0078e-10	2.15116e-10
R-HSA-69563~p53-Dependent G1 DNA Damage Response	29	1.5880781383357888E-19	P28066, P28062, P51665, P35998, O00487, P0CG48, P62333, P62195, P25788, Q13200, P25787, P25786, Q15008, O43242, O00231, P62191, Q9UNM6, P28074, P17980, O00232, P28072, Q99436, O14818, P48556, P49721, Q16401, P49720, P60900, P43686	8.628027587705008	2.247130565745141E-16	3.03666e-18	2.1718e-18
R-HSA-69580~p53-Dependent G1/S DNA damage checkpoint	29	1.5880781383357888E-19	P28066, P28062, P51665, P35998, O00487, P0CG48, P62333, P62195, P25788, Q13200, P25787, P25786, Q15008, O43242, O00231, P62191, Q9UNM6, P28074, P17980, O00232, P28072, Q99436, O14818, P48556, P49721, Q16401, P49720, P60900, P43686	8.628027587705008	2.247130565745141E-16	3.03666e-18	2.1718e-18
R-HSA-5687128~MAPK6/MAPK4 signaling	34	1.358153150230248E-20	P28066, P28062, P51665, P35998, O00487, P0CG48, P62333, P62195, P63000, P25788, Q13200, P60953, P25787, P25786, Q15008, O43242, O00231, P62191, Q9UNM6, P28074, P17980, O00232, P28072, Q16181, Q99436, P17612, O14818, P48556, P49721, Q16401, P49720, P04792, P60900, P43686	7.501469936772582	1.921786707575801E-17	3.05046e-19	2.18167e-19
R-HSA-382556~ABC-family proteins mediated transport	33	2.2132892886759793E-17	P28066, P28062, P51665, P35998, O00487, P0CG48, P62333, P62195, P02647, P25788, P05198, P55072, Q13200, P25787, P25786, Q15008, O43242, O00231, P62191, Q9UNM6, P28074, P17980, O00232, P28072, P41091, Q99436, O14818, P48556, P49721, Q16401, P49720, P60900, P43686	6.291209938406932	3.1318043434765105E-14	3.0704e-16	2.19593e-16
R-HSA-3000178~ECM proteoglycans	16	5.160434122784075E-6	P04004, P02452, P24043, P05106, P12109, P12111, P51884, P20702, Q06828, P12110, P20849, Q9BXN1, Q13332, P22105, P49747, P02751	4.133936993020185	0.007275438052797734	3.09407e-05	2.21286e-05
R-HSA-389957~Prefoldin mediated transfer of substrate to CCT/TriC	17	2.7772036352855966E-14	P50990, Q13885, P50991, P60709, Q13509, P68371, Q99832, Q9BUF5, P17987, Q9H4B7, P68366, P78371, Q71U36, P04350, P49368, P48643, P40227	11.921979006656425	3.927413949611491E-11	3.09646e-13	2.21457e-13
R-HSA-202424~Downstream TCR signaling	29	2.7791546754746685E-14	P28066, P28062, P51665, P35998, O00487, P0CG48, P62333, P62195, P25788, Q13200, P25787, P25786, Q15008, O43242, O00231, P62191, Q9UNM6, P28074, P17980, O00232, P28072, Q99436, O14818, P48556, P49721, Q16401, P49720, P60900, P43686	5.81071245702582	3.927413949611491E-11	3.09646e-13	2.21457e-13
R-HSA-69541~Stabilization of p53	29	1.0945834992304785E-21	P28066, P28062, P51665, P35998, O00487, P0CG48, P62333, P62195, P25788, Q13200, P25787, P25786, Q15008, O43242, O00231, P62191, Q9UNM6, P28074, P17980, O00232, P28072, Q99436, O14818, P48556, P49721, Q16401, P49720, P60900, P43686	9.990347733132113	1.5488356514111272E-18	3.09767e-20	2.21544e-20
R-HSA-4641258~Degradation of DVL	29	1.0945834992304785E-21	P28066, P28062, P51665, P35998, O00487, P0CG48, P62333, P62195, P25788, Q13200, P25787, P25786, Q15008, O43242, O00231, P62191, Q9UNM6, P28074, P17980, O00232, P28072, Q99436, O14818, P48556, P49721, Q16401, P49720, P60900, P43686	9.990347733132113	1.5488356514111272E-18	3.09767e-20	2.21544e-20
R-HSA-9675108~Nervous system development	97	2.631540133201836E-26	P23396, P07900, P18124, P13861, P62195, O14786, P38919, Q13885, P59998, Q9BUF5, P20849, P62241, P48556, P61158, Q96CW1, Q16401, P60900, P46777, Q01518, P62249, P50552, O15144, O15145, O15143, P11940, O00560, P12111, P35998, P14780, P61160, Q9H4B7, P23528, P25788, P25787, P25786, Q16539, P07737, Q9UNM6, P68371, P15880, P68366, P62701, P04350, P24043, P28482, P50570, P07948, P51665, P35579, P0CG48,…	3.2953485632076993	3.7236292884805984E-23	3.10302e-24	2.21927e-24
R-HSA-427359~SIRT1 negatively regulates rRNA expression	15	5.2721622627300516E-6	P62805, O60814	4.39616433959236	0.007432371571209129	3.1345e-05	2.24178e-05
R-HSA-9670095~Inhibition of DNA recombination at telomere	15	5.2721622627300516E-6	P62805, O60814	4.39616433959236	0.007432371571209129	3.1345e-05	2.24178e-05
R-HSA-450531~Regulation of mRNA stability by proteins that bind AU-rich elements	37	4.2603850478448714E-24	P0DMV8, Q14103, P28066, P28062, P11940, P51665, P35998, O00487, P0CG48, P62333, P62195, P25788, P63104, Q13200, P25787, P25786, Q15008, O43242, Q16539, P31946, O00231, P62191, Q9UNM6, P28074, P17980, O00232, P28072, Q99436, P11142, O14818, P48556, P49721, Q16401, P49720, P04792, P60900, P43686	8.256129846855654	6.028444842700493E-21	3.17287e-22	2.26922e-22
R-HSA-3928662~EPHB-mediated forward signaling	12	5.380980350267337E-6	P61160, O15144, P60709, O15145, P23528, P07948, P63000, O15143, P61158, P61586, P59998, P60953	5.610343061955966	0.007585193794505507	3.18581e-05	2.27847e-05
R-HSA-70326~Glucose metabolism	16	6.376554935586497E-5	P06744, P06733, P14618, P04406, P40926, P30153, P17612, P18669, P17858, P00558, P05062, P60174, P04075, P62714, Q01813, P09467	3.3782710910702587	0.0862800264918212	0.000319958	0.000228832
R-HSA-69620~Cell Cycle Checkpoints	57	2.0748512090115334E-18	P28066, P28062, P33993, P51665, P35998, O00487, P0CG48, Q9Y6G9, P62333, P61981, P62195, P25788, P62714, P43034, P27348, P63104, Q13200, P62258, P25787, P49736, P25786, Q04917, Q15008, O43242, P31946, P62805, O43684, O00231, P28074, P62191, Q9UNM6, P30153, P28072, P17980, O00232, O60814, Q99436, O14818, P48556, P49721, P49720, Q16401, P60900, P43686	3.820011743550222	2.93591446075132E-15	3.26213e-17	2.33305e-17
R-HSA-1280218~Adaptive Immune System	81	3.601884641404351E-10	P02452, P50570, Q10567, P07948, P51665, P0CG48, P51149, Q9Y6G9, P62195, Q07866, P63000, P62714, P61224, Q13200, P47755, P47756, O43242, Q13885, O00231, P30153, O00232, P52888, Q99436, Q9BUF5, P11021, P48556, P02679, Q96CW1, P49721, P49720, Q16401, P60900, P02675, P27797, P01024, P02671, Q15436, P50552, P05107, P28066, P05109, P62937, P28062, P29350, Q13617, P33176, P35998, O00487, P30101, P61163,…	2.068312429212635	5.09666505221773E-7	3.28817e-09	2.35168e-09
R-HSA-76005~Response to elevated platelet cytosolic Ca2+	42	1.1948734683841269E-21	Q06481, P07602, P08758, P02671, P05106, P62937, Q08380, P12814, Q14624, P12259, P00747, O00391, P02749, P23528, P02647, P02768, Q9NTK5, P00488, P02765, P08567, P07996, P08962, Q9Y490, Q86UX7, P07737, P37802, Q06033, O75083, P18206, P11021, O43707, P68366, P02679, P04075, P02675, P02751, P08697, Q01518, P01023, P21333, P10909, P07225	6.154630075429305	1.6907459577635396E-18	3.31519e-20	2.371e-20
R-HSA-9609646~HCMV Infection	26	4.69528201089713E-7	Q13885, P62805, Q13509, O60814, P68371, Q9BUF5, Q9Y6G9, Q96KK5, Q9H4B7, P68366, P04350, Q71U36, P61978	3.1908826164874555	6.641619073006755E-4	3.35547e-06	2.39981e-06
R-HSA-8963901~Chylomicron remodeling	6	6.789638394601757E-5	P04114, P06858, P02649, P06727, P02647, P02656	11.781720430107528	0.09160561044107407	0.000338287	0.000241941
R-HSA-8963888~Chylomicron assembly	6	6.789638394601757E-5	P04114, P02649, P06727, P02647, P02656, P07237	11.781720430107528	0.09160561044107407	0.000338287	0.000241941
R-HSA-70171~Glycolysis	14	6.818365028395733E-5	P06744, P06733, P14618, P04406, P30153, P17612, P18669, P17858, P00558, P05062, P60174, P04075, P62714, Q01813	3.7658467128197577	0.09197480636887823	0.000338526	0.000242112
R-HSA-72662~Activation of the mRNA upon binding of the cap-binding complex and eIFs, and subsequent binding to 43S	18	3.9899719633059444E-9	Q13347, P23396, P55884, P11940, P41091, O00303, P15880, P62241, P62701, P61247, Q7L2H7, Q14152, P05198, P08865, P60228, P62249, P60842, P06730	5.890860215053763	5.645794324160569E-6	3.40109e-08	2.43244e-08
R-HSA-69239~Synthesis of DNA	32	3.1033955427652726E-14	P28066, P28062, P33993, P51665, P35998, O00487, P0CG48, P62333, P62195, P25788, Q13200, P49736, P25787, P25786, Q15008, O43242, O00231, P62191, Q9UNM6, P28074, P17980, O00232, P28072, P12004, Q99436, O14818, P48556, P49721, Q16401, P49720, P60900, P43686	5.193044817678248	4.39870362356487E-11	3.43071e-13	2.45362e-13
R-HSA-72706~GTP hydrolysis and joining of the 60S ribosomal subunit	23	4.330163528766485E-8	Q07020, Q13347, P23396, P55884, P41091, P18124, O00303, Q02878, P15880, P39023, P62241, P62701, P61247, Q7L2H7, Q14152, P05198, P46777, P08865, P60228, P05388, P62249, P60842, P06730	3.9967488184730553	6.126993816479853E-5	3.44224e-07	2.46187e-07
R-HSA-169911~Regulation of Apoptosis	29	8.030190413742332E-23	P28066, P28062, P51665, P35998, O00487, P0CG48, P62333, P62195, P25788, Q13200, P25787, P25786, Q15008, O43242, O00231, P62191, Q9UNM6, P28074, P17980, O00232, P28072, Q99436, O14818, P48556, P49721, Q16401, P49720, P60900, P43686	10.744336241293027	1.13627194354454E-19	3.44325e-21	2.46259e-21
R-HSA-5610787~Hedgehog 'off' state	40	8.51403130069765E-23	P28066, P28062, P51665, P35998, O00487, P13861, P0CG48, P62333, Q9H4B7, P62195, P25788, Q13200, P25787, P25786, Q15008, O43242, Q13885, Q13509, O00231, P62191, Q9UNM6, P28074, P10644, P17980, O00232, P28072, P68371, Q99436, Q9BUF5, P17612, O14818, P68366, P48556, P04350, Q71U36, P49721, Q16401, P49720, P60900, P43686	6.950867510387922	1.2047354290487175E-19	3.54334e-21	2.53418e-21
R-HSA-380320~Recruitment of NuMA to mitotic centrosomes	16	7.239174168636748E-5	P07437, Q13885, P07900, Q13509, P30153, P68371, P61163, Q9BUF5, P17612, Q9H4B7, P61981, P68366, Q71U36, P04350, P43034, P62258	3.342332036909937	0.09736590885386698	0.000356914	0.000255263
R-HSA-3214815~HDACs deacetylate histones	16	7.239174168636748E-5	Q96KK5, P62805, O60814	3.342332036909937	0.09736590885386698	0.000356914	0.000255263
R-HSA-5693565~Recruitment and ATM-mediated phosphorylation of repair and signaling proteins at DNA double strand breaks	16	6.113873347696845E-6	P62805, O60814, P0CG48	4.080249499604339	0.008613843651744113	3.60464e-05	2.57802e-05
R-HSA-983705~Signaling by the B Cell Receptor (BCR)	32	2.9342556501806595E-15	P28066, P62937, P07948, P28062, P29350, P51665, P35998, O00487, P0CG48, P62333, P62195, P25788, Q13200, P25787, P25786, Q15008, O43242, O00231, P62191, Q9UNM6, P28074, P17980, O00232, P28072, Q99436, O14818, P48556, P49721, Q16401, P49720, P60900, P43686	5.610343061955965	4.084510507595951E-12	3.61041e-14	2.58214e-14
R-HSA-389977~Post-chaperonin tubulin folding pathway	8	7.379092230614561E-5	Q13885, Q9BUF5, Q9H4B7, P68366, Q13509, Q71U36, P04350, P68371	7.1404366243075925	0.09915134293281636	0.000362549	0.000259293
R-HSA-379716~Cytosolic tRNA aminoacylation	13	4.091261867597238E-10	Q9NSD9, P49591, P54136, P07814, P23381, P14868, O43776, P26639, Q15181, P41250, Q9Y285, Q13155, Q15046	10.636275388291518	5.789133735722984E-7	3.71098e-09	2.65408e-09
R-HSA-9716542~Signaling by Rho GTPases, Miro GTPases and RHOBTB3	80	4.0122036797223955E-11	O43396, P07900, P28482, P12814, Q92619, P35579, P51149, Q9Y6G9, P61981, Q07866, P63000, P62714, P43034, P46940, P61586, P27348, P55072, P47756, Q04917, Q13885, P62805, P60709, Q15746, O43684, P30153, P68032, O60814, P59998, P52566, Q99832, Q9BUF5, P60660, P61158, Q9BSJ8, P67936, P21333, Q9BT78, O15144, P05109, O15145, Q15758, Q8WVM8, O15143, P33176, P61160, Q9H4B7, P15153, P23528, P78371, P61201,…	2.1757563121158867	5.677265213499538E-8	3.81025e-10	2.72507e-10
R-HSA-391251~Protein folding	18	6.724264106353759E-6	P50990, Q13885, P50991, P60709, Q13509, P68371, Q99832, Q9BUF5, P17987, Q9H4B7, P68366, P78371, Q71U36, P04350, P49368, P48643, P40227, P40763	3.643831060857998	0.009469742592882802	3.94806e-05	2.82363e-05
R-HSA-195721~Signaling by WNT	56	3.2736227495593912E-15	Q9Y265, P28066, P28062, P51665, P35998, O00487, P0CG48, P62333, P15153, P62195, Q9UBQ0, P63000, P25788, P62714, P61586, Q96QK1, P63104, Q13200, P25787, P25786, Q15008, O94973, O43242, P62805, P07737, O00231, P28074, P62191, Q9UNM6, P30153, P28072, P17980, O00232, O60814, Q99436, O14818, P48556, Q96CW1, P49721, P49720, Q16401, P60900, P43686	3.3221366771702994	4.55580018154933E-12	3.99326e-14	2.85595e-14
R-HSA-8936459~RUNX1 regulates genes involved in megakaryocyte differentiation and platelet function	16	8.202180188973486E-5	P62805, O60814, P07996	3.3071495944161478	0.109583198593178	0.000401595	0.000287218
R-HSA-774815~Nucleosome assembly	17	5.683208926744268E-7	P06748, Q9Y265, P62805, O60814	4.572813865566848	8.038510301695556E-4	4.02087e-06	2.8757e-06
R-HSA-606279~Deposition of new CENPA-containing nucleosomes at the centromere	17	5.683208926744268E-7	P06748, Q9Y265, P62805, O60814	4.572813865566848	8.038510301695556E-4	4.02087e-06	2.8757e-06
R-HSA-3858494~Beta-catenin independent WNT signaling	35	3.6947848586204765E-14	P28066, P28062, P51665, P35998, O00487, P0CG48, P62333, P15153, P62195, P63000, P25788, P61586, Q13200, P25787, P25786, Q15008, O43242, O94973, P07737, O00231, P62191, Q9UNM6, P28074, P17980, O00232, P28072, Q99436, O14818, P48556, Q96CW1, P49721, Q16401, P49720, P60900, P43686	4.7073083910246964	5.2313153808825064E-11	4.05281e-13	2.89854e-13
R-HSA-5617833~Cilium Assembly	25	8.384654873591928E-5	P50990, Q15019, P50991, P07900, P18085, P61163, P17987, Q9H4B7, P61981, P78371, P61006, P43034, P48643, P62258, P07437, Q13885, Q13509, P30153, P68371, Q9BUF5, P17612, P68366, P04350, Q71U36, P49368	2.4423135219957564	0.11187949435058897	0.000409113	0.000292596
R-HSA-140875~Common Pathway of Fibrin Clot Formation	10	5.831923755805022E-7	P02671, P00734, P05160, P12259, P01008, P02679, P00488, P00742, P02675, P07225	8.92554578038449	8.248770538429318E-4	4.10556e-06	2.93627e-06
R-HSA-948021~Transport to the Golgi and subsequent modification	26	7.083657638442437E-6	P53621, Q15436, P18085, Q8WVM8, P12259, P61163, Q9Y6G9, Q9H0U4, Q9H4B7, P61204, P48444, P47755, P47756, Q13885, Q13509, P53618, P68371, P53634, Q9BUF5, P52907, P68366, P04350, Q71U36, O94979, P33908, P46459	2.7596822629080697	0.00997334409525863	4.14189e-05	2.96226e-05
R-HSA-1221632~Meiotic synapsis	16	7.22113643768217E-6	P62805, P02545, O60814	4.02793860858377	0.010165919102321674	4.17057e-05	2.98277e-05
R-HSA-5693606~DNA Double Strand Break Response	16	7.22113643768217E-6	P62805, O60814, P0CG48	4.02793860858377	0.010165919102321674	4.17057e-05	2.98277e-05
[truncated: 122 more rows]
