# Supplementary material for: Extracellular vesicles from type-2 macrophages increase the survival of chronic lymphocytic leukemia cells ex vivo
Source: Cancer Gene Ther. 2024 Jun 25;31(8):1164–76. doi: 10.1038/s41417-024-00802-7 (PMC11327105; doi:10.1038/s41417-024-00802-7)
Supplement: Supplementary file 5 — qPCR raw data [file 41417_2024_802_MOESM5_ESM.xlsx]

## Sheet: qPCR
Block Type	96-Well 0.1-mL Block
Experiment Type	Comparative Cт (ΔΔCт)
Instrument Name	272311710
Instrument Serial Number	272311710
Instrument Type	QuantStudio™ 3 System
Passive Reference	ROX
Post-read Stage/Step
Pre-read Stage/Step
Quantification Cycle Method	Ct
Signal Smoothing On	true
Stage where Melt Analysis is performed	Stage3
Stage/ Cycle where Ct Analysis is performed	Stage2, Step2
Sample Name	Target Name	Ct	Ct Mean	Ct SD	Delta Ct mean	Delta Delta Ct mean	Rq mean					APRIL				BCL2				MCL1
A_ct	18S	11.1372	11.0492	0.124535								Control	M2-THP1	NLC	HM	Control	M2-THP1	NLC	HM	Control	M2-THP1	NLC	HM
A_ct	18S	10.9611	11.0492	0.124535								1	2.236	2.998	1.147	1	1.911	1.848	1.034	1	1.02737	1.01475	1.069
A_HM	18S	10.954	10.989	0.0494975								1	1.96	5.087	1.213	1	1.939	2.328	1.118	1	0.982531	1.02237	0.919
A_HM	18S	11.024	10.989	0.0494975								1	1.619	1.641	1.313	1	3.794	3.583	1.133	1	0.957599	0.900917	1.098
A_M2THP1	18S	11.1347	11.2117	0.108802								1	1.618	1.573	1.288	1	1.743	1.783	1.165	1	0.951582	0.859428	1.093
A_M2THP1	18S	11.2886	11.2117	0.108802
A_NLC	18S	11.1754	11.1673	0.0115536
A_NLC	18S	11.1591	11.1673	0.0115536
B_ct	18S	10.8429	10.9316	0.125453
B_ct	18S	11.0203	10.9316	0.125453
B_HM	18S	10.982	10.977	0.00707107
B_HM	18S	10.972	10.977	0.00707107
B_M2THP1	18S	11.0617	11.094	0.0455624
B_M2THP1	18S	11.1262	11.094	0.0455624
B_NLC	18S	11.1944	11.1695	0.0352543
B_NLC	18S	11.1446	11.1695	0.0352543
C_ct	18S	10.8144	10.8882	0.104462
C_ct	18S	10.9621	10.8882	0.104462
C_HM	18S	10.9993	10.9932	0.00862117
C_HM	18S	10.9871	10.9932	0.00862117
C_M2THP1	18S	11.0851	11.0556	0.0416998
C_M2THP1	18S	11.0261	11.0556	0.0416998
C_NLC	18S	11.0738	10.9595	0.161605
C_NLC	18S	10.8452	10.9595	0.161605
D_ct	18S	10.9804	11.0688	0.125005
D_ct	18S	11.1572	11.0688	0.125005
D_HM	18S	11.3578	11.3795	0.0306883
D_HM	18S	11.4012	11.3795	0.0306883
D_M2THP1	18S	11.0147	11.0815	0.0943725
D_M2THP1	18S	11.1482	11.0815	0.0943725
D_NLC	18S	11.1212	11.0268	0.133614
D_NLC	18S	10.9323	11.0268	0.133614
A_ct	APRIL	34.2118	34.2983	0.122308	23.2492
A_ct	APRIL	34.3848	34.2983	0.122308
A_HM	APRIL	33.9898	34.0398	0.0707123	23.0508	-0.198397	1.14742
A_HM	APRIL	34.0898	34.0398	0.0707123
A_M2THP1	APRIL	33.3241	33.2997	0.0345375	22.088	-1.16119	2.23642
A_M2THP1	APRIL	33.2752	33.2997	0.0345375
A_NLC	APRIL	32.8751	32.8326	0.0601331	21.6653	-1.58384	2.99767
A_NLC	APRIL	32.7901	32.8326	0.0601331
B_ct	APRIL	33.2608	33.2943	0.0473393	22.3627
B_ct	APRIL	33.3278	33.2943	0.0473393
B_HM	APRIL	33.0091	33.0608	0.0731195	22.0838	-0.278914	1.21328
B_HM	APRIL	33.1125	33.0608	0.0731195
B_M2THP1	APRIL	32.1657	32.4859	0.45282	21.392	-0.970776	1.95989
B_M2THP1	APRIL	32.8061	32.4859	0.45282
B_NLC	APRIL	31.1216	31.1855	0.090317	20.016	-2.34677	5.08684
B_NLC	APRIL	31.2493	31.1855	0.090317
C_ct	APRIL	30.9138	30.8998	0.019786	20.0116
C_ct	APRIL	30.8858	30.8998	0.019786
C_HM	APRIL	30.5256	30.6122	0.122451	19.619	-0.392599	1.31276
C_HM	APRIL	30.6988	30.6122	0.122451
C_M2THP1	APRIL	30.0381	30.0219	0.0228043	18.9663	-1.04529	2.06378
C_M2THP1	APRIL	30.0058	30.0219	0.0228043
C_NLC	APRIL	29.9472	29.9068	0.0570813	18.9473	-1.06429	2.09115
C_NLC	APRIL	29.8664	29.9068	0.0570813
D_ct	APRIL	28.3141	28.2763	0.0535137	17.2075
D_ct	APRIL	28.2384	28.2763	0.0535137
D_HM	APRIL	28.2348	28.2223	0.0175935	16.8428	-0.364674	1.28759
D_HM	APRIL	28.2099	28.2223	0.0175935
D_M2THP1	APRIL	27.6613	27.595	0.0937993	16.5135	-0.69397	1.61773
D_M2THP1	APRIL	27.5286	27.595	0.0937993
D_NLC	APRIL	27.5861	27.581	0.00713462	16.5543	-0.653197	1.57265
D_NLC	APRIL	27.576	27.581	0.00713462
A_ct	BCL2	24.8304	24.8519	0.0303552	13.8027
A_ct	BCL2	24.8733	24.8519	0.0303552
A_HM	BCL2	24.7897	24.7439	0.0647872	13.7549	-0.0478335	1.03371
A_HM	BCL2	24.6981	24.7439	0.0647872
A_M2THP1	BCL2	24.031	24.0799	0.0691289	12.8682	-0.934477	1.9112
A_M2THP1	BCL2	24.1288	24.0799	0.0691289
A_NLC	BCL2	24.0809	24.0843	0.00478761	12.917	-0.885726	1.84769
A_NLC	BCL2	24.0876	24.0843	0.00478761
B_ct	BCL2	30.8825	30.8642	0.025837	19.9326
B_ct	BCL2	30.8459	30.8642	0.025837
B_HM	BCL2	30.7987	30.7488	0.0705127	19.7718	-0.160802	1.11791
B_HM	BCL2	30.699	30.7488	0.0705127
B_M2THP1	BCL2	30.1515	30.071	0.113803	18.9771	-0.955575	1.93935
B_M2THP1	BCL2	29.9906	30.071	0.113803
B_NLC	BCL2	29.8647	29.883	0.0258583	18.7135	-1.21914	2.32808
B_NLC	BCL2	29.9013	29.883	0.0258583
C_ct	BCL2	26.8337	26.8202	0.0191003	15.932
C_ct	BCL2	26.8067	26.8202	0.0191003
C_HM	BCL2	26.7986	26.7447	0.0761698	15.7515	-0.180514	1.13329
C_HM	BCL2	26.6909	26.7447	0.0761698
C_M2THP1	BCL2	25.093	25.064	0.0409802	14.0084	-1.92365	3.79381
C_M2THP1	BCL2	25.035	25.064	0.0409802
C_NLC	BCL2	25.1424	25.0504	0.130066	14.0909	-1.84108	3.58278
C_NLC	BCL2	24.9585	25.0504	0.130066
D_ct	BCL2	22.8989	22.8531	0.0648063	11.7842
D_ct	BCL2	22.8072	22.8531	0.0648063
D_HM	BCL2	22.9988	22.943	0.0788632	11.5635	-0.220769	1.16535
D_HM	BCL2	22.8872	22.943	0.0788632
D_M2THP1	BCL2	22.0154	22.0491	0.0477483	10.9677	-0.816581	1.76123
D_M2THP1	BCL2	22.0829	22.0491	0.0477483
D_NLC	BCL2	21.9581	21.9771	0.0268728	10.9503	-0.833905	1.7825
D_NLC	BCL2	21.9961	21.9771	0.0268728
A_ct	MCL1	24.6798	24.7619	0.116097	13.7127
A_ct	MCL1	24.844	24.7619	0.116097
A_HM	MCL1	24.5988	24.6057	0.00981061	13.6167	-0.0960218	1.06882
A_HM	MCL1	24.6127	24.6057	0.00981061
A_M2THP1	MCL1	24.9034	24.8855	0.0253825	13.6738	-0.0389543	1.02737
A_M2THP1	MCL1	24.8675	24.8855	0.0253825
A_NLC	MCL1	24.8786	24.8589	0.0279531	13.6916	-0.0211263	1.01475
A_NLC	MCL1	24.8391	24.8589	0.0279531
B_ct	MCL1	25.7463	25.6754	0.100257	14.7438
B_ct	MCL1	25.6045	25.6754	0.100257
B_HM	MCL1	25.8871	25.8429	0.0625118	14.8659	0.12211	0.918843
B_HM	MCL1	25.7987	25.8429	0.0625118
B_M2THP1	MCL1	25.8441	25.8632	0.0269605	14.7692	0.025425	0.982531
B_M2THP1	MCL1	25.8823	25.8632	0.0269605
B_NLC	MCL1	25.8893	25.8814	0.0111794	14.7119	-0.0319204	1.02237
B_NLC	MCL1	25.8735	25.8814	0.0111794
C_ct	MCL1	27.497	27.5167	0.0278196	16.6285
C_ct	MCL1	27.5364	27.5167	0.0278196
C_HM	MCL1	27.2615	27.4871	0.319054	16.4939	-0.134596	1.09779
C_HM	MCL1	27.7127	27.4871	0.319054
C_M2THP1	MCL1	27.7226	27.7466	0.0340115	16.691	0.0625062	0.957599
C_M2THP1	MCL1	27.7707	27.7466	0.0340115
C_NLC	MCL1	27.636	27.7385	0.144972	16.779	0.150534	0.900917
C_NLC	MCL1	27.841	27.7385	0.144972
D_ct	MCL1	30.7742	30.8238	0.0702052	19.755
D_ct	MCL1	30.8735	30.8238	0.0702052
D_HM	MCL1	31.0127	31.0057	0.00985778	19.6262	-0.128839	1.09341
D_HM	MCL1	30.9987	31.0057	0.00985778
D_M2THP1	MCL1	30.9309	30.9081	0.0322676	19.8266	0.0716004	0.951582
D_M2THP1	MCL1	30.8852	30.9081	0.0322676
D_NLC	MCL1	31.0379	31.0003	0.0532197	19.9735	0.218551	0.859428
D_NLC	MCL1	30.9627	31.0003	0.0532197
